# Supplementary material for: Single-Cell RNA Sequencing Analysis Reveals the Role of Macrophage-Mediated CD44–AKT–CCL2 Pathways in Renal Tubule Injury during Calcium Oxalate Crystal Formation
Source: Research (Wash D C). 2025 May 6;8:0690. doi: 10.34133/research.0690 (PMC12053376; doi:10.34133/research.0690)
Supplement: Supplementary 1 — Figs. S1 to S16 Tables S1 to S5 [file research.0690.f1.zip]

Archive with 2 entries (2 files):
- supplementary figures321.docx
- supplementary tables.xlsx
