# Supplementary material for: Single-Cell RNA Sequencing Analysis Reveals the Role of Macrophage-Mediated CD44–AKT–CCL2 Pathways in Renal Tubule Injury during Calcium Oxalate Crystal Formation
Source: Research (Wash D C). 2025 May 6;8:0690. doi: 10.34133/research.0690 (PMC12053376; doi:10.34133/research.0690)
Supplement: Supplementary 1 — Figs. S1 to S16 Tables S1 to S5 [file research.0690.f1.zip › supplementary tables.xlsx]

## Sheet: Sheet1
	Table 1	Differentially expressed gene (DEG) list in all cell clusters in mouse kidneys with glyoxylate injection
	Table 2	Markers for PT subclusters
	Table 3	RNA velocity dynamical of PT cells
	Table 4	RNA velocity dynamical of resident macrophages
	Table 5	RNA velocity dynamical of monocyte-derived infiltrated macrophages

## Sheet: Table 1
cluster	gene	p_val	avg_log2FC	pct.1	pct.2	p_val_adj
B cells	Igkc	0	2.1263	0.945	0.042	0
B cells	Ebf1	0	2.00794	0.956	0.015	0
B cells	Bank1	0	1.83598	0.901	0.004	0
B cells	Cd79a	0	1.73713	0.919	0.002	0
B cells	H2-Aa	0	1.68109	0.931	0.151	0
B cells	Cd74	0	1.67799	0.989	0.343	0
B cells	H2-Eb1	0	1.62286	0.921	0.133	0
B cells	Ighm	0	1.61531	0.868	0.017	0
B cells	Mef2c	0	1.61145	0.862	0.022	0
B cells	Arhgap15	0	1.56949	0.939	0.203	0
B cells	Aff3	0	1.56017	0.828	0.014	0
B cells	Tmsb4x	0	1.52997	0.971	0.252	0
B cells	Ripor2	0	1.47705	0.826	0.031	0
B cells	H2-Ab1	0	1.41905	0.939	0.283	0
B cells	Satb1	0	1.38697	0.719	0.023	0
B cells	Stk17b	0	1.33596	0.801	0.084	0
B cells	Dennd4a	0	1.33415	0.806	0.182	0
B cells	Dock2	0	1.32795	0.813	0.053	0
B cells	Ets1	0	1.29839	0.787	0.043	0
B cells	Bach2	0	1.29571	0.912	0.391	0
B cells	Lyn	0	1.28923	0.81	0.15	0
B cells	Ly6d	0	1.28602	0.706	0.015	0
B cells	Prkcb	0	1.28399	0.752	0.038	0
B cells	Cd52	0	1.28095	0.829	0.078	0
B cells	Tmsb10	0	1.28093	0.835	0.112	0
B cells	Rel	0	1.25826	0.696	0.077	0
B cells	Mir142hg	0	1.25273	0.735	0.044	0
B cells	Srgn	0	1.25012	0.792	0.069	0
B cells	Cd79b	0	1.23908	0.695	0.003	0
B cells	Ighd	0	1.23017	0.676	0.001	0
B cells	Syk	0	1.21374	0.7	0.021	0
B cells	Iglc2	0	1.19215	0.61	0.001	0
B cells	Inpp5d	0	1.16809	0.679	0.038	0
B cells	Cytip	0	1.16172	0.713	0.077	0
B cells	Foxp1	0	1.14841	0.95	0.554	0
B cells	Cd37	0	1.14753	0.693	0.02	0
B cells	Ptprc	0	1.1248	0.74	0.062	0
B cells	Pax5	0	1.12361	0.619	0.001	0
B cells	Elmo1	0	1.08223	0.659	0.051	0
B cells	Ikzf3	0	1.08208	0.612	0.021	0
B cells	Fli1	0	1.08081	0.642	0.041	0
B cells	Btla	0	1.06663	0.572	0.007	0
B cells	Ms4a1	0	1.05994	0.592	0.001	0
B cells	Gm26740	0	1.05918	0.628	0.043	0
B cells	Gimap6	0	1.05643	0.63	0.031	0
B cells	Cd83	0	1.04784	0.558	0.021	0
B cells	Fchsd2	0	1.04019	0.721	0.278	0
B cells	Arhgdib	0	1.03829	0.672	0.061	0
B cells	Sp100	0	1.02884	0.632	0.042	0
B cells	Fcmr	0	0.997566	0.562	0.006	0
B cells	Stat4	0	0.99692	0.546	0.029	0
B cells	Ly6e	0	0.990862	0.874	0.401	0
B cells	Iglc3	0	0.988533	0.554	0.001	0
B cells	H2-Ob	0	0.983125	0.565	0.003	0
B cells	Akt3	0	0.982123	0.572	0.049	0
B cells	Coro1a	0	0.981278	0.648	0.058	0
B cells	Cd55	0	0.979409	0.562	0.056	0
B cells	Gm8369	0	0.976134	0.541	0.018	0
B cells	Runx1	0	0.972404	0.595	0.054	0
B cells	Cyth1	0	0.966332	0.668	0.216	0
B cells	4930523C07Rik	0	0.961175	0.582	0.054	0
B cells	Sh3bgrl3	0	0.958099	0.747	0.191	0
B cells	Dock10	0	0.955732	0.592	0.057	0
B cells	Kcnq5	0	0.955263	0.481	0.016	0
B cells	Tmem163	0	0.955165	0.557	0.072	0
B cells	Shisa5	0	0.954132	0.73	0.236	0
B cells	Ralgps2	0	0.953519	0.688	0.249	0
B cells	Blnk	0	0.926254	0.555	0.034	0
B cells	Stap1	0	0.914027	0.502	0.021	0
B cells	Ccr7	0	0.913946	0.478	0.004	0
B cells	H2-DMb2	0	0.91022	0.519	0.021	0
B cells	Pde3b	0	0.907614	0.509	0.073	0
B cells	Btg1	3e-295	0.898775	0.777	0.367	8.88615e-291
B cells	Gm30211	0	0.898107	0.458	0.001	0
B cells	Blk	0	0.877812	0.473	0.001	0
B cells	H2-D1	7e-302	0.874479	0.845	0.44	1e-297
B cells	Inpp4b	0	0.868665	0.465	0.031	0
B cells	Birc3	0	0.866997	0.553	0.088	0
B cells	St6gal1	0	0.859188	0.481	0.018	0
B cells	Pou2af1	0	0.851017	0.465	0.001	0
B cells	Serinc3	1e-301	0.848989	0.81	0.44	3e-297
B cells	Pik3ap1	0	0.847873	0.475	0.023	0
B cells	Apobec3	0	0.84472	0.515	0.033	0
B cells	Slc9a7	0	0.837401	0.475	0.015	0
B cells	Cerk	0	0.833564	0.496	0.041	0
B cells	Ero1lb	0	0.832025	0.494	0.059	0
B cells	Cd86	0	0.828702	0.417	0.018	0
B cells	Arhgap45	0	0.826954	0.509	0.034	0
B cells	Maml2	0	0.819402	0.52	0.11	0
B cells	Pde4b	1e-295	0.818671	0.584	0.183	3.9063e-291
B cells	Mndal	0	0.81706	0.495	0.036	0
B cells	Man1a	9.51493e-254	0.816957	0.793	0.5	2.31042e-249
B cells	H2-K1	3.18461e-285	0.813074	0.867	0.488	7.73287e-281
B cells	Rasa3	0	0.809058	0.474	0.036	0
B cells	Ankrd44	3.5369e-263	0.800879	0.654	0.261	8.5883e-259
B cells	Itga4	0	0.799254	0.473	0.04	0
B cells	Klf2	2.69343e-271	0.79898	0.536	0.157	6.54018e-267
B cells	Arhgef18	6.84253e-282	0.798924	0.569	0.187	1.6615e-277
B cells	Dock11	0	0.793773	0.471	0.036	0
B cells	Pgap1	0	0.78746	0.518	0.119	0
B cells	Tut4	7.79424e-262	0.787318	0.609	0.224	1.8926e-257
B cells	Wdfy4	0	0.786649	0.451	0.012	0
B cells	Ctss	0	0.782573	0.507	0.035	0
B cells	Celf2	0	0.774696	0.551	0.116	0
B cells	Nfatc3	2.26503e-221	0.774618	0.6	0.259	5.49994e-217
B cells	BE692007	0	0.771577	0.428	0.012	0
B cells	Gm31243	0	0.769225	0.421	0.002	0
B cells	Ly86	0	0.768218	0.44	0.018	0
B cells	Ptprcap	0	0.759641	0.467	0.024	0
B cells	Sell	0	0.753021	0.438	0.012	0
B cells	Ltb	0	0.745987	0.419	0.019	0
B cells	Vps37b	3.27619e-207	0.744696	0.437	0.133	7.95524e-203
B cells	March1	2.38437e-252	0.744474	0.429	0.112	5.78972e-248
B cells	Rps27	0	0.739674	0.984	0.851	0
B cells	Pou2f2	0	0.735987	0.436	0.02	0
B cells	Nr4a1	0	0.7357	0.386	0.048	0
B cells	Ikzf1	0	0.735291	0.436	0.041	0
B cells	Eml4	0	0.734815	0.507	0.125	0
B cells	Rac2	0	0.73292	0.485	0.047	0
B cells	Ifi27l2a	0	0.731181	0.423	0.054	0
B cells	Rapgef6	2.10482e-207	0.730755	0.657	0.327	5.11092e-203
B cells	Dipk1a	3.51357e-174	0.730483	0.559	0.261	8.53164e-170
B cells	Cd53	0	0.725106	0.483	0.043	0
B cells	Rftn1	0	0.723863	0.42	0.019	0
B cells	Rpl12	0	0.723843	0.972	0.785	0
B cells	Ccnd3	6.9344e-150	0.72175	0.596	0.33	1.68381e-145
B cells	P2ry10	0	0.710885	0.404	0.017	0
B cells	Tmem131l	0	0.705118	0.458	0.075	0
B cells	Fcer2a	0	0.70447	0.367	0.001	0
B cells	Mzb1	0	0.702347	0.376	0.007	0
B cells	Slc38a1	0	0.699924	0.416	0.029	0
B cells	Scd1	0	0.699865	0.407	0.025	0
B cells	Crlf3	1.24662e-249	0.699372	0.48	0.14	3.02705e-245
B cells	Junb	4.78753e-147	0.698798	0.659	0.354	1.16251e-142
B cells	Dgkd	3.72808e-181	0.69543	0.65	0.367	9.05253e-177
B cells	Heg1	0	0.695199	0.382	0.022	0
B cells	Apbb1ip	0	0.694623	0.446	0.051	0
B cells	H2-DMa	5.48579e-288	0.692702	0.477	0.123	1.33206e-283
B cells	Laptm5	0	0.692232	0.457	0.052	0
B cells	Sh3kbp1	0	0.691869	0.44	0.058	0
B cells	Txndc16	0	0.691596	0.414	0.068	0
B cells	Samhd1	0	0.688578	0.471	0.101	0
B cells	Gm15987	0	0.683883	0.345	0.009	0
B cells	Plaur	0	0.681513	0.373	0.039	0
B cells	Pecam1	0	0.681116	0.386	0.026	0
B cells	Gpr183	0	0.678149	0.358	0.023	0
B cells	Il2rg	0	0.678055	0.406	0.024	0
B cells	Hivep2	1.56816e-158	0.67714	0.602	0.31	3.8078e-154
B cells	Lsp1	0	0.676165	0.446	0.047	0
B cells	Smchd1	2.17053e-168	0.67615	0.602	0.308	5.27048e-164
B cells	Crip1	1.17853e-280	0.674369	0.455	0.101	2.8617e-276
B cells	Rhoh	0	0.67365	0.387	0.017	0
B cells	Nedd9	5.55228e-150	0.671576	0.597	0.324	1.34821e-145
B cells	Tmod3	4.80543e-251	0.671228	0.486	0.143	1.16685e-246
B cells	Iqgap1	2.42901e-199	0.667007	0.552	0.211	5.89812e-195
B cells	Bcl11a	0	0.661336	0.351	0.003	0
B cells	Fyn	0	0.660872	0.36	0.04	0
B cells	Malt1	2.04838e-137	0.65725	0.517	0.252	4.97387e-133
B cells	Mbnl1	3.53893e-170	0.657191	0.716	0.445	8.59323e-166
B cells	St8sia4	0	0.656941	0.36	0.025	0
B cells	Adgre5	0	0.656768	0.403	0.056	0
B cells	Fam49b	8.66885e-164	0.649341	0.554	0.251	2.10497e-159
B cells	Ptpn18	0	0.649028	0.448	0.069	0
B cells	H2-Q7	0	0.648282	0.432	0.062	0
B cells	Plekha2	0	0.647376	0.406	0.064	0
B cells	Smim14	8.53384e-150	0.645794	0.652	0.41	2.07219e-145
B cells	Nfkb1	7.41677e-172	0.645275	0.487	0.187	1.80094e-167
B cells	Cxcr5	0	0.645022	0.345	0.003	0
B cells	Smap2	1.12555e-171	0.64351	0.509	0.21	2.73307e-167
B cells	Gmfg	0	0.64041	0.43	0.079	0
B cells	Rps15a	0	0.640051	0.978	0.85	0
B cells	Sub1	3.32819e-141	0.639308	0.703	0.496	8.08152e-137
B cells	Myo1e	2.49262e-126	0.638023	0.602	0.36	6.05257e-122
B cells	Rps24	0	0.637909	0.983	0.904	0
B cells	Rcsd1	0	0.637858	0.365	0.017	0
B cells	Iglc1	0	0.636364	0.259	0.002	0
B cells	Plac8	3.92135e-146	0.632381	0.45	0.173	9.52182e-142
B cells	Pag1	1.92262e-248	0.632134	0.428	0.109	4.66851e-244
B cells	Ppp3ca	2.2452e-181	0.630052	0.793	0.573	5.4518e-177
B cells	Tgfb1	0	0.628284	0.358	0.038	0
B cells	Fbxo11	2.84813e-128	0.628177	0.593	0.347	6.91582e-124
B cells	Foxn3	6.42751e-170	0.626114	0.775	0.573	1.56073e-165
B cells	Btk	0	0.625154	0.356	0.008	0
B cells	Cblb	8.32067e-112	0.623035	0.51	0.271	2.02043e-107
B cells	B2m	7.29191e-199	0.621148	0.881	0.631	1.77062e-194
B cells	Ifi203	0	0.618425	0.375	0.032	0
B cells	Zeb1	2.74711e-191	0.617967	0.439	0.138	6.67054e-187
B cells	Plcl2	1.23304e-124	0.617761	0.488	0.236	2.99408e-120
B cells	Ssh2	4.0655e-143	0.617001	0.691	0.438	9.87185e-139
B cells	Sp140	0	0.615722	0.361	0.018	0
B cells	H3f3a	8.92859e-263	0.61382	0.93	0.766	2.16804e-258
B cells	Lmbrd1	2.59466e-132	0.612767	0.571	0.323	6.30035e-128
B cells	Fcrla	0	0.611918	0.342	0.018	0
B cells	Dip2b	1.55108e-124	0.609432	0.511	0.265	3.76633e-120
B cells	Camk2d	1.08447e-138	0.607736	0.673	0.437	2.6333e-134
B cells	Rpl18a	0	0.606856	0.981	0.866	0
B cells	Irf2	5.63417e-133	0.606544	0.575	0.32	1.36809e-128
B cells	Cd2	0	0.605711	0.346	0.019	0
B cells	H2-Q6	0	0.605215	0.376	0.039	0
B cells	Rpl34	0	0.602788	0.965	0.828	0
B cells	Ccm2	1.33018e-208	0.601745	0.425	0.125	3.22995e-204
B cells	A630001G21Rik	0	0.59882	0.341	0.013	0
B cells	Snx2	4.51144e-112	0.597158	0.561	0.346	1.09547e-107
B cells	Rps20	0	0.596694	0.985	0.872	0
B cells	Rps7	0	0.595943	0.971	0.828	0
B cells	Rps13	0	0.590212	0.971	0.841	0
B cells	Hvcn1	0	0.586901	0.332	0.011	0
B cells	Msn	1.26742e-128	0.585664	0.609	0.356	3.07756e-124
B cells	Nrros	0	0.579042	0.337	0.025	0
B cells	Xylt1	6.25419e-104	0.578285	0.599	0.399	1.51864e-99
B cells	Fry	0	0.578181	0.349	0.045	0
B cells	Plcg2	0	0.577781	0.358	0.034	0
B cells	Gimap1	0	0.575168	0.355	0.043	0
B cells	Ms4a4c	0	0.568053	0.321	0.013	0
B cells	Rps6ka5	5.19874e-178	0.567292	0.374	0.11	1.26236e-173
B cells	Cd69	0	0.566142	0.308	0.012	0
B cells	Arhgap30	0	0.563732	0.354	0.028	0
B cells	Il21r	0	0.561244	0.301	0.014	0
B cells	Rps9	0	0.560633	0.974	0.844	0
B cells	Kras	5.79225e-91	0.559879	0.514	0.317	1.40647e-86
B cells	Snx5	3.27091e-98	0.558231	0.58	0.398	7.94243e-94
B cells	Rps16	0	0.557026	0.98	0.87	0
B cells	Rpl39	1e-305	0.556801	0.971	0.868	4e-301
B cells	Nsf	6.06835e-92	0.552492	0.497	0.294	1.47352e-87
B cells	Rps5	1.56951e-282	0.552438	0.962	0.834	3.81107e-278
B cells	Ppp1r16b	2.79751e-88	0.552358	0.569	0.378	6.79291e-84
B cells	Gpr132	0	0.552266	0.316	0.028	0
B cells	Rps4x	6.07041e-287	0.551916	0.97	0.836	1.47402e-282
B cells	Scml4	0	0.549828	0.288	0.018	0
B cells	Cpm	0	0.549403	0.286	0.026	0
B cells	H2-Oa	0	0.547258	0.299	0.003	0
B cells	Fau	0	0.545744	0.994	0.918	0
B cells	Ptbp3	4.12645e-107	0.543306	0.592	0.374	1.00198e-102
B cells	Rpl30	1e-296	0.543085	0.978	0.854	3.80037e-292
B cells	Fcrl1	0	0.53929	0.291	0.001	0
B cells	Rps21	1e-295	0.537691	0.98	0.863	3.59674e-291
B cells	Rpl18	6.49009e-270	0.537496	0.965	0.826	1.57592e-265
B cells	Cdc42se2	3.34581e-140	0.536863	0.407	0.151	8.1243e-136
B cells	Alcam	5.19611e-86	0.535867	0.37	0.165	1.26172e-81
B cells	Unc93b1	5.40565e-267	0.535095	0.362	0.074	1.3126e-262
B cells	Tsc22d3	7.64798e-101	0.534503	0.595	0.366	1.85708e-96
B cells	Tgfbr2	7.30292e-104	0.533364	0.466	0.235	1.7733e-99
B cells	Limd2	2.20224e-257	0.530842	0.341	0.068	5.34747e-253
B cells	Neurl3	0	0.528863	0.303	0.029	0
B cells	Camk1d	6.0731e-109	0.528368	0.674	0.443	1.47467e-104
B cells	Rpl35	7.9299e-183	0.525549	0.891	0.746	1.92554e-178
B cells	Prkce	9.00437e-91	0.525331	0.588	0.41	2.18644e-86
B cells	Dusp2	0	0.525271	0.279	0.022	0
B cells	Tcp11l2	1.13342e-172	0.525254	0.359	0.104	2.75217e-168
B cells	Cnot6l	3.73445e-95	0.524993	0.506	0.291	9.06798e-91
B cells	Rpl21	2e-301	0.524673	0.975	0.869	4e-297
B cells	Zc3hav1	1.06881e-150	0.523811	0.4	0.134	2.59528e-146
B cells	Pkig	4.03925e-88	0.522519	0.548	0.367	9.80812e-84
B cells	Rps3	3.31927e-252	0.522513	0.968	0.821	8.05986e-248
B cells	Rasgef1b	7.3616e-239	0.521415	0.301	0.057	1.78754e-234
B cells	Rplp2	4.50663e-276	0.520453	0.966	0.844	1.0943e-271
B cells	Baz1a	3.038e-103	0.520323	0.456	0.228	7.37688e-99
B cells	Slc12a6	1.36915e-97	0.520152	0.639	0.455	3.32456e-93
B cells	Rpsa	4.70057e-268	0.51879	0.967	0.859	1.14139e-263
B cells	Rps26	4.05529e-266	0.517866	0.968	0.844	9.84706e-262
B cells	Vpreb3	0	0.517827	0.264	0.003	0
B cells	Slc38a2	2.10126e-101	0.517267	0.434	0.204	5.10228e-97
B cells	Psmb8	2.60164e-212	0.517022	0.387	0.095	6.3173e-208
B cells	2410006H16Rik	3.14444e-80	0.516413	0.521	0.332	7.63533e-76
B cells	Serp1	2.89343e-94	0.516184	0.615	0.451	7.02583e-90
B cells	Lcp1	8.42118e-148	0.514852	0.384	0.123	2.04483e-143
B cells	Map3k1	2.68185e-97	0.514741	0.528	0.311	6.51206e-93
B cells	Phlpp1	2.85347e-64	0.51462	0.505	0.354	6.92879e-60
B cells	Ddx6	1.36999e-103	0.510971	0.655	0.5	3.32661e-99
B cells	Atp8a1	1.02914e-143	0.510877	0.377	0.126	2.49895e-139
B cells	Tank	2.62975e-110	0.510083	0.371	0.147	6.38555e-106
B cells	Rps19	3e-304	0.507136	0.979	0.886	7e-300
B cells	Ppp3cc	4.75827e-141	0.505748	0.375	0.128	1.1554e-136
B cells	Cd19	0	0.504104	0.276	0	0
B cells	Ankrd11	1.43365e-117	0.504032	0.714	0.542	3.4812e-113
B cells	Pip4k2a	0	0.503864	0.32	0.046	0
B cells	Stim1	9.48437e-168	0.502922	0.343	0.095	2.30299e-163
B cells	Hdac9	2.44636e-290	0.502365	0.271	0.039	5.94025e-286
B cells	Arhgap25	0	0.501187	0.289	0.019	0
B cells	Rpl27a	0	0.500031	0.982	0.896	0
B cells	Dmxl1	2.71881e-98	0.499036	0.712	0.58	6.60183e-94
B cells	Tspan13	0	0.498325	0.3	0.035	0
B cells	Cybb	0	0.497956	0.292	0.022	0
B cells	Pde7a	1.14499e-70	0.497588	0.52	0.353	2.78026e-66
B cells	E330020D12Rik	0	0.496839	0.246	0.008	0
B cells	Grb2	1.40619e-78	0.496286	0.488	0.305	3.4145e-74
B cells	Rpl13a	9.25538e-258	0.496104	0.968	0.846	2.24739e-253
B cells	Rps10	2e-299	0.495187	0.975	0.89	6.88737e-295
B cells	Rps11	8.97687e-263	0.493778	0.969	0.866	2.17976e-258
B cells	Rpl8	7.95935e-250	0.492848	0.965	0.85	1.93269e-245
B cells	Glcci1	6.60504e-96	0.490486	0.375	0.165	1.60384e-91
B cells	Rpl36a	1.34436e-163	0.489292	0.871	0.724	3.26437e-159
B cells	Rps18	1.83002e-283	0.489094	0.971	0.878	4.44365e-279
B cells	Cmah	1.45182e-76	0.489	0.538	0.361	3.5253e-72
B cells	Rpl17	1.93135e-286	0.48888	0.973	0.875	4.68971e-282
B cells	Snrpg	1.71224e-85	0.486503	0.608	0.434	4.15766e-81
B cells	Eif2ak3	5.65157e-71	0.484219	0.414	0.232	1.37231e-66
B cells	Rps27rt	3.54545e-95	0.484098	0.383	0.17	8.60906e-91
B cells	Rps3a1	2.01444e-272	0.480533	0.977	0.873	4.89147e-268
B cells	Itsn2	2.26377e-75	0.476629	0.571	0.425	5.49688e-71
B cells	Arhgef1	3.87092e-128	0.476562	0.351	0.12	9.39936e-124
B cells	Grap2	0	0.475847	0.287	0.029	0
B cells	Wasf2	5.52008e-70	0.475166	0.507	0.342	1.34039e-65
B cells	Btg2	7.26361e-83	0.474032	0.503	0.267	1.76375e-78
B cells	Rpl37a	3.76519e-271	0.473304	0.974	0.899	9.14264e-267
B cells	Rpl9	1.17705e-262	0.472862	0.979	0.865	2.85811e-258
B cells	Zfp831	0	0.470561	0.256	0.005	0
B cells	Plekhm3	3.54551e-94	0.470523	0.361	0.154	8.6092e-90
B cells	Dapp1	0	0.469359	0.276	0.026	0
B cells	B3gnt5	0	0.468945	0.255	0.003	0
B cells	Rasgrp2	0	0.466379	0.27	0.017	0
B cells	Siglecg	0	0.466286	0.247	0.001	0
B cells	Ptk2b	7.2965e-71	0.465402	0.57	0.417	1.77174e-66
B cells	Nfkbid	0	0.464679	0.243	0.018	0
B cells	Crem	6.08333e-48	0.464678	0.384	0.248	1.47715e-43
B cells	S1pr1	0	0.464209	0.255	0.014	0
B cells	Rpl13	0	0.462747	0.989	0.924	0
B cells	Rps14	1.71112e-268	0.461879	0.974	0.879	4.15493e-264
B cells	Rps12	2.21194e-261	0.461277	0.977	0.88	5.37102e-257
B cells	Plek	0	0.46038	0.285	0.035	0
B cells	Stk4	2.13174e-92	0.460047	0.378	0.168	5.1763e-88
B cells	Rpl19	7.85244e-264	0.459467	0.972	0.882	1.90673e-259
B cells	Uvrag	5.48349e-73	0.459381	0.562	0.406	1.3315e-68
B cells	Chst3	0	0.458385	0.257	0.027	0
B cells	Vim	1.80664e-213	0.457731	0.299	0.057	4.38687e-209
B cells	Irf8	1.38763e-134	0.457203	0.306	0.09	3.36944e-130
B cells	Traf3ip3	0	0.456105	0.267	0.014	0
B cells	Ucp2	5.58294e-88	0.456085	0.416	0.195	1.35565e-83
B cells	Sla	0	0.455867	0.263	0.022	0
B cells	Stt3b	2.23593e-49	0.455717	0.49	0.384	5.42928e-45
B cells	Tcf12	1.65049e-81	0.455706	0.681	0.544	4.00771e-77
B cells	Tpm4	1.3675e-82	0.454805	0.368	0.169	3.32057e-78
B cells	Rasgrp3	0	0.454609	0.245	0.005	0
B cells	Litaf	7.63914e-87	0.454058	0.346	0.145	1.85494e-82
B cells	Rpl27	1.28589e-216	0.452368	0.955	0.84	3.1224e-212
B cells	St6galnac3	7.50681e-223	0.451991	0.242	0.04	1.8228e-218
B cells	Rps29	1.23999e-283	0.451942	0.982	0.924	3.01095e-279
B cells	Ap1s3	3.0316e-104	0.451454	0.327	0.121	7.36132e-100
B cells	Add3	1.41706e-61	0.450028	0.557	0.427	3.4409e-57
B cells	Selenow	1.31099e-85	0.449543	0.446	0.221	3.18336e-81
B cells	Rpl3	7.3603e-150	0.449167	0.897	0.758	1.78723e-145
B cells	Rpl37	1.1242e-229	0.44916	0.971	0.876	2.72979e-225
B cells	Lrch1	4.70932e-80	0.449132	0.36	0.167	1.14352e-75
B cells	Sik1	3.03625e-55	0.448247	0.409	0.255	7.37262e-51
B cells	Arhgap26	3.75935e-69	0.447253	0.585	0.423	9.12844e-65
B cells	H2-Q4	3.89685e-144	0.446709	0.316	0.09	9.46234e-140
B cells	Gpbp1	1.40664e-55	0.445687	0.495	0.373	3.41561e-51
B cells	Peli1	3.38495e-60	0.444662	0.428	0.261	8.21933e-56
B cells	Rpl7	4.81502e-173	0.444495	0.921	0.798	1.16918e-168
B cells	Phtf2	3.41355e-57	0.44386	0.405	0.247	8.28879e-53
B cells	Emp3	6.72979e-249	0.443174	0.289	0.048	1.63413e-244
B cells	Gng2	0	0.442908	0.281	0.031	0
B cells	Stk24	2.69337e-72	0.441334	0.386	0.201	6.54004e-68
B cells	Rack1	9.96925e-166	0.440817	0.919	0.781	2.42073e-161
B cells	Tmem123	5.70038e-116	0.440634	0.323	0.11	1.38417e-111
B cells	Arpc1b	5.20528e-84	0.439263	0.396	0.18	1.26394e-79
B cells	Pold4	2.57185e-65	0.439123	0.358	0.187	6.24497e-61
B cells	Aff1	3.65958e-57	0.438875	0.563	0.451	8.8862e-53
B cells	Slc4a7	4.46457e-96	0.43887	0.31	0.116	1.08409e-91
B cells	Fnbp1	3.01206e-57	0.438795	0.466	0.315	7.31388e-53
B cells	Arhgap17	3.22571e-55	0.437123	0.397	0.242	7.83268e-51
B cells	Ptp4a2	2.94098e-61	0.436575	0.558	0.434	7.14128e-57
B cells	Cacna1e	0	0.436394	0.212	0.001	0
B cells	Rpl22	3.90049e-175	0.436306	0.933	0.805	9.47116e-171
B cells	Rps28	1.08386e-199	0.435156	0.955	0.848	2.63184e-195
B cells	Bcar3	4.97816e-62	0.432742	0.326	0.162	1.2088e-57
B cells	Grap	0	0.432451	0.248	0.014	0
B cells	Elf1	1.44492e-65	0.431513	0.565	0.416	3.50856e-61
B cells	Aff4	2.41954e-62	0.42931	0.584	0.479	5.87513e-58
B cells	Cd47	9.08634e-62	0.429092	0.543	0.401	2.20635e-57
B cells	Swap70	3.02449e-61	0.428986	0.329	0.166	7.34406e-57
B cells	Ifi209	0	0.428449	0.241	0.015	0
B cells	Ptp4a3	0	0.427587	0.242	0.017	0
B cells	Fam107b	1.46745e-81	0.426452	0.735	0.56	3.56327e-77
B cells	Eif3f	1.37844e-62	0.424919	0.598	0.476	3.34714e-58
B cells	Kdm7a	1.83248e-51	0.424294	0.409	0.261	4.44964e-47
B cells	Rpl32	2.46284e-249	0.423919	0.975	0.902	5.98026e-245
B cells	Mlxip	1.55253e-89	0.423154	0.319	0.126	3.76984e-85
B cells	Rab43	2.3482e-70	0.421056	0.337	0.159	5.7019e-66
B cells	Dock8	4.12939e-64	0.420119	0.413	0.232	1.0027e-59
B cells	Irf4	0	0.419792	0.212	0.006	0
B cells	Kmt2e	1.18084e-91	0.418423	0.722	0.586	2.86732e-87
B cells	Rpl36	4.63925e-198	0.417884	0.954	0.868	1.1265e-193
B cells	Trim12a	3.27044e-207	0.416596	0.261	0.049	7.94128e-203
B cells	Pkib	0	0.416529	0.214	0.01	0
B cells	Akap13	2.48668e-97	0.416208	0.771	0.621	6.03814e-93
B cells	Rps23	5.25562e-193	0.415318	0.949	0.863	1.27617e-188
B cells	Gnai2	2.09066e-61	0.414961	0.563	0.418	5.07653e-57
B cells	Elmsan1	5.54619e-72	0.414724	0.304	0.132	1.34673e-67
B cells	4933406I18Rik	1e-304	0.414224	0.212	0.024	2e-300
B cells	Maml3	1.0876e-75	0.414036	0.313	0.129	2.64091e-71
B cells	Gm43388	0	0.413477	0.209	0	0
B cells	Fryl	1.51237e-52	0.412812	0.459	0.31	3.67235e-48
B cells	Gm15675	0	0.412413	0.222	0.007	0
B cells	Traf3	3.00135e-53	0.411494	0.387	0.231	7.28789e-49
B cells	Rps6	7.30407e-136	0.410156	0.884	0.767	1.77357e-131
B cells	Gpcpd1	1.97866e-46	0.409255	0.433	0.298	4.80459e-42
B cells	Cd38	0	0.407783	0.214	0.01	0
B cells	Wipf1	9.87194e-93	0.407061	0.312	0.115	2.39711e-88
B cells	Atp2b1	1.01972e-49	0.406547	0.549	0.456	2.47608e-45
B cells	Rps8	7.29229e-263	0.406378	0.984	0.912	1.77071e-258
B cells	Gch1	0	0.405781	0.236	0.026	0
B cells	Card11	0	0.404747	0.225	0.014	0
B cells	Cd22	0	0.403282	0.219	0.001	0
B cells	Ciita	2.58127e-204	0.402876	0.238	0.041	6.26783e-200
B cells	Rps27a	1.14431e-228	0.401667	0.979	0.895	2.77862e-224
B cells	Pxk	3.04533e-45	0.401401	0.378	0.243	7.39467e-41
B cells	Ier2	6.5371e-54	0.400594	0.401	0.229	1.58734e-49
B cells	Serpinb1a	1.54287e-217	0.40051	0.23	0.037	3.74641e-213
B cells	Slamf6	0	0.400225	0.223	0.009	0
B cells	Cmtm7	3.9916e-213	0.400012	0.261	0.047	9.69241e-209
B cells	Sept6	0	0.399979	0.249	0.027	0
B cells	Sorl1	1.75622e-45	0.398592	0.408	0.273	4.26446e-41
B cells	Rpl35a	2.51624e-220	0.398589	0.978	0.9	6.10993e-216
B cells	Arid4b	4.76173e-58	0.398128	0.586	0.477	1.15624e-53
B cells	Sesn1	3.35861e-57	0.395321	0.312	0.155	8.15537e-53
B cells	Jak2	4.5122e-54	0.394625	0.321	0.167	1.09565e-49
B cells	Ptpn6	1.94661e-93	0.39435	0.277	0.096	4.72675e-89
B cells	Snx9	4.30421e-42	0.393026	0.482	0.385	1.04515e-37
B cells	Rpl6	1.48499e-166	0.392873	0.941	0.842	3.60584e-162
B cells	Stk10	1.0784e-284	0.392785	0.248	0.033	2.61856e-280
B cells	Mta3	2.25001e-76	0.391851	0.303	0.125	5.46348e-72
B cells	Epb41l2	2.56903e-244	0.391624	0.251	0.039	6.23811e-240
B cells	Immp2l	1.01625e-46	0.391283	0.603	0.501	2.46767e-42
B cells	Capg	2.34954e-216	0.391076	0.245	0.041	5.70515e-212
B cells	Baz2b	1.04135e-72	0.389934	0.707	0.602	2.52861e-68
B cells	Csk	1.63218e-95	0.389361	0.286	0.1	3.96325e-91
B cells	Lbh	1.15313e-196	0.388793	0.245	0.045	2.80004e-192
B cells	Lrrc8c	0	0.388282	0.219	0.024	0
B cells	Zcchc7	5.6509e-54	0.387205	0.622	0.53	1.37215e-49
B cells	Rpl23	3.17181e-262	0.38704	0.985	0.929	7.7018e-258
B cells	Ago2	2.15734e-36	0.387009	0.423	0.322	5.23846e-32
B cells	Rpl38	3.45055e-191	0.386953	0.956	0.891	8.37862e-187
B cells	Rpl10a	1.00431e-153	0.386837	0.926	0.829	2.43866e-149
B cells	Gpr171	0	0.386698	0.207	0.012	0
B cells	Pdcd4	5.39988e-46	0.384417	0.389	0.247	1.3112e-41
B cells	Rps15	4.15813e-147	0.384113	0.909	0.814	1.00968e-142
B cells	Rpl11	1.87976e-195	0.383715	0.968	0.885	4.56442e-191
B cells	Filip1l	1.95144e-110	0.382509	0.272	0.082	4.73849e-106
B cells	Lrmp	0	0.382262	0.211	0.014	0
B cells	Snx30	1.32766e-44	0.379289	0.365	0.227	3.22382e-40
B cells	Itpkb	4.95833e-116	0.378838	0.248	0.066	1.20398e-111
B cells	Cdk17	2.11546e-72	0.378545	0.29	0.118	5.13676e-68
B cells	Rpl26	7.7209e-221	0.377754	0.974	0.901	1.87479e-216
B cells	Pacs1	2.25398e-88	0.377549	0.26	0.087	5.47311e-84
B cells	Myo5a	6.45684e-99	0.376926	0.252	0.078	1.56785e-94
B cells	St3gal1	0	0.375261	0.215	0.021	0
B cells	Rpl4	3.63699e-96	0.374641	0.799	0.689	8.83134e-92
B cells	Jpt1	1.66239e-57	0.373497	0.319	0.157	4.03661e-53
B cells	Rps25	3.06845e-151	0.372873	0.924	0.832	7.45082e-147
B cells	Sept1	1.46932e-169	0.371662	0.255	0.053	3.5678e-165
B cells	Arap2	3.0453e-34	0.371326	0.439	0.346	7.39461e-30
B cells	Pml	3.87489e-111	0.370044	0.246	0.069	9.40902e-107
B cells	Bcl2	8.01693e-51	0.36958	0.295	0.146	1.94667e-46
B cells	Pim1	7.16131e-59	0.368602	0.259	0.108	1.73891e-54
B cells	Cd180	0	0.368097	0.196	0.009	0
B cells	Fam172a	6.20849e-40	0.368077	0.538	0.442	1.50754e-35
B cells	AU020206	0	0.367595	0.211	0.023	0
B cells	Nckap1l	0	0.367032	0.214	0.02	0
B cells	Rap1b	1.15593e-46	0.366252	0.566	0.482	2.80683e-42
B cells	Rpl5	4.64959e-119	0.365747	0.903	0.774	1.12901e-114
B cells	Gm20559	4.97322e-177	0.364987	0.23	0.043	1.2076e-172
B cells	Slfn2	1.28242e-184	0.363469	0.233	0.041	3.11397e-180
B cells	Pik3cd	4.58619e-281	0.363327	0.212	0.025	1.11362e-276
B cells	Zdhhc18	7.18986e-111	0.362974	0.251	0.071	1.74584e-106
B cells	Gmip	1.94404e-129	0.361787	0.239	0.059	4.72052e-125
B cells	Tpm3	8.18931e-43	0.36125	0.53	0.43	1.98853e-38
B cells	Isy1	4.5525e-42	0.359621	0.264	0.137	1.10544e-37
B cells	Actr3	1.96963e-47	0.35888	0.565	0.476	4.78265e-43
B cells	Zdhhc20	3.43194e-47	0.358542	0.325	0.18	8.33343e-43
B cells	Rnase6	0	0.357677	0.197	0.009	0
B cells	Macf1	2.42221e-64	0.35674	0.71	0.606	5.8816e-60
B cells	Lamb3	5.70505e-82	0.356728	0.252	0.087	1.3853e-77
B cells	Cxcr4	0	0.356148	0.2	0.017	0
B cells	Cnp	0	0.355432	0.207	0.022	0
B cells	Rplp1	8.14835e-211	0.354423	0.982	0.922	1.97858e-206
B cells	Abhd17b	2.78684e-30	0.35326	0.373	0.274	6.76699e-26
B cells	Ikbkb	1.51449e-34	0.35205	0.343	0.228	3.6775e-30
B cells	Ptprj	2.49162e-34	0.35131	0.526	0.436	6.05016e-30
B cells	Gm16341	0	0.351193	0.178	0.002	0
B cells	Arpc3	1.10799e-46	0.351145	0.597	0.511	2.69042e-42
B cells	Wnk1	1.11102e-45	0.350805	0.599	0.499	2.69778e-41
B cells	Pan3	1.22608e-44	0.350701	0.586	0.498	2.97718e-40
B cells	Rap1gds1	4.44109e-25	0.349827	0.377	0.295	1.07839e-20
B cells	Lmo2	0	0.348409	0.189	0.012	0
B cells	Xrn2	7.64725e-36	0.347952	0.495	0.418	1.85691e-31
B cells	Uba52	2.63469e-57	0.3479	0.682	0.599	6.39756e-53
B cells	Ctse	0	0.34567	0.2	0.015	0
B cells	Ncf2	1e-306	0.344662	0.208	0.022	3e-302
B cells	Sp110	0	0.343956	0.201	0.021	0
B cells	Raet1e	0	0.343757	0.196	0.018	0
B cells	Map4k1	0	0.342457	0.199	0.01	0
B cells	Clec2i	0	0.342412	0.178	0.008	0
B cells	Notch2	8.12984e-31	0.340743	0.349	0.24	1.97409e-26
B cells	Arih1	2.73677e-47	0.340552	0.626	0.551	6.64542e-43
B cells	Bmp2k	4.40784e-30	0.339818	0.384	0.29	1.07031e-25
B cells	Irak3	0	0.339414	0.187	0.01	0
B cells	Klhl6	0	0.339314	0.191	0.018	0
B cells	Cd72	0	0.337515	0.182	0.008	0
B cells	Rapgef1	1.13218e-31	0.33746	0.306	0.196	2.74916e-27
B cells	Epsti1	1.92127e-140	0.337448	0.236	0.051	4.66523e-136
B cells	Rassf3	6.8057e-29	0.337195	0.365	0.265	1.65256e-24
B cells	Grk6	4.49869e-128	0.336666	0.217	0.051	1.09237e-123
B cells	Slc10a7	1.76408e-35	0.336396	0.303	0.181	4.28353e-31
B cells	Mycbp2	1.50346e-35	0.335207	0.534	0.474	3.65071e-31
B cells	Trim25	8.70934e-24	0.33373	0.38	0.304	2.1148e-19
B cells	Relb	1.01514e-84	0.333039	0.222	0.069	2.46496e-80
B cells	Gpr174	0	0.332272	0.179	0.009	0
B cells	Smg1	5.90892e-32	0.331998	0.519	0.456	1.4348e-27
B cells	Rock1	1.24763e-41	0.331865	0.577	0.499	3.02949e-37
B cells	Git2	3.45539e-36	0.331833	0.306	0.183	8.39039e-32
B cells	Ptpn22	1.03725e-94	0.330541	0.223	0.062	2.51865e-90
B cells	Cyfip2	4.71872e-34	0.330199	0.409	0.288	1.1458e-29
B cells	Eef1b2	8.69449e-74	0.330097	0.783	0.693	2.1112e-69
B cells	Etnk1	6.69346e-33	0.329177	0.415	0.301	1.62531e-28
B cells	Trim34a	9.49393e-179	0.329152	0.196	0.032	2.30532e-174
B cells	Psme1	6.72079e-31	0.329139	0.406	0.299	1.63194e-26
B cells	Mef2d	1.24549e-25	0.328303	0.352	0.264	3.02429e-21
B cells	Rnf216	1.4464e-27	0.328033	0.405	0.318	3.51215e-23
B cells	Rpl15	4.35019e-119	0.327692	0.925	0.84	1.05631e-114
B cells	Gimap3	5.41366e-289	0.327614	0.201	0.022	1.31455e-284
B cells	Trim30a	3.16044e-130	0.326777	0.201	0.042	7.67419e-126
B cells	Rpl14	7.58114e-107	0.326045	0.903	0.811	1.84085e-102
B cells	Tnfrsf13c	0	0.326031	0.165	0.001	0
B cells	Tra2a	5.07598e-28	0.325498	0.441	0.363	1.23255e-23
B cells	Elf2	2.22928e-30	0.325449	0.321	0.21	5.41313e-26
B cells	Zfas1	8.85448e-25	0.324717	0.323	0.229	2.15005e-20
B cells	Evl	3.85873e-60	0.324487	0.248	0.102	9.36976e-56
B cells	Rpl29	2.55455e-108	0.323632	0.903	0.817	6.20295e-104
B cells	Tmed5	5.59032e-29	0.322785	0.338	0.233	1.35744e-24
B cells	Cd24a	3.18567e-103	0.32255	0.241	0.066	7.73544e-99
B cells	Cnot2	2.034e-28	0.322475	0.457	0.383	4.93897e-24
B cells	Ptma	1.74833e-115	0.322218	0.948	0.857	4.24529e-111
B cells	H2-T23	2.3475e-31	0.322106	0.307	0.194	5.70019e-27
B cells	Dok3	0	0.320892	0.178	0.011	0
B cells	Jak1	4.2966e-39	0.320673	0.577	0.511	1.0433e-34
B cells	Ncl	9.97208e-40	0.3202	0.613	0.572	2.42142e-35
B cells	Nsa2	5.41676e-37	0.319764	0.559	0.494	1.3153e-32
B cells	Nfkbia	9.97455e-26	0.318199	0.364	0.256	2.42202e-21
B cells	Pced1b	4.39878e-132	0.31758	0.197	0.041	1.06811e-127
B cells	Lncpint	5.62214e-45	0.316164	0.7	0.584	1.36517e-40
B cells	Cdc42	1.33781e-67	0.315028	0.73	0.663	3.24847e-63
B cells	Cdk19	5.43626e-28	0.313476	0.35	0.247	1.32003e-23
B cells	Hcls1	5.70751e-176	0.313134	0.199	0.033	1.3859e-171
B cells	Trp53i11	0	0.312747	0.165	0.006	0
B cells	Rpl31	5.67516e-62	0.312475	0.741	0.671	1.37804e-57
B cells	Antxr2	8.11976e-70	0.31176	0.205	0.066	1.97164e-65
B cells	Foxo1	3.59495e-25	0.311731	0.495	0.441	8.72926e-21
B cells	Cnr2	0	0.310361	0.163	0.002	0
B cells	Pfn1	2.05554e-62	0.310349	0.768	0.679	4.99126e-58
B cells	Srsf7	8.94562e-25	0.309879	0.441	0.379	2.17218e-20
B cells	Spib	0	0.309808	0.16	0.001	0
B cells	Cdk13	3.16998e-26	0.309259	0.482	0.426	7.69735e-22
B cells	Chd7	8.21628e-37	0.309068	0.286	0.16	1.99508e-32
B cells	Gm30054	5.69081e-197	0.30876	0.177	0.024	1.38184e-192
B cells	Rpl10	2.64621e-121	0.308547	0.947	0.86	6.42553e-117
B cells	Avl9	2.29106e-24	0.308457	0.31	0.219	5.56316e-20
B cells	Gm11342	6.99079e-115	0.307573	0.186	0.041	1.6975e-110
B cells	Gfod1	6.12155e-111	0.30728	0.171	0.036	1.48643e-106
B cells	C130026I21Rik	0	0.307027	0.173	0.005	0
B cells	Tnfrsf13b	0	0.305306	0.164	0.005	0
B cells	Phip	6.27984e-25	0.304359	0.417	0.333	1.52487e-20
B cells	Ier5	2.24877e-34	0.30359	0.271	0.15	5.46045e-30
B cells	Nipbl	4.2092e-41	0.302936	0.627	0.579	1.02208e-36
B cells	Atg16l2	4.3015e-140	0.302631	0.183	0.035	1.04449e-135
B cells	Clk1	5.69697e-40	0.302577	0.601	0.531	1.38334e-35
B cells	Myh9	1.88856e-25	0.302022	0.438	0.354	4.5858e-21
B cells	Ifi30	1.50518e-19	0.301885	0.322	0.242	3.65488e-15
B cells	Btbd9	1.82038e-22	0.301133	0.49	0.45	4.42024e-18
B cells	Sec11c	2.54345e-17	0.300353	0.312	0.243	6.17602e-13
B cells	Cse1l	3.97835e-29	0.299615	0.249	0.146	9.66022e-25
B cells	Ablim1	3.34054e-33	0.298388	0.584	0.529	8.11149e-29
B cells	Clic1	8.81534e-30	0.297968	0.509	0.43	2.14054e-25
B cells	Cenpa	3.06616e-200	0.296266	0.174	0.023	7.44526e-196
B cells	Fam169b	1.07399e-22	0.295504	0.287	0.194	2.60787e-18
B cells	Rpl23a	2.73231e-73	0.295421	0.813	0.757	6.63459e-69
B cells	2610035D17Rik	3.35795e-16	0.294854	0.29	0.22	8.15378e-12
B cells	Cd274	1.22164e-144	0.294652	0.162	0.027	2.96638e-140
B cells	Aim2	4.15409e-277	0.293549	0.175	0.017	1.0087e-272
B cells	Sh3pxd2a	6.77766e-182	0.293468	0.176	0.026	1.64575e-177
B cells	Ttpal	1.29595e-94	0.293435	0.182	0.046	3.14682e-90
B cells	H2-DMb1	2.53722e-41	0.293174	0.244	0.119	6.16087e-37
B cells	Actr2	1.44242e-23	0.29288	0.464	0.412	3.50248e-19
B cells	Ncf1	8e-296	0.292654	0.164	0.015	2.03109e-291
B cells	Tnrc6b	1.50839e-38	0.291987	0.633	0.583	3.66266e-34
B cells	Zfp318	4.32181e-19	0.291886	0.3	0.224	1.04942e-14
B cells	Cd84	4.47251e-210	0.290276	0.164	0.02	1.08601e-205
B cells	Rubcnl	0	0.290259	0.16	0.005	0
B cells	Rplp0	1.27637e-99	0.290014	0.939	0.864	3.09927e-95
B cells	Map4k4	1.82374e-40	0.289951	0.248	0.123	4.42842e-36
B cells	Nup98	1.6503e-16	0.289595	0.372	0.322	4.00726e-12
B cells	Cyp4f18	0	0.289532	0.155	0.011	0
B cells	Rbm3	2.55157e-28	0.289125	0.546	0.507	6.19573e-24
B cells	Sf3b1	1.38011e-32	0.289101	0.558	0.513	3.35119e-28
B cells	Phf21a	9.79905e-21	0.289024	0.486	0.443	2.3794e-16
B cells	Nfatc1	8.06549e-79	0.288943	0.19	0.055	1.95846e-74
B cells	Rassf2	7.46699e-154	0.288636	0.174	0.029	1.81314e-149
B cells	Herc4	5.38983e-20	0.288462	0.457	0.414	1.30876e-15
B cells	Snx20	4.49937e-271	0.287245	0.173	0.017	1.09254e-266
B cells	Samsn1	1.69509e-150	0.285075	0.181	0.031	4.11603e-146
B cells	Tbc1d10c	1e-302	0.284543	0.16	0.014	4e-298
B cells	Tmem50a	6.42791e-34	0.283561	0.284	0.162	1.56083e-29
B cells	Kpna1	1.60324e-19	0.281788	0.296	0.217	3.893e-15
B cells	Susd1	3.41071e-109	0.281468	0.171	0.036	8.28189e-105
B cells	Gm2000	1.50451e-19	0.280984	0.332	0.252	3.65326e-15
B cells	Chd2	1.32046e-30	0.280758	0.577	0.52	3.20634e-26
B cells	Lrrfip1	4.92404e-76	0.280298	0.214	0.067	1.19565e-71
B cells	Atf7	4.53906e-18	0.280201	0.388	0.327	1.10217e-13
B cells	2010309G21Rik	0	0.279511	0.141	0	0
B cells	H3f3b	1.43799e-53	0.279497	0.9	0.79	3.49174e-49
B cells	Polr2a	8.16768e-19	0.27936	0.415	0.361	1.98328e-14
B cells	Gem	4.19933e-161	0.278891	0.149	0.021	1.01968e-156
B cells	CDT	2.46029e-115	0.278791	0.161	0.032	5.97409e-111
B cells	1110059E24Rik	1.52184e-19	0.278665	0.269	0.186	3.69532e-15
B cells	Sept7	5.25378e-17	0.278226	0.378	0.322	1.27572e-12
B cells	Fam117b	1.26646e-19	0.27811	0.323	0.239	3.07523e-15
B cells	Ctsc	2.75282e-88	0.277479	0.203	0.055	6.68441e-84
B cells	Gm20513	0	0.276426	0.152	0.009	0
B cells	Atp2a3	0	0.274551	0.16	0.011	0
B cells	Tut7	1.3073e-15	0.274477	0.344	0.287	3.17439e-11
B cells	Capza1	2.01988e-18	0.274313	0.408	0.361	4.90466e-14
B cells	Ccr6	0	0.274103	0.141	0	0
B cells	Rcc2	7.77736e-60	0.273552	0.182	0.061	1.8885e-55
B cells	Psmb9	5.63762e-79	0.273382	0.194	0.056	1.36893e-74
B cells	Parp1	1.74395e-30	0.273191	0.221	0.117	4.23466e-26
B cells	Thrap3	1.4366e-20	0.272974	0.464	0.425	3.48836e-16
B cells	Gimap4	7.13412e-160	0.272855	0.176	0.028	1.73231e-155
B cells	Sipa1	3.60192e-190	0.272579	0.159	0.02	8.74619e-186
B cells	Arpc5	2.97428e-19	0.272084	0.453	0.406	7.22214e-15
B cells	Ptpn1	3.46459e-14	0.271049	0.319	0.262	8.41271e-10
B cells	Stambpl1	8.24323e-226	0.270009	0.15	0.016	2.00162e-221
B cells	Ctcf	8.2897e-15	0.269801	0.341	0.291	2.01291e-10
B cells	Actb	4.34043e-87	0.269282	0.969	0.893	1.05394e-82
B cells	Heca	1.26602e-19	0.269087	0.277	0.194	3.07414e-15
B cells	Rsbn1l	6.30406e-17	0.268979	0.398	0.349	1.53075e-12
B cells	Fermt3	3.95301e-123	0.268794	0.175	0.034	9.5987e-119
B cells	Vars	6.18262e-43	0.267359	0.206	0.089	1.50126e-38
B cells	Eef1g	2.32974e-29	0.266863	0.58	0.558	5.65709e-25
B cells	Plekho1	6.73695e-110	0.266108	0.162	0.033	1.63587e-105
B cells	Gtdc1	1.93924e-16	0.26605	0.358	0.286	4.70885e-12
B cells	Tspan32	0	0.265576	0.142	0.005	0
B cells	Grk2	2.08409e-33	0.265221	0.22	0.111	5.06058e-29
B cells	Tec	3.06397e-13	0.264788	0.364	0.322	7.43994e-09
B cells	Ncf4	4.64265e-225	0.264624	0.16	0.018	1.12733e-220
B cells	Myo1g	7.54023e-216	0.263213	0.158	0.018	1.83092e-211
B cells	Rfx7	5.68228e-16	0.263128	0.431	0.389	1.37977e-11
B cells	Slc44a2	6.83134e-125	0.262952	0.155	0.027	1.65879e-120
B cells	Pten	1.44758e-26	0.262656	0.571	0.557	3.51502e-22
B cells	Smarca5	3.37928e-15	0.262514	0.376	0.334	8.20557e-11
B cells	Pitpna	1.32345e-16	0.262121	0.435	0.401	3.21361e-12
B cells	Prkd2	6.58192e-207	0.262021	0.159	0.019	1.59822e-202
B cells	Spi1	1.40915e-174	0.261932	0.17	0.024	3.42171e-170
B cells	Tle4	2.83801e-13	0.261708	0.351	0.306	6.89125e-09
B cells	Rfx3	3.17477e-14	0.26131	0.354	0.297	7.70898e-10
B cells	Gm10076	9.35973e-36	0.261298	0.687	0.626	2.27273e-31
B cells	Tmem243	1.8457e-13	0.261291	0.343	0.296	4.48174e-09
B cells	Atf7ip	2.87791e-13	0.261231	0.377	0.339	6.98814e-09
B cells	Slc7a1	1.81851e-128	0.261226	0.158	0.028	4.41569e-124
B cells	5330438D12Rik	7.12066e-25	0.260849	0.226	0.132	1.72904e-20
B cells	Il4ra	2.041e-53	0.260564	0.172	0.059	4.95597e-49
B cells	Kansl1	7.52899e-33	0.260213	0.651	0.596	1.82819e-28
B cells	Mier1	1.29507e-16	0.260014	0.436	0.402	3.14468e-12
B cells	N4bp2	2.43187e-30	0.259714	0.229	0.123	5.90506e-26
B cells	Helz2	7.26897e-216	0.259372	0.147	0.016	1.76505e-211
B cells	Gm26532	4.49531e-138	0.258948	0.152	0.025	1.09155e-133
B cells	Bin1	9.19198e-21	0.258946	0.225	0.14	2.232e-16
B cells	Cr2	0	0.258724	0.134	0.004	0
B cells	Cd48	3.1027e-142	0.258215	0.172	0.029	7.53398e-138
B cells	Cep120	8.85711e-16	0.258009	0.295	0.225	2.15068e-11
B cells	Tuba1a	8.21696e-107	0.257318	0.162	0.033	1.99524e-102
B cells	Lpxn	3.05524e-69	0.256828	0.173	0.05	7.41873e-65
B cells	Gpr18	1.37727e-103	0.256525	0.159	0.033	3.34429e-99
B cells	Fam43a	0	0.256301	0.135	0.009	0
B cells	Elf4	5.35674e-154	0.256038	0.165	0.026	1.30072e-149
B cells	H2-Eb2	0	0.255926	0.142	0.001	0
B cells	AB124611	1.62645e-205	0.255729	0.151	0.017	3.94935e-201
B cells	Rasgrp1	8.07496e-235	0.255551	0.152	0.016	1.96076e-230
B cells	Csnk1g3	1.73765e-22	0.254977	0.526	0.515	4.21936e-18
B cells	Smyd3	2.11681e-14	0.254496	0.456	0.423	5.14003e-10
B cells	Tcf3	5.76334e-38	0.254418	0.188	0.082	1.39945e-33
B cells	Rpl22l1	1.66566e-34	0.254106	0.672	0.633	4.04456e-30
B cells	Mctp2	1.53023e-83	0.253868	0.161	0.039	3.7157e-79
B cells	Hnrnpa1	3.65458e-14	0.253199	0.415	0.392	8.87406e-10
B cells	H2-M3	8.5558e-185	0.252942	0.149	0.019	2.07752e-180
B cells	Dyrk1a	1.37661e-13	0.252519	0.421	0.402	3.34269e-09
B cells	Dgka	8.75542e-43	0.252362	0.191	0.079	2.12599e-38
B cells	Usp6nl	7.97753e-15	0.251278	0.279	0.213	1.9371e-10
B cells	Rapgef4	2.81826e-176	0.25123	0.13	0.015	6.8433e-172
B cells	Arpc2	3.72154e-33	0.250747	0.624	0.594	9.03665e-29
B cells	Bcl10	5.62108e-21	0.250608	0.248	0.161	1.36491e-16
B cells	B4galnt1	1.62482e-107	0.250594	0.158	0.032	3.94539e-103
B cells	Calm1	7.16616e-32	0.250127	0.66	0.622	1.74009e-27
B cells	Rab18	5.59392e-46	-0.250243397549595	0.196	0.474	1.35832e-41
B cells	Smim24	1.00654e-51	-0.250323765216304	0.084	0.328	2.44409e-47
B cells	Spsb2	3.01717e-47	-0.250464291465368	0.077	0.303	7.3263e-43
B cells	Gm31718	3.9686e-42	-0.250563217616193	0.077	0.284	9.63655e-38
B cells	Garem1	1.30127e-47	-0.250741349123973	0.076	0.3	3.15973e-43
B cells	1810058I24Rik	9.83252e-40	-0.250752424215926	0.237	0.507	2.38753e-35
B cells	Fgfr2	4.62901e-43	-0.251198416698196	0.178	0.438	1.12402e-38
B cells	Ube2u	3.35548e-50	-0.251429790655879	0.054	0.278	8.14778e-46
B cells	Idh3a	6.89204e-51	-0.251442195506992	0.112	0.367	1.67352e-46
B cells	Vdac3	1.27761e-43	-0.251529859881075	0.21	0.482	3.10229e-39
B cells	Nr1d2	3.90698e-46	-0.251864425626767	0.134	0.387	9.48693e-42
B cells	Auh	9.68366e-50	-0.251946626460531	0.165	0.44	2.35139e-45
B cells	Hoxa9	3.57362e-51	-0.25194783413665	0.069	0.303	8.67746e-47
B cells	Mrpl58	4.13201e-49	-0.252116413853528	0.128	0.382	1.00333e-44
B cells	Npnt	1.60985e-46	-0.252288807336304	0.076	0.297	3.90904e-42
B cells	9530026P05Rik	1.23115e-32	-0.252491335509025	0.062	0.229	2.98947e-28
B cells	Dglucy	5.32391e-47	-0.252516278293214	0.1	0.337	1.29275e-42
B cells	Vcp	1.9134e-34	-0.252522497527741	0.322	0.608	4.64612e-30
B cells	Mrpl33	2.25264e-40	-0.253017904299377	0.216	0.479	5.46985e-36
B cells	Slc22a4	8.62035e-50	-0.253288428458176	0.068	0.296	2.09319e-45
B cells	Mrpl27	4.74462e-54	-0.253863428440641	0.091	0.349	1.15209e-49
B cells	Phactr4	1.01983e-46	-0.253910073345129	0.194	0.476	2.47635e-42
B cells	Alad	3.52088e-50	-0.253953258547494	0.107	0.354	8.5494e-46
B cells	Nt5c2	1.69856e-32	-0.254165551153491	0.285	0.529	4.12444e-28
B cells	Wwox	3.90969e-28	-0.254314236413532	0.323	0.546	9.49351e-24
B cells	St6galnac2	3.07218e-55	-0.254730688219319	0.07	0.316	7.45987e-51
B cells	Txnl1	9.09715e-44	-0.255115654370583	0.196	0.465	2.20897e-39
B cells	Fbxo36	5.96468e-52	-0.255177124368355	0.074	0.313	1.44834e-47
B cells	Atp5e	6.83914e-47	-0.255279461160314	0.76	0.889	1.66068e-42
B cells	Pdcd6	5.45032e-49	-0.255295600879085	0.152	0.421	1.32345e-44
B cells	Cobll1	6.20964e-29	-0.255497639141289	0.412	0.641	1.50783e-24
B cells	Gna14	2.71217e-42	-0.255587619140051	0.084	0.292	6.58568e-38
B cells	Fam135a	1.64538e-50	-0.25559825235427	0.082	0.322	3.99532e-46
B cells	Sgpp1	9.33484e-46	-0.255724563074369	0.146	0.398	2.26668e-41
B cells	Ccnd1	2.46831e-38	-0.25575368658545	0.087	0.287	5.99355e-34
B cells	Dhfr	5.49285e-52	-0.255778760502556	0.095	0.344	1.33377e-47
B cells	Gabarap	5.69469e-31	-0.256699905845675	0.557	0.773	1.38278e-26
B cells	Gm37245	1.2427e-38	-0.256768411410858	0.08	0.28	3.01752e-34
B cells	Enpep	7.91523e-54	-0.256950220991475	0.077	0.324	1.92198e-49
B cells	Hdlbp	1.54095e-41	-0.257024379205684	0.26	0.544	3.74174e-37
B cells	0610009B22Rik	5.06917e-54	-0.257174091498169	0.072	0.317	1.2309e-49
B cells	Etv1	3.67432e-48	-0.257213629054353	0.059	0.28	8.92198e-44
B cells	Plekha8	4.04554e-54	-0.257517256499623	0.084	0.334	9.82337e-50
B cells	Fkbp2	3.80314e-47	-0.257570504366565	0.194	0.484	9.23479e-43
B cells	Hoxb3os	1.09361e-54	-0.257638438967568	0.071	0.319	2.65551e-50
B cells	Aprt	1.17736e-41	-0.257681031238728	0.232	0.507	2.85885e-37
B cells	Fabp3	1.63198e-33	-0.257769920071507	0.065	0.237	3.96277e-29
B cells	Pde1a	9.24515e-27	-0.257807507776189	0.075	0.222	2.24491e-22
B cells	Adra2b	4.02015e-52	-0.257842970747274	0.079	0.318	9.76173e-48
B cells	Arl15	2.13218e-29	-0.257950768330194	0.341	0.576	5.17737e-25
B cells	Slc25a16	7.87026e-58	-0.258153177360228	0.08	0.346	1.91106e-53
B cells	B3galt5	9.04617e-53	-0.258282970966145	0.06	0.293	2.19659e-48
B cells	Pdzd3	5.43232e-58	-0.258451745773	0.045	0.288	1.31908e-53
B cells	Sh3tc2	9.79263e-47	-0.258708108599623	0.06	0.272	2.37785e-42
B cells	Tubb4b	1.00776e-30	-0.258823702381781	0.325	0.564	2.44704e-26
B cells	Hsd17b10	1.20512e-45	-0.258897453826039	0.188	0.46	2.92626e-41
B cells	Mrpl53	2.58459e-50	-0.259216840507509	0.132	0.395	6.2759e-46
B cells	Tpp1	3.46005e-49	-0.259325402127955	0.167	0.441	8.40169e-45
B cells	Gm10804	6.47372e-55	-0.259373190142027	0.077	0.326	1.57195e-50
B cells	Glis2	1.44587e-57	-0.259790258265535	0.071	0.328	3.51087e-53
B cells	Mrps18a	4.19736e-51	-0.260220137712428	0.135	0.4	1.0192e-46
B cells	Immt	1.30553e-42	-0.260446644566991	0.277	0.571	3.17009e-38
B cells	Mrps14	4.7199e-43	-0.260455585472924	0.236	0.514	1.14609e-38
B cells	Parva	1.86915e-50	-0.260679296092048	0.091	0.33	4.53867e-46
B cells	Mtor	2.18489e-47	-0.260679701285701	0.173	0.441	5.30534e-43
B cells	Col4a5	5.58733e-49	-0.260737250246182	0.092	0.333	1.35672e-44
B cells	Nckap5	2.48527e-41	-0.26095871476017	0.059	0.255	6.03473e-37
B cells	Pcdh17	7.30862e-43	-0.261038512232714	0.065	0.268	1.77468e-38
B cells	Zmynd10	7.16292e-56	-0.261138488677572	0.047	0.284	1.7393e-51
B cells	Arl3	2.65829e-52	-0.261157976593201	0.128	0.393	6.45485e-48
B cells	Ddrgk1	3.19213e-41	-0.261441611670345	0.247	0.519	7.75113e-37
B cells	Gng5	1.61885e-32	-0.261680993998421	0.579	0.788	3.93088e-28
B cells	Habp2	2.05618e-52	-0.261812313766405	0.076	0.318	4.99282e-48
B cells	Rnf152	2.13359e-50	-0.261974245346938	0.088	0.33	5.18079e-46
B cells	Chuk	6.1301e-48	-0.262214302181835	0.201	0.486	1.48851e-43
B cells	Dmtn	4.80842e-55	-0.262300197424783	0.081	0.332	1.16758e-50
B cells	Sema5a	1.30121e-45	-0.262351386301901	0.112	0.35	3.1596e-41
B cells	Twf1	2.83811e-53	-0.262369540432453	0.12	0.388	6.89151e-49
B cells	Ghitm	1.47578e-34	-0.26275563179733	0.333	0.603	3.58349e-30
B cells	Mogat1	5.78773e-48	-0.26275793215293	0.07	0.289	1.40538e-43
B cells	Creg1	3.58373e-52	-0.262880812621342	0.096	0.344	8.70202e-48
B cells	Ly6a	9.47957e-26	-0.262945483668878	0.486	0.644	2.30183e-21
B cells	Fbxo7	7.84965e-56	-0.262967736949214	0.119	0.397	1.90605e-51
B cells	Glb1l	1.86294e-52	-0.263106083189486	0.106	0.359	4.52359e-48
B cells	Osbpl8	2.25775e-27	-0.263147132154384	0.529	0.689	5.48227e-23
B cells	Lpin1	1.84283e-50	-0.263396488341547	0.114	0.367	4.47475e-46
B cells	Nfic	2.44387e-53	-0.263565771195529	0.118	0.385	5.93421e-49
B cells	Zfp706	7.6991e-31	-0.263978501286462	0.45	0.681	1.8695e-26
B cells	Osbpl1a	7.11974e-56	-0.264027506543539	0.088	0.348	1.72882e-51
B cells	Dhtkd1	4.05291e-49	-0.264054841777764	0.08	0.312	9.84128e-45
B cells	Mrps24	3.24559e-38	-0.264346823776195	0.285	0.557	7.88095e-34
B cells	Sar1b	8.36722e-46	-0.264388840988553	0.223	0.511	2.03173e-41
B cells	Trap1	5.79947e-53	-0.264531458260009	0.131	0.406	1.40823e-48
B cells	Actg1	2.67468e-34	-0.26472747984757	0.666	0.804	6.49466e-30
B cells	Gm4450	3.59476e-55	-0.264754126098868	0.064	0.305	8.7288e-51
B cells	Zcchc14	7.90711e-57	-0.264778466590914	0.061	0.306	1.92e-52
B cells	Mccc1	6.73236e-57	-0.265007105652251	0.095	0.36	1.63475e-52
B cells	Slc30a9	1.37351e-49	-0.265129785182811	0.203	0.501	3.33516e-45
B cells	Mtx2	2.39872e-55	-0.265352910861762	0.124	0.399	5.82457e-51
B cells	Cuta	9.94774e-50	-0.265449705237548	0.166	0.442	2.41551e-45
B cells	Ggact	9.21568e-55	-0.265491235647664	0.107	0.368	2.23775e-50
B cells	Ppp2r5e	2.95515e-37	-0.26569677733077	0.288	0.55	7.17571e-33
B cells	Mfsd1	1.12034e-51	-0.265714866353767	0.14	0.41	2.7204e-47
B cells	Galc	6.11193e-55	-0.265731101531281	0.095	0.347	1.4841e-50
B cells	Gdf15	9.54809e-35	-0.265992321061874	0.052	0.221	2.31847e-30
B cells	Mrps33	8.08765e-46	-0.266205032662396	0.206	0.479	1.96384e-41
B cells	Agbl4	1.86169e-47	-0.267182195375754	0.072	0.292	4.52055e-43
B cells	Fmc1	9.14666e-44	-0.267591827383302	0.212	0.478	2.22099e-39
B cells	Ildr2	5.28421e-52	-0.267984902857925	0.102	0.354	1.28311e-47
B cells	Nr2f6	2.74799e-55	-0.267999277263828	0.098	0.36	6.67266e-51
B cells	Mpp5	1.68731e-47	-0.268067085473085	0.19	0.471	4.09713e-43
B cells	Lpin2	2.15351e-42	-0.268242691062782	0.196	0.453	5.22917e-38
B cells	Morn2	2.72373e-56	-0.268325342590942	0.069	0.319	6.61376e-52
B cells	Rnf128	1.03001e-52	-0.268460978366816	0.084	0.331	2.50106e-48
B cells	Pcbp3	1.14713e-50	-0.268569417380375	0.106	0.357	2.78546e-46
B cells	Gm49980	5.51612e-46	-0.268678027688738	0.125	0.374	1.33943e-41
B cells	Patj	2.43481e-41	-0.26901026803939	0.245	0.524	5.91219e-37
B cells	Paics	4.82609e-51	-0.269378811583784	0.161	0.438	1.17187e-46
B cells	Aplp2	3.31457e-48	-0.26970159035153	0.177	0.452	8.04844e-44
B cells	Mtln	7.15132e-56	-0.269916725211664	0.093	0.358	1.73648e-51
B cells	Hmgcs2	1.76657e-37	-0.26997611363093	0.065	0.251	4.28958e-33
B cells	Sel1l3	3.7606e-54	-0.27015649066821	0.079	0.326	9.1315e-50
B cells	Tgm2	7.90574e-54	-0.270562669536068	0.071	0.315	1.91967e-49
B cells	Slc6a8	2.27872e-54	-0.270766148564241	0.094	0.349	5.53318e-50
B cells	Mrpl17	1.14329e-51	-0.270844005121637	0.14	0.405	2.77613e-47
B cells	Gstt1	2.14994e-55	-0.270897961936918	0.079	0.333	5.22049e-51
B cells	Ube2r2	7.31681e-44	-0.271294992326596	0.283	0.581	1.77667e-39
B cells	Trpm7	5.1205e-34	-0.271297440227235	0.357	0.611	1.24336e-29
B cells	Lmbrd2	1.2146e-53	-0.271368117281273	0.148	0.43	2.9493e-49
B cells	Coa6	4.68756e-53	-0.271387820909096	0.113	0.372	1.13823e-48
B cells	Snx24	5.8051e-56	-0.271459556389681	0.053	0.293	1.40959e-51
B cells	Wasl	3.02729e-48	-0.271584206425813	0.221	0.516	7.35087e-44
B cells	Mtfr1	2.68911e-57	-0.271599236491724	0.117	0.395	6.52969e-53
B cells	Kif1b	1.26785e-51	-0.271656874067694	0.144	0.418	3.07859e-47
B cells	Shmt2	1.26983e-58	-0.271794285728806	0.083	0.351	3.08339e-54
B cells	Stx3	3.96613e-58	-0.272194675551193	0.072	0.329	9.63056e-54
B cells	Dlat	1.53992e-55	-0.272445502822572	0.128	0.408	3.73924e-51
B cells	Ptgr2	9.66336e-58	-0.272786649581455	0.116	0.391	2.34646e-53
B cells	Tmem8	2.46504e-60	-0.272801181750145	0.076	0.344	5.98561e-56
B cells	Hmgcl	1.98117e-53	-0.273172399263146	0.144	0.421	4.81067e-49
B cells	Polr2i	3.26497e-49	-0.273316429793451	0.168	0.44	7.92799e-45
B cells	Elovl7	1.69002e-57	-0.273409958976118	0.074	0.33	4.10371e-53
B cells	Mlf2	2.13273e-50	-0.273471152125042	0.173	0.451	5.17871e-46
B cells	Dhrs1	9.43108e-56	-0.273694237037853	0.1	0.367	2.29006e-51
B cells	Pink1	1.36122e-54	-0.274174480531891	0.119	0.389	3.30532e-50
B cells	Dnajc6	1.3303e-49	-0.274498851989311	0.063	0.288	3.23023e-45
B cells	Dlst	1.96931e-52	-0.275005621768707	0.194	0.494	4.78188e-48
B cells	Vdac2	6.00904e-37	-0.275219633251059	0.337	0.62	1.45911e-32
B cells	Glyctk	2.03766e-58	-0.275432950238375	0.079	0.339	4.94784e-54
B cells	Gphn	1.32777e-42	-0.276231266982156	0.662	0.823	3.22408e-38
B cells	Cadm1	2.42797e-53	-0.276343364570953	0.071	0.314	5.89561e-49
B cells	Spsb4	5.50998e-57	-0.27641203491017	0.086	0.345	1.33793e-52
B cells	Svopl	2.24598e-44	-0.276449949206663	0.096	0.319	5.45369e-40
B cells	Prelid1	3.21387e-40	-0.276579730623904	0.285	0.561	7.80393e-36
B cells	Gm15638	3.46787e-57	-0.277212827773942	0.075	0.331	8.42069e-53
B cells	Cyp2a5	4.37971e-41	-0.277319837285746	0.059	0.254	1.06348e-36
B cells	Actn4	1.82294e-39	-0.277358933422849	0.265	0.534	4.42647e-35
B cells	Cobl	1.26823e-54	-0.27755684917363	0.084	0.338	3.07951e-50
B cells	Mia2	4.27312e-39	-0.277600675889876	0.348	0.632	1.0376e-34
B cells	Ranbp3l	5.02821e-52	-0.277603230026388	0.086	0.329	1.22095e-47
B cells	Hsbp1	2.05062e-43	-0.27789664702215	0.254	0.542	4.97932e-39
B cells	Larp1b	9.8967e-46	-0.277995205611659	0.224	0.503	2.40312e-41
B cells	Them4	6.46476e-54	-0.278021782819461	0.097	0.352	1.56977e-49
B cells	Higd1a	7.35464e-48	-0.278133087155728	0.199	0.48	1.78585e-43
B cells	Hsdl2	5.16361e-59	-0.278177905332962	0.09	0.36	1.25383e-54
B cells	H1f0	1.50508e-49	-0.278318761038014	0.103	0.344	3.65463e-45
B cells	Steap2	2.24009e-51	-0.278602078664946	0.085	0.328	5.43938e-47
B cells	Eif4g2	5.64588e-34	-0.278714817233501	0.469	0.731	1.37093e-29
B cells	Farp1	9.37592e-54	-0.278911637637866	0.074	0.316	2.27666e-49
B cells	Kazn	2.82454e-52	-0.27944024088022	0.084	0.326	6.85854e-48
B cells	Dmxl2	1.0234e-54	-0.279622746679459	0.095	0.35	2.48503e-50
B cells	Afmid	2.45054e-56	-0.279755941664195	0.127	0.407	5.9504e-52
B cells	Lgals1	5.47774e-41	-0.279869645804449	0.15	0.383	1.3301e-36
B cells	Slc22a22	2.5677e-56	-0.280102882285834	0.084	0.344	6.23488e-52
B cells	Xpnpep1	6.58855e-56	-0.280103999000848	0.135	0.413	1.59983e-51
B cells	Slc25a11	2.02186e-55	-0.280385184175739	0.132	0.409	4.90948e-51
B cells	Sqor	1.24353e-60	-0.280677602411668	0.08	0.348	3.01954e-56
B cells	Klf15	5.15155e-60	-0.280808132562134	0.058	0.312	1.2509e-55
B cells	Slc10a2	1.41115e-50	-0.281238794893412	0.075	0.31	3.42655e-46
B cells	Htra1	1.03696e-58	-0.281324215289674	0.084	0.346	2.51794e-54
B cells	Glo1	3.29277e-54	-0.281383536214818	0.148	0.429	7.99551e-50
B cells	Acot4	1.17151e-60	-0.28156534578383	0.067	0.327	2.84465e-56
B cells	Prodh2	1.13117e-47	-0.282196408313246	0.08	0.304	2.74671e-43
B cells	Mafg	1.45393e-55	-0.282283972044348	0.142	0.426	3.53043e-51
B cells	Grip1	1.91467e-45	-0.282805698889422	0.068	0.282	4.6492e-41
B cells	Arhgef10l	3.43194e-56	-0.283009850790793	0.1	0.363	8.33344e-52
B cells	Pak1	5.29242e-57	-0.283217326375245	0.108	0.378	1.28511e-52
B cells	Pttg1ip	4.97373e-53	-0.283399074111555	0.175	0.462	1.20772e-48
B cells	Paqr5	1.60453e-53	-0.283863961597074	0.088	0.339	3.89612e-49
B cells	Zc3h12c	1.95328e-49	-0.283905885746539	0.118	0.368	4.74297e-45
B cells	Ggct	1.75993e-48	-0.284169858913128	0.114	0.362	4.27346e-44
B cells	Pde8a	1.3815e-52	-0.284411678656443	0.165	0.449	3.35457e-48
B cells	Akr1e1	1.8487e-63	-0.284454672414068	0.057	0.322	4.48902e-59
B cells	Ubc	4.38993e-44	-0.284534403159608	0.693	0.843	1.06596e-39
B cells	Galnt3	4.29451e-59	-0.284655255436015	0.071	0.331	1.04279e-54
B cells	Hacl1	4.18554e-50	-0.284677394932909	0.087	0.326	1.01633e-45
B cells	Hsd17b11	3.68926e-49	-0.284685801369254	0.16	0.427	8.95827e-45
B cells	Mtch2	1.84748e-54	-0.2849707394476	0.191	0.491	4.48605e-50
B cells	Cltb	1.00901e-59	-0.285108691349985	0.112	0.392	2.45008e-55
B cells	Mrpl18	6.52816e-52	-0.285378046821539	0.176	0.457	1.58517e-47
B cells	2310030G06Rik	2.88461e-61	-0.285406126566188	0.076	0.342	7.00442e-57
B cells	Itga6	2.14769e-48	-0.285590177162499	0.152	0.413	5.21503e-44
B cells	Cluh	2.3247e-60	-0.285710266272598	0.116	0.397	5.64483e-56
B cells	Peli2	2.44332e-56	-0.28572565050944	0.08	0.331	5.93287e-52
B cells	Gm16685	3.54356e-44	-0.285759073486934	0.072	0.284	8.60447e-40
B cells	Dnaja1	9.95597e-35	-0.285895231129349	0.489	0.709	2.41751e-30
B cells	Slc25a15	3.95924e-61	-0.285952773746754	0.087	0.36	9.61384e-57
B cells	Acaa1a	9.79249e-56	-0.286207715105111	0.154	0.44	2.37781e-51
B cells	Ppt2	5.47874e-59	-0.286247235572941	0.103	0.375	1.33035e-54
B cells	Gm6999	1.21149e-47	-0.286345305491728	0.107	0.341	2.94174e-43
B cells	Tmem238	6.4126e-60	-0.28643787661806	0.082	0.352	1.55711e-55
B cells	Cstb	1.29972e-48	-0.286636200818093	0.192	0.471	3.15598e-44
B cells	Golga4	2.19929e-45	-0.286758363085688	0.258	0.548	5.34031e-41
B cells	Cndp1	7.62683e-54	-0.286928071452458	0.085	0.335	1.85195e-49
B cells	Nenf	3.52106e-60	-0.28708080703086	0.095	0.369	8.54985e-56
B cells	Snhg11	5.60227e-38	-0.28734895403254	0.074	0.264	1.36034e-33
B cells	Slc35a3	1.71696e-57	-0.287754753049706	0.132	0.416	4.16913e-53
B cells	Gtf2i	1.04055e-53	-0.287785992026853	0.182	0.47	2.52667e-49
B cells	Iqgap2	5.36058e-49	-0.288020887194721	0.072	0.301	1.30166e-44
B cells	Adap2	1.04928e-55	-0.288102778836871	0.09	0.341	2.54786e-51
B cells	Fads3	3.94366e-62	-0.288439888344773	0.079	0.349	9.57599e-58
B cells	Plekhb2	1.81195e-60	-0.288663368750434	0.125	0.413	4.39978e-56
B cells	Pdgfc	5.53585e-48	-0.288884889507547	0.099	0.332	1.34422e-43
B cells	Pccb	3.74388e-60	-0.289045926264209	0.125	0.416	9.09088e-56
B cells	Mrpl50	7.39793e-57	-0.289134659140237	0.135	0.416	1.79637e-52
B cells	Tmem59	4.38295e-43	-0.289238458061272	0.313	0.602	1.06427e-38
B cells	Nmrk1	3.3819e-54	-0.28929179892329	0.139	0.409	8.21194e-50
B cells	Plpbp	2.27233e-54	-0.289295411209257	0.166	0.459	5.51767e-50
B cells	Cyb5b	1.4188e-45	-0.289524794947629	0.309	0.612	3.44513e-41
B cells	Got2	3.2533e-54	-0.290274060055132	0.183	0.473	7.89967e-50
B cells	D630024D03Rik	7.07408e-55	-0.290283403328412	0.082	0.331	1.71773e-50
B cells	Slc25a17	1.26311e-60	-0.29042971321425	0.135	0.434	3.06708e-56
B cells	Arpp19	4.69607e-37	-0.290670755230232	0.428	0.691	1.1403e-32
B cells	Cfl2	8.00514e-60	-0.291244188483987	0.131	0.423	1.94381e-55
B cells	Cpt2	3.75807e-60	-0.291244233991657	0.092	0.368	9.12535e-56
B cells	Gnai1	2.62449e-62	-0.291790328658484	0.075	0.347	6.37279e-58
B cells	Ptprf	1.31744e-62	-0.292081499229873	0.082	0.355	3.19901e-58
B cells	Slc6a13	4.44798e-61	-0.292522838885086	0.076	0.341	1.08006e-56
B cells	Acsm3	1.56528e-42	-0.293545847353669	0.081	0.29	3.80082e-38
B cells	Glod5	7.85276e-61	-0.293575299737837	0.072	0.337	1.90681e-56
B cells	F11r	2.71666e-65	-0.293880754574411	0.071	0.352	6.5966e-61
B cells	Erbb4	2.97024e-28	-0.293933353362277	0.097	0.258	7.21234e-24
B cells	Hacd2	5.8343e-52	-0.294154327719962	0.219	0.524	1.41668e-47
B cells	Amotl2	4.74951e-55	-0.294437206190533	0.076	0.324	1.15327e-50
B cells	Edf1	1.24957e-37	-0.294626227636793	0.405	0.67	3.03421e-33
B cells	Grtp1	1.34067e-65	-0.29493148903501	0.078	0.357	3.25541e-61
B cells	Mrpl28	3.51941e-58	-0.295676266451579	0.142	0.431	8.54582e-54
B cells	2610528J11Rik	7.87742e-67	-0.296431994972642	0.059	0.333	1.9128e-62
B cells	Pdk2	7.5711e-63	-0.296461106526817	0.104	0.39	1.83842e-58
B cells	Tns3	2.95756e-58	-0.297207009765499	0.128	0.407	7.18155e-54
B cells	Dock9	4.23608e-46	-0.297293116892508	0.196	0.459	1.02861e-41
B cells	Bod1	7.81999e-64	-0.297650454696889	0.081	0.358	1.89885e-59
B cells	Mat2a	1.82095e-35	-0.297675630715328	0.447	0.674	4.42162e-31
B cells	Galm	8.42185e-61	-0.297828330014631	0.082	0.347	2.04499e-56
B cells	Atraid	3.07413e-55	-0.297874093854713	0.193	0.489	7.46459e-51
B cells	Tm2d2	7.34249e-60	-0.298082691258789	0.124	0.407	1.7829e-55
B cells	Fth1	6.95512e-231	-0.29924956033327	0.989	0.995	1.68884e-226
B cells	St13	3.02506e-43	-0.300480655331131	0.385	0.685	7.34546e-39
B cells	2300009A05Rik	7.63193e-59	-0.300840344971951	0.138	0.425	1.85318e-54
B cells	Cpox	4.74788e-65	-0.301922092586637	0.101	0.392	1.15288e-60
B cells	Epb41l3	1.7991e-36	-0.301925319235088	0.091	0.281	4.36857e-32
B cells	Rer1	3.41141e-52	-0.302323953585817	0.221	0.517	8.28358e-48
B cells	Kank1	7.20483e-60	-0.302570457714927	0.085	0.351	1.74948e-55
B cells	Txn2	1.87928e-51	-0.302581940501499	0.228	0.526	4.56326e-47
B cells	Zbtb20	4.31755e-68	-0.302644501162011	0.772	0.847	1.04839e-63
B cells	Emc6	3.59224e-45	-0.303153749330082	0.265	0.549	8.72267e-41
B cells	Prnp	1.39305e-61	-0.303300011188578	0.103	0.382	3.38259e-57
B cells	Nr6a1	4.0709e-49	-0.303322254209631	0.156	0.417	9.88496e-45
B cells	Rnf181	3.18899e-59	-0.303538512646658	0.156	0.451	7.7435e-55
B cells	Phyhd1	1.46083e-66	-0.303600185911414	0.081	0.363	3.54718e-62
B cells	Retsat	3.81387e-61	-0.303831246490242	0.078	0.345	9.26084e-57
B cells	Tmem126a	1.64105e-58	-0.30383311394109	0.16	0.453	3.98481e-54
B cells	Tmem14c	5.42409e-54	-0.303911165283589	0.208	0.514	1.31708e-49
B cells	Tpk1	4.46628e-45	-0.304213551704461	0.279	0.568	1.0845e-40
B cells	Slc23a1	2.4505e-61	-0.304652747741814	0.119	0.4	5.95031e-57
B cells	Mgat3	7.9224e-67	-0.304687607241301	0.078	0.361	1.92372e-62
B cells	Cdhr5	3.57059e-64	-0.30477306325421	0.093	0.375	8.67012e-60
B cells	Kif12	1.48853e-65	-0.305108167675016	0.077	0.357	3.61446e-61
B cells	Ube2m	5.51181e-58	-0.305139028602778	0.158	0.454	1.33838e-53
B cells	Lpcat3	1.7537e-58	-0.305198579207945	0.176	0.475	4.25833e-54
B cells	Hoxa7	7.44749e-68	-0.305220464509248	0.08	0.367	1.8084e-63
B cells	Aopep	5.56132e-49	-0.305248654355245	0.231	0.515	1.3504e-44
B cells	Castor2	7.8992e-63	-0.305260964986308	0.098	0.378	1.91808e-58
B cells	Nedd4l	2.05059e-36	-0.305380630298538	0.375	0.619	4.97925e-32
B cells	Hnf1aos1	2.42594e-54	-0.305385844922427	0.087	0.337	5.89068e-50
B cells	Gpm6a	5.71719e-59	-0.305766268345394	0.079	0.338	1.38825e-54
B cells	Cox17	2.24441e-42	-0.30598452532219	0.355	0.645	5.44988e-38
B cells	Bmpr1a	1.65995e-62	-0.30600366715067	0.09	0.365	4.03068e-58
B cells	Atxn2	4.97012e-51	-0.306082482716098	0.24	0.535	1.20685e-46
B cells	Gchfr	8.50626e-61	-0.306332560118662	0.062	0.32	2.06549e-56
B cells	Hdgf	6.25407e-56	-0.30650722457754	0.208	0.516	1.51861e-51
B cells	Smim10l1	2.24593e-65	-0.306900884689678	0.102	0.39	5.45356e-61
B cells	Clec2h	2.11505e-46	-0.307733156783968	0.063	0.277	5.13578e-42
B cells	Blvra	2.77781e-64	-0.307867286174362	0.114	0.406	6.74507e-60
B cells	Nhsl2	3.82179e-57	-0.308425835790762	0.066	0.313	9.28008e-53
B cells	Cd302	3.67747e-62	-0.308718353748369	0.103	0.385	8.92963e-58
B cells	Slirp	2.73148e-59	-0.309231356891195	0.138	0.425	6.63259e-55
B cells	Fahd2a	2.07617e-63	-0.309459143854287	0.103	0.39	5.04134e-59
B cells	Rasal2	3.16812e-56	-0.309741772237524	0.125	0.398	7.69283e-52
B cells	Sema3c	9.15997e-55	-0.310018976621415	0.093	0.347	2.22422e-50
B cells	C130074G19Rik	6.34165e-65	-0.310431581501958	0.12	0.42	1.53988e-60
B cells	Slc5a10	3.07161e-56	-0.310654089302096	0.079	0.33	7.45849e-52
B cells	Smarca2	2.52459e-44	-0.310696254524041	0.338	0.62	6.13021e-40
B cells	Tmem189	1.11822e-49	-0.310787765477514	0.226	0.515	2.71527e-45
B cells	Tuft1	8.30917e-48	-0.310856124871766	0.093	0.325	2.01763e-43
B cells	Sucla2	1.49653e-61	-0.310865475796939	0.174	0.487	3.63388e-57
B cells	Gab1	1.99297e-60	-0.310909564375388	0.096	0.369	4.83932e-56
B cells	Acsm5	3.26729e-63	-0.310914582083102	0.098	0.378	7.93362e-59
B cells	Tomm5	2.32091e-56	-0.310974622584143	0.187	0.483	5.63563e-52
B cells	Nos1ap	2.12153e-61	-0.311150331403578	0.086	0.359	5.1515e-57
B cells	Psmb5	5.83174e-45	-0.31126544113943	0.3	0.587	1.41606e-40
B cells	Dgat2	2.9415e-69	-0.311372044603154	0.074	0.362	7.14255e-65
B cells	Scoc	8.31596e-64	-0.311452718696963	0.133	0.43	2.01928e-59
B cells	Apoo	7.69178e-66	-0.311501751276002	0.099	0.387	1.86772e-61
B cells	Gm20400	1.51427e-45	-0.311538421627204	0.054	0.263	3.67696e-41
B cells	Ak3	5.65804e-65	-0.312267438327961	0.125	0.419	1.37388e-60
B cells	Mertk	4.09748e-62	-0.312722077312392	0.094	0.371	9.9495e-58
B cells	Cnpy2	2.52788e-62	-0.312874712707118	0.146	0.449	6.13821e-58
B cells	Reps2	1.8409e-63	-0.313122047461723	0.086	0.367	4.47008e-59
B cells	Wdr72	1.27831e-58	-0.313497686422636	0.09	0.352	3.104e-54
B cells	Itpr1	3.34169e-42	-0.313572941853736	0.539	0.712	8.11429e-38
B cells	Txnrd1	5.31823e-61	-0.313785566233179	0.144	0.441	1.29137e-56
B cells	Spred2	8.49141e-59	-0.314827246108841	0.128	0.416	2.06188e-54
B cells	Enpp3	1.18673e-63	-0.315352605181357	0.081	0.359	2.88162e-59
B cells	D630029K05Rik	9.5595e-60	-0.3156666757168	0.09	0.358	2.32124e-55
B cells	Timd2	6.39546e-63	-0.315880558974092	0.087	0.365	1.55295e-58
B cells	Prr15l	5.81982e-68	-0.316082638453132	0.072	0.355	1.41317e-63
B cells	Prxl2a	1.14949e-63	-0.316399578085584	0.13	0.43	2.79118e-59
B cells	Stxbp6	1.59166e-60	-0.316433998782953	0.087	0.355	3.86488e-56
B cells	Rhoc	2.1615e-66	-0.316920390104808	0.074	0.354	5.24857e-62
B cells	Pde4dip	2.22375e-62	-0.316947700367795	0.147	0.449	5.39971e-58
B cells	Ankrd33b	4.16405e-54	-0.317016692327774	0.178	0.467	1.01111e-49
B cells	0610040J01Rik	6.13133e-59	-0.317606066174251	0.099	0.367	1.48881e-54
B cells	Tcf7l2	2.523e-62	-0.317640159094159	0.146	0.456	6.12634e-58
B cells	Cyp2d26	3.6985e-49	-0.317650101789099	0.102	0.342	8.9807e-45
B cells	Rab5c	8.70815e-57	-0.317677470329066	0.238	0.553	2.11451e-52
B cells	Acnat1	2.89877e-53	-0.317899919975376	0.086	0.331	7.03879e-49
B cells	Sult1c2	5.47421e-65	-0.318519605045791	0.095	0.382	1.32925e-60
B cells	Mmut	5.45801e-67	-0.318733307412101	0.115	0.418	1.32531e-62
B cells	Tango2	8.0113e-64	-0.318994864503071	0.146	0.449	1.9453e-59
B cells	Ccser1	2.86179e-54	-0.319020841775374	0.09	0.341	6.949e-50
B cells	Idh3b	3.84547e-57	-0.319219382659814	0.211	0.516	9.33757e-53
B cells	Aamdc	1.43024e-68	-0.319442272083131	0.098	0.393	3.47292e-64
B cells	Scrn2	6.46716e-69	-0.319796193937988	0.075	0.365	1.57035e-64
B cells	F3	1.61763e-41	-0.320389474134702	0.08	0.283	3.92792e-37
B cells	Prdx3	6.79556e-63	-0.320629285611156	0.157	0.46	1.6501e-58
B cells	Ndufa9	6.145e-61	-0.320665049472181	0.178	0.487	1.49213e-56
B cells	Pitpnc1	1.99867e-39	-0.321206371701693	0.381	0.632	4.85318e-35
B cells	Nudt4	8.40866e-54	-0.321494812760645	0.152	0.43	2.04179e-49
B cells	Mpp6	2.67603e-57	-0.321544985810849	0.24	0.556	6.49795e-53
B cells	Tmem150a	1.18762e-68	-0.321674001989661	0.098	0.394	2.88378e-64
B cells	Cachd1	6.20037e-63	-0.322114079903753	0.1	0.383	1.50557e-58
B cells	Grpel1	8.46223e-55	-0.322410927782399	0.211	0.512	2.0548e-50
B cells	Gprc5c	1.32377e-71	-0.322609781288098	0.081	0.383	3.21437e-67
B cells	Slc5a2	2.63992e-35	-0.322791955873108	0.126	0.316	6.41026e-31
B cells	Cox20	7.04242e-61	-0.32283206488681	0.172	0.482	1.71004e-56
B cells	Pxmp2	5.65854e-65	-0.323268521133339	0.088	0.369	1.37401e-60
B cells	Eno1	4.1586e-55	-0.323475354368068	0.219	0.524	1.00979e-50
B cells	Dock1	2.98179e-63	-0.323938736562438	0.101	0.386	7.24038e-59
B cells	Smim22	2.16539e-68	-0.324090788041599	0.058	0.339	5.258e-64
B cells	Plekha5	2.70593e-59	-0.32440728804005	0.146	0.431	6.57054e-55
B cells	Car14	3.58779e-66	-0.32476671743749	0.077	0.358	8.71188e-62
B cells	Pnkd	5.91299e-66	-0.325275545115287	0.158	0.475	1.43579e-61
B cells	Tmem147	1.03023e-62	-0.32550684774955	0.164	0.475	2.5016e-58
B cells	2310039H08Rik	7.16977e-62	-0.325781553861519	0.144	0.445	1.74096e-57
B cells	Tmprss2	7.77359e-65	-0.325862310535587	0.092	0.375	1.88758e-60
B cells	Slc51b	5.64381e-67	-0.325893591169504	0.08	0.365	1.37043e-62
B cells	Gatad1	9.141e-66	-0.325938866831699	0.148	0.465	2.21962e-61
B cells	Tmco1	1.10974e-60	-0.325970072619729	0.2	0.51	2.69468e-56
B cells	Ccser2	2.33456e-54	-0.326152818821727	0.261	0.573	5.66877e-50
B cells	Med21	3.42064e-58	-0.326464700330494	0.168	0.463	8.30599e-54
B cells	Agps	2.62099e-38	-0.326494924129996	0.318	0.559	6.36429e-34
B cells	Bhmt2	3.52401e-61	-0.327360224091569	0.088	0.359	8.557e-57
B cells	Cbs	6.31235e-70	-0.327375206279811	0.067	0.352	1.53276e-65
B cells	Kidins220	1.81754e-49	-0.327748229512963	0.313	0.616	4.41335e-45
B cells	Hspa8	2.33181e-95	-0.328668417081907	0.778	0.92	5.6621e-91
B cells	Dld	2.58281e-66	-0.329012530370666	0.155	0.471	6.27159e-62
B cells	Klf12	2.37088e-49	-0.329877921289268	0.224	0.501	5.75697e-45
B cells	Dapk1	2.97254e-56	-0.330266767130639	0.117	0.379	7.21792e-52
B cells	Bhlhe40	1.46096e-50	-0.330279893919053	0.113	0.358	3.54751e-46
B cells	BC005561	6.99049e-58	-0.330318109991089	0.16	0.45	1.69743e-53
B cells	Commd3	1.27082e-62	-0.330772077946802	0.181	0.497	3.08579e-58
B cells	Macrod1	5.6836e-74	-0.330996114786419	0.101	0.421	1.38009e-69
B cells	Vil1	1.41058e-66	-0.331005462479726	0.095	0.386	3.42518e-62
B cells	B3gat2	2.02641e-63	-0.331214450079548	0.099	0.377	4.92053e-59
B cells	Pcyt2	1.1792e-65	-0.331322256815489	0.177	0.496	2.86334e-61
B cells	Slc26a1	2.16903e-68	-0.331440104754781	0.09	0.382	5.26685e-64
B cells	Vps29	2.7113e-58	-0.33153247489064	0.229	0.55	6.58358e-54
B cells	Trp53bp2	7.82152e-66	-0.331607680904236	0.146	0.46	1.89922e-61
B cells	Cpn1	3.37511e-61	-0.331865735173373	0.09	0.362	8.19543e-57
B cells	Manba	2.34495e-58	-0.332650679944777	0.187	0.491	5.694e-54
B cells	Fut8	2.55286e-48	-0.332670833733185	0.284	0.568	6.19886e-44
B cells	Tmem116	1.2037e-72	-0.332718221810452	0.094	0.4	2.92282e-68
B cells	Mapk4	5.19545e-62	-0.333032066583506	0.093	0.368	1.26156e-57
B cells	Eny2	3.00715e-56	-0.333539654240245	0.267	0.582	7.30196e-52
B cells	Fras1	1.5896e-59	-0.33414982006146	0.1	0.371	3.85988e-55
B cells	Arhgap18	8.54887e-62	-0.334470237592697	0.168	0.475	2.07584e-57
B cells	Bsg	5.13248e-50	-0.335384470541933	0.312	0.625	1.24627e-45
B cells	Lrp6	1.05075e-59	-0.335933674539947	0.213	0.534	2.55143e-55
B cells	Psap	2.29231e-46	-0.336234578731047	0.4	0.702	5.56618e-42
B cells	Adra1a	3.94928e-52	-0.336525166837756	0.094	0.337	9.58965e-48
B cells	Ctnna1	2.40565e-65	-0.336649122149173	0.188	0.511	5.8414e-61
B cells	Apom	4.36966e-62	-0.336698563673183	0.087	0.36	1.06104e-57
B cells	Dhcr24	1.62992e-67	-0.336957634771591	0.135	0.442	3.95777e-63
B cells	Lypla1	6.97922e-62	-0.337223802555116	0.228	0.556	1.69469e-57
B cells	Dgcr6	2.10796e-71	-0.337658050544615	0.098	0.397	5.11856e-67
B cells	Ndufa7	2.10985e-49	-0.337859120732687	0.455	0.74	5.12313e-45
B cells	Mlec	2.29105e-62	-0.338767622736254	0.222	0.551	5.56313e-58
B cells	Rin2	4.05369e-68	-0.338934205067248	0.102	0.404	9.84316e-64
B cells	Unc5c	1.40291e-46	-0.339495004592095	0.076	0.294	3.40653e-42
B cells	Fuom	2.40896e-70	-0.339622298228994	0.088	0.385	5.84944e-66
B cells	Zfp697	6.2852e-66	-0.339625478682166	0.115	0.412	1.52617e-61
B cells	Tomm20	2.66999e-50	-0.340110856194276	0.401	0.688	6.48327e-46
B cells	Ddo	2.71662e-70	-0.340333900063393	0.091	0.387	6.59651e-66
B cells	Dnajc15	1.32884e-64	-0.340342617241205	0.179	0.497	3.22668e-60
B cells	Arl6ip1	1.02587e-55	-0.340906414070811	0.506	0.78	2.49101e-51
B cells	St8sia1	1.07176e-63	-0.341422954917378	0.138	0.433	2.60245e-59
B cells	Slc9a3	5.40696e-65	-0.341626776316613	0.114	0.403	1.31292e-60
B cells	Mrpl34	2.69756e-60	-0.342283993011671	0.225	0.541	6.55023e-56
B cells	Itga1	1.7458e-69	-0.342805180445919	0.11	0.412	4.23916e-65
B cells	Acadvl	6.75666e-70	-0.343058515678804	0.128	0.444	1.64065e-65
B cells	Tom1l2	2.39182e-55	-0.343096109316696	0.215	0.509	5.80781e-51
B cells	Timm13	8.93077e-52	-0.343317518297684	0.356	0.654	2.16857e-47
B cells	Gm10732	1.09944e-66	-0.343455179535498	0.104	0.395	2.66965e-62
B cells	Mylk	1.9137e-63	-0.343487331295294	0.106	0.39	4.64684e-59
B cells	Lrrc19	1.27245e-73	-0.343553685689208	0.093	0.396	3.08976e-69
B cells	Abca3	7.04458e-64	-0.343557039573768	0.213	0.541	1.71057e-59
B cells	Slc25a51	1.84811e-66	-0.343688339008329	0.188	0.519	4.48759e-62
B cells	ccdc198	2.14255e-70	-0.343860392525456	0.093	0.388	5.20255e-66
B cells	Sgk1	8.00464e-51	-0.343882413345818	0.093	0.335	1.94369e-46
B cells	Ndufb7	3.87605e-50	-0.344000528066945	0.414	0.71	9.41184e-46
B cells	Gria3	2.6649e-59	-0.344024790404128	0.114	0.388	6.47092e-55
B cells	Mfsd4b1	3.37888e-73	-0.344945210966312	0.096	0.408	8.20459e-69
B cells	Entpd5	6.4483e-70	-0.345015026988399	0.146	0.466	1.56578e-65
B cells	Mgst1	1.34555e-62	-0.345302575520105	0.109	0.388	3.26726e-58
B cells	Prdx6	5.99374e-58	-0.345418426193285	0.248	0.57	1.4554e-53
B cells	Cpt1a	2.3361e-64	-0.345804930866156	0.207	0.535	5.67251e-60
B cells	Mpp1	6.5641e-68	-0.346138582224928	0.171	0.494	1.59389e-63
B cells	Acad11	4.84675e-74	-0.346384258028841	0.12	0.44	1.17689e-69
B cells	Coq9	1.81189e-74	-0.346589408381957	0.127	0.454	4.39963e-70
B cells	Lama3	7.59149e-65	-0.346615477029867	0.098	0.382	1.84337e-60
B cells	Calm3	8.32521e-58	-0.346708461871114	0.26	0.576	2.02153e-53
B cells	Ddc	1.45314e-69	-0.346769046662936	0.113	0.418	3.52851e-65
B cells	Ninj1	3.74276e-70	-0.346795115080958	0.143	0.459	9.08816e-66
B cells	Ivd	1.99449e-67	-0.347084478366727	0.183	0.515	4.84303e-63
B cells	Ttr	4.30138e-31	-0.34789200816538	0.111	0.283	1.04446e-26
B cells	Mob3b	3.58022e-60	-0.348107926711318	0.17	0.472	8.69348e-56
B cells	Itm2b	4.30751e-72	-0.348408726219365	0.632	0.848	1.04595e-67
B cells	Zhx3	2.21942e-66	-0.348509644807866	0.143	0.451	5.3892e-62
B cells	Shank2	1.11752e-63	-0.348603866662618	0.123	0.412	2.71356e-59
B cells	Coa3	7.25747e-64	-0.348667620577836	0.189	0.507	1.76226e-59
B cells	Slc7a9	1.91073e-71	-0.348810009423295	0.127	0.44	4.63963e-67
B cells	Eci1	7.52437e-67	-0.348962293440146	0.163	0.482	1.82707e-62
B cells	Hbegf	1.50123e-55	-0.349059821649843	0.071	0.318	3.64528e-51
B cells	Pxmp4	7.50013e-68	-0.349442391344119	0.157	0.472	1.82118e-63
B cells	Bckdha	1.96761e-69	-0.34959437424624	0.194	0.53	4.77776e-65
B cells	Ctdspl	2.16157e-70	-0.350019466103625	0.106	0.415	5.24873e-66
B cells	Smim4	1.15743e-66	-0.350293588239863	0.178	0.499	2.81047e-62
B cells	Cflar	9.73756e-59	-0.350917464872605	0.263	0.584	2.36447e-54
B cells	Gpr137b	9.29877e-73	-0.350978479062296	0.152	0.482	2.25793e-68
B cells	Ldlrad3	1.59516e-67	-0.35108566844671	0.126	0.428	3.87338e-63
B cells	Sat1	2.72934e-52	-0.351646386847624	0.41	0.715	6.62737e-48
B cells	Tmem106b	7.83141e-66	-0.351757523311502	0.188	0.509	1.90162e-61
B cells	Bpnt1	1.96718e-70	-0.351789903048006	0.148	0.47	4.7767e-66
B cells	Sdha	5.67402e-58	-0.352186602251448	0.334	0.672	1.37776e-53
B cells	Shroom3	1.67067e-58	-0.3524028273286	0.101	0.366	4.05672e-54
B cells	Pcca	8.65479e-63	-0.352469563755229	0.251	0.589	2.10155e-58
B cells	Aadac	1.04762e-73	-0.352555919230309	0.101	0.413	2.54383e-69
B cells	Swi5	7.53029e-59	-0.352657263129285	0.28	0.597	1.82851e-54
B cells	Prkcz	1.60616e-75	-0.353230175885756	0.131	0.462	3.90008e-71
B cells	March8	4.69707e-78	-0.353263429763786	0.109	0.439	1.14054e-73
B cells	Snx6	1.07888e-64	-0.353607651765224	0.262	0.608	2.61974e-60
B cells	Thoc7	2.74337e-63	-0.354311095030814	0.241	0.579	6.66144e-59
B cells	Eva1a	5.65759e-74	-0.355064324504485	0.1	0.408	1.37378e-69
B cells	Ndufa3	1.01689e-52	-0.355236908869669	0.393	0.698	2.4692e-48
B cells	Dusp1	1.1467e-39	-0.355433038827889	0.222	0.453	2.78441e-35
B cells	Zfp704	1.41451e-68	-0.355490310091349	0.095	0.387	3.43472e-64
B cells	Cdc42bpa	2.98526e-74	-0.35574972490433	0.1	0.414	7.2488e-70
B cells	Mrpl14	4.99012e-72	-0.355818616533204	0.155	0.487	1.2117e-67
B cells	Mthfd1	5.11553e-76	-0.355949994330947	0.136	0.47	1.24215e-71
B cells	Ndufs8	1.05793e-59	-0.356594729408438	0.268	0.594	2.56887e-55
B cells	Enpp6	3.14099e-75	-0.356721778507844	0.096	0.41	7.62696e-71
B cells	Spint2	7.9307e-69	-0.356751780075005	0.164	0.488	1.92573e-64
B cells	Med28	1.38475e-63	-0.356977215981758	0.193	0.504	3.36245e-59
B cells	Ugp2	3.1068e-69	-0.357296660170644	0.207	0.55	7.54392e-65
B cells	Ak2	4.76035e-71	-0.357625809017391	0.191	0.525	1.15591e-66
B cells	Deptor	1.61121e-74	-0.357915684598828	0.085	0.391	3.91235e-70
B cells	Sod3	6.42996e-76	-0.358337794175715	0.108	0.43	1.56132e-71
B cells	Sash1	1.47898e-72	-0.358539484052297	0.096	0.402	3.59127e-68
B cells	Nat8f6	9.04271e-65	-0.359219923514044	0.082	0.357	2.19575e-60
B cells	Chd3	3.50356e-62	-0.35983999808416	0.247	0.568	8.50735e-58
B cells	0610012G03Rik	2.30447e-73	-0.360841753991899	0.162	0.501	5.59571e-69
B cells	Tspan3	4.83359e-76	-0.360862500707747	0.136	0.47	1.17369e-71
B cells	Amn	7.65736e-75	-0.361016470899613	0.123	0.446	1.85936e-70
B cells	Mcur1	1.13417e-78	-0.361115043612119	0.136	0.479	2.75398e-74
B cells	Sbf2	9.89262e-69	-0.361662832309612	0.16	0.48	2.40213e-64
B cells	Slc37a4	3.60999e-78	-0.362414364323215	0.126	0.456	8.76577e-74
B cells	Gab2	3.89369e-61	-0.362835571502887	0.112	0.388	9.45465e-57
B cells	Tnfaip8	4.18269e-53	-0.363467330361909	0.415	0.716	1.01564e-48
B cells	Spp1	5.22813e-30	-0.363790841800391	0.457	0.649	1.26949e-25
B cells	Proc	4.53355e-77	-0.363899938234189	0.087	0.398	1.10084e-72
B cells	Fnbp1l	3.36772e-75	-0.364193931175966	0.114	0.435	8.17749e-71
B cells	Ube2e2	1.82696e-67	-0.364232090625221	0.097	0.391	4.43623e-63
B cells	Cox4i1	3.05446e-158	-0.364341484209586	0.814	0.948	7.41683e-154
B cells	Agpat3	8.2861e-74	-0.364403445779583	0.203	0.552	2.01203e-69
B cells	Ndufb11	6.52418e-58	-0.364543941711309	0.474	0.757	1.5842e-53
B cells	Sardh	4.63806e-79	-0.364644146151201	0.115	0.455	1.12621e-74
B cells	Arrdc3	4.65415e-59	-0.364708495909795	0.133	0.41	1.13012e-54
B cells	Cfb	1.37108e-71	-0.364772566135706	0.14	0.456	3.32926e-67
B cells	Fitm1	4.11015e-70	-0.364802864776009	0.101	0.4	9.98026e-66
B cells	Zfp503	1.19553e-69	-0.364819221803484	0.113	0.418	2.90299e-65
B cells	Snhg18	6.8664e-73	-0.365344660098256	0.126	0.445	1.6673e-68
B cells	Hsd17b4	5.3696e-76	-0.365574114688676	0.165	0.507	1.30385e-71
B cells	Tef	8.11633e-70	-0.365712864228526	0.154	0.473	1.97081e-65
B cells	Aspdh	5.13194e-78	-0.366336642765667	0.086	0.402	1.24614e-73
B cells	Vcl	9.12172e-52	-0.366373933222267	0.161	0.424	2.21494e-47
B cells	Shb	2.16667e-72	-0.366401170655141	0.098	0.406	5.26111e-68
B cells	Gadd45g	6.66166e-49	-0.366508854700522	0.161	0.416	1.61758e-44
B cells	Crim1	4.66611e-73	-0.366629061762842	0.12	0.444	1.13302e-68
B cells	Ldlrad4	6.15931e-57	-0.367036439114807	0.231	0.531	1.4956e-52
B cells	Coasy	2.86057e-74	-0.367215581814282	0.101	0.409	6.94604e-70
B cells	Atp5h	3.36635e-82	-0.367257294138743	0.652	0.872	8.17416e-78
B cells	Sqstm1	1.14785e-53	-0.368195234307802	0.354	0.641	2.7872e-49
B cells	Gpam	4.39144e-74	-0.368235816407336	0.119	0.435	1.06633e-69
B cells	Aldh2	2.47181e-56	-0.368289746401502	0.391	0.691	6.00205e-52
B cells	Sestd1	1.29061e-79	-0.368654913538424	0.111	0.44	3.13387e-75
B cells	Sdc2	8.55916e-75	-0.368857477330961	0.114	0.434	2.07834e-70
B cells	Rdh16	5.47027e-70	-0.369091906380748	0.132	0.445	1.32829e-65
B cells	Ptpn13	4.96092e-68	-0.369319987316788	0.127	0.433	1.20461e-63
B cells	Ndufa11	6.41642e-59	-0.369957914953906	0.354	0.672	1.55803e-54
B cells	Uqcrc1	1.93341e-65	-0.37011229433302	0.275	0.62	4.6947e-61
B cells	Psma4	7.21303e-63	-0.370264272846309	0.281	0.611	1.75147e-58
B cells	Fam13a	7.53528e-62	-0.370380683822824	0.108	0.386	1.82972e-57
B cells	Acnat2	8.22482e-71	-0.37038247491081	0.106	0.411	1.99715e-66
B cells	BC024386	3.20132e-79	-0.370514311143113	0.094	0.415	7.77345e-75
B cells	Timm17a	3.2457e-72	-0.370632465278459	0.176	0.509	7.88121e-68
B cells	Ap2a2	1.30646e-76	-0.371080938095253	0.19	0.543	3.17234e-72
B cells	Rnf11	6.63897e-78	-0.372145486523363	0.165	0.512	1.61207e-73
B cells	Fgd4	7.99674e-71	-0.372338854419808	0.119	0.433	1.94177e-66
B cells	Marc2	3.95547e-64	-0.373071792567493	0.304	0.643	9.60467e-60
B cells	Acsl1	2.14796e-62	-0.373093527492579	0.187	0.494	5.21567e-58
B cells	Gcsh	6.60407e-78	-0.373201434667428	0.123	0.452	1.6036e-73
B cells	Slc6a19	5.63535e-57	-0.37332049602395	0.122	0.391	1.36838e-52
B cells	Fcgrt	4.33827e-82	-0.373387785211963	0.113	0.451	1.05342e-77
B cells	Abhd17c	4.38438e-75	-0.373917273138446	0.141	0.47	1.06462e-70
B cells	Gclc	1.82067e-60	-0.374015391243425	0.207	0.515	4.42095e-56
B cells	Slc7a8	3.10731e-56	-0.374176228633517	0.114	0.381	7.54518e-52
B cells	Cib1	2.49637e-67	-0.374396877894776	0.223	0.554	6.0617e-63
B cells	Sirt3	1.31728e-84	-0.374549834057185	0.118	0.47	3.19862e-80
B cells	Bnip3	5.36801e-80	-0.374727594975427	0.124	0.466	1.30346e-75
B cells	Gldc	2.27006e-54	-0.37481267760053	0.101	0.355	5.51216e-50
B cells	Mrpl20	3.04246e-64	-0.374827985191031	0.259	0.587	7.38769e-60
B cells	Ftl1	5.92141e-208	-0.375201703800276	0.924	0.981	1.43784e-203
B cells	Herpud1	1.24361e-53	-0.375385091495885	0.339	0.627	3.01974e-49
B cells	Adh5	1.90537e-73	-0.375596443786449	0.161	0.494	4.62663e-69
B cells	Mcee	3.32346e-77	-0.375777668549203	0.135	0.465	8.07003e-73
B cells	Veph1	4.63235e-72	-0.376406750791553	0.123	0.441	1.12483e-67
B cells	Gpd1	5.68015e-79	-0.376830481065611	0.129	0.463	1.37925e-74
B cells	Bag1	2.05435e-68	-0.377065053577248	0.238	0.579	4.98836e-64
B cells	Slco1a1	1.13611e-46	-0.377426160314916	0.085	0.306	2.75871e-42
B cells	Lima1	3.13615e-74	-0.377461313178614	0.101	0.413	7.61521e-70
B cells	D630045J12Rik	1.17385e-74	-0.377667721818976	0.131	0.455	2.85035e-70
B cells	Cgref1	1.53731e-80	-0.378586799992982	0.088	0.412	3.73289e-76
B cells	Uqcrc2	5.91084e-68	-0.379224404990866	0.291	0.636	1.43527e-63
B cells	Folh1	1.43896e-63	-0.379572619559802	0.139	0.431	3.49409e-59
B cells	Cd36	6.41733e-58	-0.379583360898025	0.123	0.392	1.55826e-53
B cells	Mlxipl	3.66263e-74	-0.380087019405471	0.141	0.461	8.89361e-70
B cells	Ctnnd1	1.41226e-79	-0.380335614054642	0.127	0.467	3.42926e-75
B cells	Map1lc3a	2.17598e-68	-0.38042838406801	0.197	0.522	5.28373e-64
B cells	Igsf11	1.43757e-71	-0.380599496840268	0.119	0.433	3.4907e-67
B cells	Slc22a23	8.0102e-68	-0.380929188381624	0.113	0.412	1.94504e-63
B cells	Dhrs3	2.75298e-83	-0.380988092771047	0.112	0.456	6.6848e-79
B cells	Atp6v0c	2.36022e-68	-0.381392984579835	0.516	0.789	5.7311e-64
B cells	Kifc3	1.23579e-80	-0.381528605103209	0.104	0.436	3.00076e-76
B cells	Afdn	2.33725e-84	-0.381755925949635	0.103	0.447	5.67531e-80
B cells	Gmpr	1.08989e-84	-0.381774104673471	0.087	0.422	2.64647e-80
B cells	Prdx2	7.65148e-66	-0.382124775929395	0.27	0.607	1.85793e-61
B cells	Ankrd13c	3.59154e-69	-0.38257018540097	0.297	0.653	8.72097e-65
B cells	Vegfa	1.58345e-75	-0.382601028268564	0.146	0.47	3.84493e-71
B cells	Idh3g	2.18378e-72	-0.38314091890297	0.209	0.548	5.30266e-68
B cells	Lrrc58	2.33886e-73	-0.383411290678051	0.206	0.549	5.67921e-69
B cells	Serpinf2	3.94745e-78	-0.38429136407905	0.097	0.422	9.58519e-74
B cells	Mien1	2.46277e-65	-0.384821360960732	0.251	0.57	5.9801e-61
B cells	Slc25a42	1.85669e-70	-0.384935801822338	0.099	0.398	4.50841e-66
B cells	Nipsnap1	1.22522e-84	-0.385261631874452	0.148	0.501	2.97507e-80
B cells	Acot1	1.04601e-71	-0.385996255837653	0.096	0.395	2.53993e-67
B cells	1700016C15Rik	4.96503e-74	-0.38682217964672	0.101	0.412	1.20561e-69
B cells	Pmpcb	1.7505e-80	-0.38718044746838	0.133	0.472	4.25057e-76
B cells	Atp5l	1.43816e-98	-0.387849625933959	0.682	0.894	3.49213e-94
B cells	Arsb	3.25235e-73	-0.388436178136659	0.151	0.476	7.89735e-69
B cells	Cox8a	1.92024e-148	-0.388995048053981	0.797	0.94	4.66272e-144
B cells	Ccdc141	2.94671e-61	-0.389131984083482	0.119	0.402	7.15521e-57
B cells	Mrpl51	8.44811e-72	-0.389267392289232	0.231	0.572	2.05137e-67
B cells	Gm31641	1.77417e-72	-0.389329834303399	0.095	0.396	4.30804e-68
B cells	Pgam1	5.89069e-70	-0.389781733784344	0.235	0.572	1.43038e-65
B cells	Prkag2	3.07408e-68	-0.390656591820284	0.148	0.457	7.46447e-64
B cells	Hebp1	4.38975e-84	-0.390686949790705	0.102	0.439	1.06592e-79
B cells	Trpc1	2.93312e-75	-0.391374667807864	0.127	0.448	7.12221e-71
B cells	Glrx5	1.71726e-76	-0.391376974632942	0.156	0.491	4.16986e-72
B cells	Hspa9	6.0517e-67	-0.39139254522856	0.343	0.685	1.46947e-62
B cells	Dst	7.87643e-78	-0.391485648037859	0.131	0.462	1.91256e-73
B cells	Igsf5	8.4154e-85	-0.39173340844028	0.114	0.457	2.04343e-80
B cells	Car12	5.31702e-67	-0.391848134006676	0.111	0.405	1.29108e-62
B cells	Cks2	4.21277e-83	-0.392182017531566	0.125	0.474	1.02295e-78
B cells	Chdh	1.63791e-86	-0.39252214494435	0.115	0.461	3.97717e-82
B cells	Large1	2.78077e-71	-0.392899080803315	0.12	0.431	6.75227e-67
B cells	Rcan1	2.81156e-52	-0.393323756010001	0.13	0.379	6.82703e-48
B cells	Nr1d1	1.37768e-59	-0.393411004132707	0.08	0.337	3.34529e-55
B cells	Ctsd	1.63259e-71	-0.393840124923158	0.194	0.525	3.96425e-67
B cells	Pkd2	1.44679e-84	-0.393888906694874	0.118	0.463	3.51309e-80
B cells	Acss2	2.18268e-78	-0.394038423503827	0.144	0.485	5.29997e-74
B cells	Mocs2	1.25164e-83	-0.394640332148366	0.151	0.507	3.03923e-79
B cells	Acmsd	6.69395e-68	-0.394690982398009	0.115	0.413	1.62542e-63
B cells	Hnf4g	2.01965e-64	-0.395338382333753	0.118	0.409	4.9041e-60
B cells	Map3k13	1.53101e-74	-0.395555741985806	0.106	0.417	3.71759e-70
B cells	Hsd3b3	1.70494e-73	-0.396213126909361	0.114	0.425	4.13994e-69
B cells	Dach1	8.06651e-67	-0.396590507967678	0.103	0.394	1.95871e-62
B cells	Sorbs1	9.80546e-68	-0.396667684450777	0.209	0.534	2.38096e-63
B cells	Csad	6.15515e-79	-0.396717451049076	0.135	0.469	1.49459e-74
B cells	Stxbp5l	8.32035e-71	-0.396787280344574	0.118	0.426	2.02035e-66
B cells	Nectin3	5.57655e-86	-0.396874687937035	0.118	0.475	1.3541e-81
B cells	Mrps21	1.36695e-66	-0.397250862886591	0.328	0.663	3.31923e-62
B cells	Acads	7.97163e-80	-0.397403074981605	0.122	0.456	1.93567e-75
B cells	Tle5	7.0651e-65	-0.397466606899542	0.376	0.698	1.71555e-60
B cells	Tmem229a	8.07436e-85	-0.397577882792474	0.123	0.465	1.96062e-80
B cells	Ndel1	4.55427e-64	-0.398008141212446	0.291	0.608	1.10587e-59
B cells	Nit2	6.92064e-85	-0.398286374649672	0.122	0.47	1.68047e-80
B cells	Pdha1	3.35632e-78	-0.398892193533924	0.206	0.559	8.14981e-74
B cells	Dock4	7.59448e-73	-0.399741470028074	0.113	0.423	1.84409e-68
B cells	Tmem106a	2.73096e-86	-0.399993191765625	0.099	0.442	6.63132e-82
B cells	Phactr2	4.0075e-74	-0.400084464828037	0.12	0.435	9.73102e-70
B cells	Pakap.1	5.89337e-59	-0.400406637495171	0.192	0.482	1.43103e-54
B cells	Gsta3	3.41837e-86	-0.400560398511494	0.078	0.411	8.30048e-82
B cells	Slc25a10	1.40563e-82	-0.400741268775737	0.156	0.51	3.41315e-78
B cells	Srr	1.79499e-83	-0.400866571900807	0.131	0.482	4.35858e-79
B cells	Tmbim6	9.75584e-80	-0.400935531750448	0.513	0.798	2.36891e-75
B cells	Plekha6	3.29968e-80	-0.401147761782647	0.123	0.454	8.01229e-76
B cells	Frrs1	2.89319e-89	-0.402194660805581	0.133	0.493	7.02523e-85
B cells	Slc6a18	1.70008e-66	-0.402392393371079	0.132	0.428	4.12814e-62
B cells	Rbpms2	2.6648e-91	-0.402449075106199	0.111	0.464	6.47066e-87
B cells	Ces2c	1.20506e-74	-0.402894939115809	0.122	0.44	2.92612e-70
B cells	Ext1	4.19715e-59	-0.403770649884607	0.314	0.624	1.01915e-54
B cells	Greb1l	3.17248e-72	-0.403920280372273	0.123	0.434	7.70342e-68
B cells	4930402H24Rik	2.35658e-72	-0.404106565848735	0.21	0.546	5.72224e-68
B cells	Por	1.15611e-76	-0.404622069899792	0.219	0.574	2.80728e-72
B cells	Rufy3	2.75298e-73	-0.405389478194065	0.224	0.575	6.68478e-69
B cells	Kif21a	5.10803e-88	-0.405396916798467	0.128	0.487	1.24033e-83
B cells	Higd2a	1.00445e-71	-0.405441961828317	0.297	0.646	2.439e-67
B cells	Prodh	1.26003e-88	-0.405528155213542	0.12	0.477	3.05959e-84
B cells	2210408F21Rik	3.47098e-85	-0.405811115203207	0.094	0.423	8.42823e-81
B cells	Map7	1.60378e-80	-0.406513391256668	0.191	0.557	3.89431e-76
B cells	Sdc4	2.55987e-60	-0.406765073845122	0.322	0.626	6.21589e-56
B cells	Aldh4a1	8.44242e-88	-0.407080317286806	0.143	0.502	2.04999e-83
B cells	Galnt18	1.6333e-76	-0.407623821692497	0.097	0.41	3.96597e-72
B cells	Slc16a9	1.69586e-79	-0.407875684682543	0.107	0.431	4.11789e-75
B cells	Abat	3.20184e-91	-0.407898479157928	0.118	0.482	7.7747e-87
B cells	Hint1	1.66733e-100	-0.407967695027595	0.63	0.86	4.04862e-96
B cells	A1cf	3.40165e-82	-0.407995060653473	0.116	0.453	8.25987e-78
B cells	Bcl2l1	5.62059e-83	-0.408049116173374	0.133	0.475	1.36479e-78
B cells	Atp6v1b2	3.71763e-73	-0.408427024889585	0.271	0.626	9.02716e-69
B cells	Cops9	1.30141e-78	-0.409240123548444	0.212	0.568	3.16008e-74
B cells	Mdh2	1.71436e-71	-0.409737275762541	0.317	0.66	4.1628e-67
B cells	Cyp4a14	1.05835e-53	-0.409918768595288	0.14	0.398	2.5699e-49
B cells	Clmn	1.8992e-88	-0.410686989785805	0.139	0.501	4.61164e-84
B cells	Nr2f2	5.74384e-91	-0.411076364523965	0.104	0.46	1.39472e-86
B cells	Vamp8	4.59743e-73	-0.411078857643069	0.308	0.654	1.11635e-68
B cells	Ivns1abp	3.56423e-71	-0.411389009079569	0.328	0.683	8.65467e-67
B cells	Fermt2	8.39137e-86	-0.411579060349042	0.09	0.428	2.03759e-81
B cells	Pgpep1	6.43176e-92	-0.412075906948047	0.126	0.489	1.56176e-87
B cells	Bola3	1.82568e-73	-0.412375574486128	0.239	0.579	4.43312e-69
B cells	Plin2	2.7344e-74	-0.414720770110644	0.109	0.425	6.63966e-70
B cells	Anapc13	8.79915e-78	-0.414793522854843	0.227	0.573	2.13661e-73
B cells	Cers6	5.78594e-78	-0.415169616714803	0.152	0.487	1.40494e-73
B cells	Ntn1	1.38174e-80	-0.415230937559723	0.118	0.456	3.35515e-76
B cells	Tfcp2l1	2.65358e-83	-0.415405903287525	0.134	0.485	6.44343e-79
B cells	Tprkb	2.30382e-88	-0.415540322872505	0.133	0.49	5.59414e-84
B cells	Eci2	3.08397e-86	-0.415957326095982	0.143	0.493	7.48848e-82
B cells	Eps8l2	7.45085e-89	-0.416079508853632	0.109	0.461	1.80921e-84
B cells	Ndufs3	2.15453e-78	-0.41626419751058	0.261	0.624	5.23163e-74
B cells	Aqp1	2.54418e-82	-0.416342469228747	0.126	0.465	6.17778e-78
B cells	Nckap1	7.25072e-93	-0.416672031270866	0.134	0.507	1.76062e-88
B cells	Galnt11	6.99161e-74	-0.417212338739064	0.364	0.694	1.6977e-69
B cells	Syn3	6.56374e-83	-0.417367232958685	0.103	0.438	1.59381e-78
B cells	Hspe1	1.39902e-87	-0.418414774351013	0.572	0.832	3.3971e-83
B cells	Palld	8.78138e-70	-0.418533822023883	0.125	0.43	2.1323e-65
B cells	Gas6	2.19112e-89	-0.418787163521848	0.12	0.471	5.32049e-85
B cells	Lamtor4	5.22789e-82	-0.418790895665059	0.212	0.576	1.26944e-77
B cells	Adtrp	3.25976e-80	-0.419318835686513	0.108	0.433	7.91535e-76
B cells	Cenpx	9.78457e-83	-0.419737273077208	0.167	0.516	2.37589e-78
B cells	Ndufv2	3.79556e-77	-0.419895995315888	0.292	0.654	9.21638e-73
B cells	Cited2	1.57242e-59	-0.419946084716322	0.161	0.44	3.81815e-55
B cells	Nme1	6.98191e-73	-0.420349424922497	0.348	0.686	1.69535e-68
B cells	Spp2	2.19956e-59	-0.420844211808193	0.158	0.442	5.34098e-55
B cells	Sap30	1.02268e-77	-0.421877227639448	0.112	0.433	2.48327e-73
B cells	Slc7a7	1.04808e-67	-0.422387373280318	0.139	0.443	2.54495e-63
B cells	Aldoa	5.76921e-73	-0.423129901546858	0.399	0.729	1.40088e-68
B cells	Atrnl1	2.64701e-69	-0.423190931578051	0.229	0.569	6.42748e-65
B cells	Ctsb	3.42143e-78	-0.423280691607971	0.216	0.574	8.30792e-74
B cells	Fuca2	1.09489e-92	-0.423633930892607	0.13	0.5	2.65862e-88
B cells	Gkap1	7.20516e-93	-0.42390419156013	0.132	0.503	1.74956e-88
B cells	Arhgap32	2.66686e-81	-0.424915596945069	0.134	0.474	6.47567e-77
B cells	Alpl	1.78834e-79	-0.425698377645056	0.132	0.459	4.34245e-75
B cells	Asl	1.29605e-85	-0.42592121172493	0.146	0.499	3.14706e-81
B cells	Ndufv1	3.83917e-83	-0.425963254201659	0.197	0.557	9.32228e-79
B cells	Mgst3	1.34493e-87	-0.426221540685164	0.158	0.516	3.26576e-83
B cells	Car4	5.90134e-85	-0.427230761045189	0.11	0.448	1.43296e-80
B cells	C330002G04Rik	1.26974e-65	-0.427562165283053	0.132	0.427	3.08319e-61
B cells	Skp1a	4.55456e-80	-0.427701731206496	0.258	0.623	1.10594e-75
B cells	Ugt2b37	8.22611e-61	-0.427964495970085	0.138	0.415	1.99746e-56
B cells	Met	4.62143e-89	-0.428125987541598	0.108	0.46	1.12217e-84
B cells	Cideb	1.46312e-94	-0.42939614773274	0.108	0.471	3.55276e-90
B cells	Cyp2j11	7.3052e-83	-0.429711032517612	0.116	0.454	1.77385e-78
B cells	Tob1	3.74644e-74	-0.429791907650172	0.155	0.476	9.0971e-70
B cells	Ndufa10	1.33823e-80	-0.429821797977952	0.267	0.631	3.24949e-76
B cells	Gpx3	5.65533e-258	-0.430459208392514	0.945	0.995	1.37323e-253
B cells	Mtus1	9.81184e-84	-0.431420654399763	0.144	0.489	2.38251e-79
B cells	Nus1	6.78915e-80	-0.431705190071814	0.272	0.631	1.64854e-75
B cells	G0s2	5.90411e-74	-0.431740705566017	0.087	0.387	1.43364e-69
B cells	Myo10	3.6637e-81	-0.431850793799837	0.139	0.478	8.89619e-77
B cells	Sdhd	1.67994e-87	-0.431904319165302	0.177	0.545	4.07923e-83
B cells	Camk2n1	2.19276e-94	-0.431980060028056	0.118	0.485	5.32447e-90
B cells	Ndufa2	3.87906e-84	-0.432029207860182	0.5	0.806	9.41913e-80
B cells	Ces1d	2.05043e-88	-0.432146815786385	0.119	0.47	4.97886e-84
B cells	Usp2	8.33474e-86	-0.432289399550993	0.118	0.469	2.02384e-81
B cells	Tst	1.21045e-92	-0.432298435824809	0.088	0.441	2.93923e-88
B cells	Defb29	1.45467e-78	-0.43306280539468	0.124	0.451	3.53223e-74
B cells	Micos13	6.44899e-75	-0.433452743479896	0.351	0.69	1.56594e-70
B cells	Acaa2	1.75711e-85	-0.433567133598876	0.159	0.518	4.26661e-81
B cells	Slc9a3r1	3.23037e-88	-0.433779225135795	0.176	0.544	7.84399e-84
B cells	Echdc2	3.4264e-98	-0.434278030548862	0.12	0.498	8.31999e-94
B cells	Prss8	7.54812e-97	-0.434314704374611	0.115	0.489	1.83283e-92
B cells	Dynll2	8.5488e-94	-0.43531951518955	0.136	0.511	2.07582e-89
B cells	Chka	1.26878e-58	-0.43543336567017	0.23	0.515	3.08084e-54
B cells	Ndufa1	1.38816e-74	-0.435472080680918	0.34	0.685	3.37072e-70
B cells	Fgf1	1.14735e-77	-0.43589979550114	0.123	0.447	2.786e-73
B cells	Cpeb3	1.85965e-75	-0.436296470287055	0.183	0.519	4.51561e-71
B cells	Aco1	3.41647e-102	-0.436365193826284	0.108	0.493	8.29587e-98
B cells	Nedd4	8.41265e-94	-0.436783392533597	0.175	0.562	2.04276e-89
B cells	Mettl7a1	5.56669e-99	-0.43693601131272	0.124	0.505	1.3517e-94
B cells	H2afj	7.6278e-80	-0.437391881289158	0.437	0.759	1.85218e-75
B cells	Slc25a3	2.87427e-114	-0.437747921082408	0.602	0.86	6.9793e-110
B cells	Alas1	1.62402e-88	-0.437804041136303	0.134	0.486	3.94345e-84
B cells	Dnajc19	3.36593e-83	-0.437971358812988	0.261	0.628	8.17315e-79
B cells	Clpx	3.82993e-87	-0.438177717524188	0.207	0.588	9.29983e-83
B cells	Osgin1	3.46036e-59	-0.438256507745962	0.142	0.417	8.40244e-55
B cells	Prkaa2	5.65289e-94	-0.438584116763027	0.168	0.544	1.37264e-89
B cells	Tkfc	4.35186e-93	-0.439898962855539	0.147	0.519	1.05672e-88
B cells	Ethe1	1.46297e-86	-0.440041070707942	0.187	0.558	3.55238e-82
B cells	Slc22a5	1.96039e-80	-0.441123127082926	0.172	0.519	4.76022e-76
B cells	Agxt2	1.08394e-92	-0.441418534687352	0.128	0.491	2.63203e-88
B cells	Jun	3.95191e-44	-0.441465855799308	0.419	0.609	9.59602e-40
B cells	Ndufb5	1.90082e-80	-0.441688074284844	0.393	0.727	4.61557e-76
B cells	Ascc1	2.96654e-92	-0.441910861667821	0.17	0.543	7.20334e-88
B cells	Iscu	2.07878e-83	-0.442082826677127	0.252	0.616	5.04771e-79
B cells	Echs1	2.97678e-91	-0.44218363461482	0.166	0.538	7.22823e-87
B cells	Nit1	5.42204e-94	-0.442625101420832	0.143	0.511	1.31658e-89
B cells	Tmigd1	9.19115e-72	-0.442683955617947	0.099	0.401	2.2318e-67
B cells	Hlf	9.50604e-91	-0.443165002836058	0.133	0.492	2.30826e-86
B cells	Ugt3a1	3.58086e-82	-0.443188139919995	0.166	0.513	8.69504e-78
B cells	Lamtor5	1.48926e-88	-0.443655991837985	0.201	0.577	3.61622e-84
B cells	Tpmt	6.26337e-97	-0.444014292986207	0.106	0.481	1.52087e-92
B cells	Fhl1	7.46069e-97	-0.444549658988013	0.131	0.505	1.8116e-92
B cells	Tmem37	2.02301e-91	-0.445511115969178	0.112	0.469	4.91227e-87
B cells	Pfdn1	2.52149e-89	-0.445736566991851	0.252	0.632	6.12269e-85
B cells	Neat1	2.80196e-71	-0.445962090951175	0.468	0.705	6.80372e-67
B cells	Epb41l5	1.2798e-90	-0.44631857536397	0.173	0.539	3.10762e-86
B cells	Ugt8a	2.41629e-82	-0.446628789075487	0.128	0.465	5.86724e-78
B cells	Snx7	6.082e-101	-0.44717301327997	0.113	0.497	1.47683e-96
B cells	Lipa	6.25313e-84	-0.448311703782314	0.165	0.512	1.51839e-79
B cells	Ndufs5	2.57382e-81	-0.448506989240289	0.317	0.687	6.24976e-77
B cells	Acyp2	1.99709e-93	-0.44881725087349	0.145	0.519	4.84933e-89
B cells	Spr	2.57188e-101	-0.449108160511923	0.112	0.488	6.24504e-97
B cells	SmDT	1.60353e-82	-0.449219696198413	0.413	0.751	3.89369e-78
B cells	Hsd3b2	1.14094e-90	-0.449620692436483	0.134	0.499	2.77043e-86
B cells	Cox6a1	1.13062e-91	-0.450258877152229	0.474	0.798	2.74538e-87
B cells	Ndufs2	5.08183e-87	-0.450304385851626	0.262	0.634	1.23397e-82
B cells	Micos10	3.75358e-85	-0.450406510692283	0.382	0.738	9.11445e-81
B cells	Oxr1	3.07577e-66	-0.450461182183617	0.303	0.603	7.46858e-62
B cells	Wls	1.88741e-93	-0.450987128323683	0.18	0.564	4.583e-89
B cells	Acot12	6.71604e-91	-0.451325209390199	0.133	0.49	1.63079e-86
B cells	Ccs	1.31151e-101	-0.452302680228691	0.155	0.546	3.1846e-97
B cells	Wwtr1	7.15479e-95	-0.452540942160111	0.123	0.492	1.73733e-90
B cells	Ndufa8	4.59406e-85	-0.452811045611586	0.274	0.645	1.11553e-80
B cells	Polr3e	9.56378e-93	-0.453907306494902	0.147	0.516	2.32228e-88
B cells	Vdr	1.64432e-98	-0.454586249392527	0.142	0.525	3.99273e-94
B cells	Abhd14b	4.76557e-99	-0.455191458332073	0.132	0.515	1.15717e-94
B cells	Atp5c1	2.14764e-93	-0.455357205558723	0.479	0.806	5.21489e-89
B cells	Slc6a6	2.55185e-81	-0.455642177881965	0.291	0.644	6.19641e-77
B cells	Aoah	5.80819e-93	-0.455775543015227	0.129	0.495	1.41035e-88
B cells	Trps1	3.75369e-69	-0.45647528816063	0.393	0.683	9.11472e-65
B cells	Cox7c	2.45699e-146	-0.456860883816068	0.695	0.915	5.96606e-142
B cells	Kansl1l	3.1139e-68	-0.456907616046198	0.336	0.636	7.56118e-64
B cells	Gcnt2	1.32165e-81	-0.457074018867579	0.15	0.495	3.20924e-77
B cells	Kap	4.757e-133	-0.457306302228864	0.928	0.975	1.15509e-128
B cells	Tln2	3.06152e-95	-0.457515043192569	0.138	0.508	7.43399e-91
B cells	Lgmn	1.6999e-80	-0.457669042839404	0.353	0.708	4.12769e-76
B cells	Ybx1	2.07547e-112	-0.457834750298633	0.588	0.853	5.03966e-108
B cells	Crot	1.16753e-88	-0.458100436338871	0.165	0.528	2.83499e-84
B cells	Rgl1	3.50265e-84	-0.458227465075415	0.232	0.598	8.50515e-80
B cells	Timm8b	5.08794e-89	-0.458245214154763	0.236	0.616	1.23545e-84
B cells	Nme2	2.34304e-150	-0.459119120453326	0.706	0.918	5.68938e-146
B cells	Angptl4	5.92224e-67	-0.459246491981851	0.11	0.398	1.43804e-62
B cells	Evi5	8.89987e-89	-0.459579185873056	0.214	0.595	2.16107e-84
B cells	Myo5b	1.67891e-97	-0.459683710166683	0.124	0.498	4.07672e-93
B cells	Slc18a1	7.22702e-80	-0.459908807385134	0.136	0.469	1.75486e-75
B cells	Slc25a4	8.90752e-83	-0.460078680475929	0.289	0.65	2.16292e-78
B cells	Aadat	8.73243e-87	-0.460129601048052	0.106	0.445	2.12041e-82
B cells	Trio	2.5096e-85	-0.460240740115846	0.192	0.555	6.0938e-81
B cells	Ndufa6	4.34003e-97	-0.461436145841981	0.511	0.824	1.05385e-92
B cells	Ppara	1.09323e-82	-0.461463199052289	0.135	0.481	2.65458e-78
B cells	Arhgef12	2.36293e-91	-0.46194308006608	0.206	0.585	5.73766e-87
B cells	Gstz1	1.23423e-100	-0.462240535768411	0.154	0.543	2.99696e-96
B cells	Ror1	4.90377e-84	-0.4637903700014	0.127	0.463	1.19073e-79
B cells	Upb1	4.89125e-100	-0.464071355994255	0.156	0.539	1.18769e-95
B cells	Erich4	1.2372e-98	-0.464685885292316	0.115	0.48	3.00418e-94
B cells	Plcl1	2.41521e-75	-0.464972389410182	0.164	0.499	5.86462e-71
B cells	Cldn2	1.59913e-98	-0.465785682819572	0.141	0.527	3.883e-94
B cells	Decr1	3.27962e-99	-0.466344974895199	0.149	0.536	7.96358e-95
B cells	Cth	3.35064e-101	-0.466530408841926	0.111	0.489	8.13602e-97
B cells	Ahcyl2	5.97348e-84	-0.466892491132245	0.312	0.687	1.45048e-79
B cells	Aldh9a1	6.49073e-95	-0.467131590316741	0.204	0.586	1.57608e-90
B cells	Smim1	1.01567e-101	-0.46753554268408	0.125	0.507	2.46625e-97
B cells	Chchd2	6.15142e-191	-0.467609153968277	0.762	0.939	1.49369e-186
B cells	Pcsk5	2.38219e-86	-0.467689938905087	0.156	0.507	5.78444e-82
B cells	Ak4	6.37566e-94	-0.468571144252742	0.148	0.515	1.54814e-89
B cells	Gm45792	1.31107e-76	-0.46907105315534	0.098	0.41	3.18354e-72
B cells	Mif	1.86656e-95	-0.469434438104383	0.496	0.818	4.53237e-91
B cells	Nrg1	2.31862e-65	-0.469688817156044	0.124	0.41	5.63006e-61
B cells	Romo1	9.20393e-88	-0.469768511990321	0.317	0.681	2.2349e-83
B cells	Pgk1	1.40667e-92	-0.47026922981955	0.23	0.611	3.41567e-88
B cells	Adh1	1.20842e-91	-0.470386383612851	0.138	0.495	2.93428e-87
B cells	Mpv17l	4.37724e-94	-0.470600424204445	0.156	0.527	1.06288e-89
B cells	Neu1	2.14223e-91	-0.472164720073041	0.249	0.634	5.20177e-87
B cells	Dip2c	5.97497e-90	-0.47223294211839	0.148	0.509	1.45084e-85
B cells	Ndufb10	9.1838e-89	-0.473108823759888	0.4	0.749	2.23001e-84
B cells	Slc3a1	2.26352e-101	-0.475397343123314	0.162	0.558	5.49628e-97
B cells	Thnsl2	1.00056e-110	-0.476233599514447	0.106	0.506	2.42957e-106
B cells	Glud1	3.68563e-92	-0.476402418604274	0.344	0.714	8.94945e-88
B cells	Suclg2	6.19299e-96	-0.477608521284904	0.338	0.728	1.50378e-91
B cells	Gm32461	2.80524e-91	-0.477978099475409	0.118	0.466	6.81168e-87
B cells	Mrps36	1.22045e-101	-0.478705123167408	0.191	0.582	2.96349e-97
B cells	Mrpl42	6.24949e-100	-0.478843257085965	0.207	0.608	1.5175e-95
B cells	Sgk2	3.3069e-99	-0.479262540791162	0.132	0.512	8.02981e-95
B cells	Hnf1b	5.69247e-95	-0.47944512005078	0.141	0.516	1.38225e-90
B cells	Slc22a2	4.50412e-97	-0.480065439310017	0.126	0.501	1.09369e-92
B cells	Cpq	1.65237e-100	-0.480115447118013	0.157	0.545	4.01227e-96
B cells	Dgkh	1.33183e-72	-0.481107314655597	0.155	0.464	3.23394e-68
B cells	Aco2	8.8002e-97	-0.481668876385769	0.319	0.705	2.13686e-92
B cells	Rdh16f2	4.08822e-87	-0.482483841352733	0.12	0.46	9.92702e-83
B cells	Clybl	5.94093e-100	-0.482859681982152	0.214	0.62	1.44258e-95
B cells	Sod1	1.26334e-94	-0.48308254706128	0.263	0.658	3.06763e-90
B cells	Hnf4aos	1.59374e-83	-0.48320187132337	0.139	0.487	3.86992e-79
B cells	Ppargc1a	2.97274e-91	-0.483466124239851	0.161	0.53	7.21842e-87
B cells	Mettl7b	1.03707e-97	-0.483993109594602	0.115	0.482	2.51822e-93
B cells	Wwp1	9.38711e-96	-0.484059801690383	0.231	0.625	2.27938e-91
B cells	Slc2a2	4.25586e-96	-0.485534020790036	0.143	0.517	1.03341e-91
B cells	Cgnl1	1.31123e-91	-0.485871375648474	0.158	0.528	3.18393e-87
B cells	Glul	6.44023e-91	-0.486218348911382	0.208	0.585	1.56382e-86
B cells	Slc16a12	1.39975e-102	-0.486275252857423	0.115	0.497	3.39887e-98
B cells	Krt8	2.89145e-63	-0.486373109425737	0.183	0.469	7.02102e-59
B cells	Ndufs7	4.32959e-93	-0.486454249875742	0.295	0.682	1.05131e-88
B cells	Atp5d	3.27446e-119	-0.48668953308858	0.548	0.839	7.95104e-115
B cells	Aldh1l1	3.99777e-108	-0.487596041171106	0.135	0.54	9.70739e-104
B cells	Rab3ip	5.5176e-98	-0.487637081446961	0.302	0.7	1.33978e-93
B cells	Slc22a8	2.41201e-90	-0.488109368429529	0.179	0.545	5.85683e-86
B cells	Acadl	2.70297e-93	-0.488521900087511	0.28	0.652	6.56335e-89
B cells	Plekha7	5.98599e-94	-0.488714362989993	0.159	0.533	1.45352e-89
B cells	Atp2a2	3.81001e-94	-0.489012619385305	0.313	0.683	9.25146e-90
B cells	Atp6v1e1	1.54328e-96	-0.489340599141318	0.345	0.721	3.74738e-92
B cells	Slc25a5	6.67461e-126	-0.4893672679735	0.567	0.854	1.62073e-121
B cells	Ldhd	2.97256e-94	-0.48943379804761	0.179	0.554	7.21797e-90
B cells	Atp5a1	2.09647e-133	-0.489569785296314	0.574	0.866	5.09065e-129
B cells	Ndufb3	4.29075e-96	-0.48967169338942	0.338	0.725	1.04188e-91
B cells	Fahd1	3.00112e-107	-0.489866439333624	0.132	0.53	7.28732e-103
B cells	Slc5a8	2.91493e-78	-0.489909588618845	0.128	0.449	7.07803e-74
B cells	Pard3	2.52868e-99	-0.490298095644966	0.148	0.534	6.14013e-95
B cells	Tcea3	5.04633e-112	-0.490781884780047	0.122	0.523	1.22535e-107
B cells	Cyp4a31	8.95516e-94	-0.491380995727256	0.148	0.508	2.17449e-89
B cells	Slc5a12	1.6565e-40	-0.491605193132114	0.179	0.392	4.02232e-36
B cells	Slc25a30	1.76047e-89	-0.49271427736508	0.18	0.539	4.27477e-85
B cells	Ndufb2	4.04154e-97	-0.493154399197249	0.259	0.65	9.81367e-93
B cells	Pawr	1.16746e-96	-0.493947451718648	0.141	0.518	2.83484e-92
B cells	Mrpl12	3.83154e-96	-0.494091274872616	0.261	0.642	9.30375e-92
B cells	Pdzrn3	5.4967e-88	-0.494443487393097	0.127	0.475	1.33471e-83
B cells	Cyp2j13	9.08003e-87	-0.494468815375586	0.157	0.509	2.20481e-82
B cells	Ppp2r3a	2.14348e-92	-0.494600068329123	0.195	0.573	5.20481e-88
B cells	Etfa	2.51845e-102	-0.494866843491303	0.323	0.721	6.1153e-98
B cells	Tmbim4	1.38461e-102	-0.495347815573057	0.396	0.754	3.36211e-98
B cells	Pdzd2	2.5889e-87	-0.496299524858622	0.182	0.543	6.28637e-83
B cells	Atp5k	6.90853e-103	-0.496761479742293	0.471	0.8	1.67753e-98
B cells	Ptprg	2.93343e-95	-0.497809700818194	0.157	0.541	7.12296e-91
B cells	Ndufa13	2.68274e-118	-0.497813826016293	0.51	0.833	6.51424e-114
B cells	Ppm1h	7.81713e-97	-0.49782668823673	0.158	0.538	1.89815e-92
B cells	Adhfe1	2.16163e-110	-0.497955684646267	0.174	0.586	5.24888e-106
B cells	Gss	7.62049e-107	-0.497988286071942	0.156	0.56	1.85041e-102
B cells	Wwc2	1.82864e-103	-0.498722418823102	0.177	0.579	4.4403e-99
B cells	Pik3c2g	1.26145e-82	-0.499093659172976	0.132	0.466	3.06306e-78
B cells	Kl	3.504e-103	-0.499838462605045	0.215	0.629	8.50842e-99
B cells	Fmn1	6.03568e-100	-0.49985860621084	0.132	0.513	1.46558e-95
B cells	Cyp4a10	1.49043e-81	-0.499904889969753	0.179	0.514	3.61906e-77
B cells	Atp5j2	4.36505e-121	-0.499913360903826	0.539	0.858	1.05992e-116
B cells	Tmem256	5.01469e-102	-0.500250381770043	0.21	0.61	1.21767e-97
B cells	Smpdl3a	1.11303e-103	-0.500340078444791	0.225	0.624	2.70266e-99
B cells	Sgms2	3.68445e-95	-0.500831750935976	0.128	0.492	8.94658e-91
B cells	Ppa2	4.69199e-111	-0.50218838206948	0.181	0.59	1.13931e-106
B cells	Dnase1	1.13421e-77	-0.502272696310148	0.147	0.468	2.75408e-73
B cells	Pam	5.55296e-97	-0.502330609638499	0.181	0.57	1.34837e-92
B cells	Sox6	8.74166e-99	-0.502362754547638	0.158	0.545	2.12265e-94
B cells	Wwc1	1.26689e-105	-0.504601421025632	0.128	0.52	3.07626e-101
B cells	Atp6v1g1	1.71098e-102	-0.504696865229485	0.377	0.75	4.15461e-98
B cells	Pepd	2.31619e-112	-0.504907369864404	0.194	0.607	5.62418e-108
B cells	Fhod3	9.24943e-93	-0.505056617842273	0.139	0.508	2.24595e-88
B cells	Ndufa12	1.5011e-100	-0.505163390771342	0.308	0.705	3.64498e-96
B cells	Mir99ahg	5.70727e-91	-0.505991711340357	0.155	0.518	1.38584e-86
B cells	Nceh1	2.28277e-102	-0.506108471069759	0.175	0.568	5.54303e-98
B cells	Mapt	3.94159e-108	-0.506307775310681	0.165	0.566	9.57096e-104
B cells	Cdh16	3.56093e-110	-0.506807754354171	0.176	0.587	8.64664e-106
B cells	Arhgap10	3.70034e-99	-0.507402316332873	0.186	0.576	8.98517e-95
B cells	Nfib	6.53352e-103	-0.507477110599369	0.149	0.537	1.58647e-98
B cells	Atp5g3	2.36195e-113	-0.508583696881064	0.459	0.812	5.73529e-109
B cells	Slc7a13	6.27825e-66	-0.510106804492901	0.163	0.446	1.52448e-61
B cells	Slc25a13	4.96742e-113	-0.510608957005792	0.16	0.576	1.20619e-108
B cells	Pebp1	1.18366e-99	-0.511175385152665	0.342	0.713	2.87416e-95
B cells	Sh3rf1	1.47637e-89	-0.511338598737179	0.205	0.58	3.58493e-85
B cells	Aldh7a1	2.30241e-114	-0.511855785134225	0.16	0.578	5.59072e-110
B cells	Cox6b1	3.76715e-134	-0.512162088943313	0.56	0.863	9.1474e-130
B cells	Lrpap1	4.97232e-107	-0.512181007119568	0.214	0.622	1.20738e-102
B cells	Cat	3.48192e-105	-0.512924977545444	0.367	0.75	8.45479e-101
B cells	Dcxr	8.0732e-110	-0.513689652669899	0.175	0.585	1.96033e-105
B cells	Cox7b	2.76056e-116	-0.514472632221377	0.486	0.832	6.70319e-112
B cells	Kcnk5	1.33963e-87	-0.51538107266619	0.194	0.548	3.25289e-83
B cells	Arhgap5	6.2733e-112	-0.515762466145093	0.204	0.625	1.52328e-107
B cells	Iah1	2.4207e-106	-0.516817399832145	0.223	0.628	5.87795e-102
B cells	Ndufs6	6.08444e-103	-0.517297390727543	0.333	0.723	1.47742e-98
B cells	Magi1	1.29796e-97	-0.51732240401254	0.155	0.533	3.15171e-93
B cells	Rps27l	8.00164e-106	-0.518462477643646	0.381	0.759	1.94296e-101
B cells	Hpn	8.37262e-120	-0.518713076751296	0.156	0.59	2.03304e-115
B cells	Ldha	1.85918e-103	-0.51887904118955	0.336	0.713	4.51447e-99
B cells	Cela1	7.09802e-98	-0.519073010645784	0.161	0.539	1.72354e-93
B cells	Slc22a1	4.51944e-111	-0.519204148708094	0.197	0.619	1.09741e-106
B cells	Gsr	3.94165e-118	-0.519421245875189	0.162	0.583	9.57112e-114
B cells	Sdhc	1.83919e-116	-0.519620777333377	0.217	0.648	4.46591e-112
B cells	Bmp6	1.77705e-87	-0.520392395586722	0.133	0.481	4.31504e-83
B cells	Pax8	3.57103e-106	-0.520538455065467	0.138	0.533	8.67118e-102
B cells	Gapdh	1.5849e-191	-0.520888937900508	0.682	0.92	3.84844e-187
B cells	Ndufb6	4.72499e-108	-0.521122516331248	0.254	0.661	1.14732e-103
B cells	Atxn1	6.30648e-80	-0.521407745113333	0.294	0.64	1.53134e-75
B cells	Pdk4	2.94224e-64	-0.521951820233079	0.124	0.396	7.14435e-60
B cells	Cox7a2	4.52465e-151	-0.522142433779671	0.595	0.885	1.09867e-146
B cells	Atp6v1a	1.36244e-108	-0.522407864263098	0.269	0.685	3.30827e-104
B cells	Erc2	1.95821e-81	-0.522622681295011	0.154	0.492	4.75492e-77
B cells	Grina	6.01726e-115	-0.52574669511339	0.215	0.639	1.46111e-110
B cells	Nat8	1.48835e-95	-0.525897126783814	0.144	0.512	3.61401e-91
B cells	Hnf4a	2.13682e-113	-0.526378234867162	0.203	0.629	5.18862e-109
B cells	Agap1	2.14317e-109	-0.526973162670306	0.146	0.56	5.20406e-105
B cells	Slc1a1	1.91257e-110	-0.52726389146153	0.163	0.571	4.64409e-106
B cells	Xylb	1.37827e-115	-0.527268783689652	0.183	0.607	3.34672e-111
B cells	Galnt14	1.47639e-103	-0.527532110525144	0.138	0.527	3.58497e-99
B cells	Pcx	1.03308e-112	-0.527579303915533	0.201	0.621	2.50852e-108
B cells	Hao2	7.07015e-104	-0.527838513129482	0.163	0.552	1.71677e-99
B cells	Sdhb	2.96708e-111	-0.528137532102089	0.323	0.719	7.20466e-107
B cells	Qdpr	1.66387e-111	-0.528570646199769	0.216	0.621	4.0402e-107
B cells	Gcdh	1.11072e-118	-0.528825408138302	0.145	0.561	2.69704e-114
B cells	Acsm1	1.9657e-115	-0.529043961808018	0.133	0.537	4.77312e-111
B cells	Sh3d19	6.54061e-105	-0.529258055071161	0.158	0.549	1.58819e-100
B cells	Atp5mpl	2.86849e-120	-0.530313112824085	0.473	0.819	6.96527e-116
B cells	Idh2	1.50405e-113	-0.530473298396757	0.203	0.618	3.65213e-109
B cells	Ncoa7	2.8725e-102	-0.531180512366475	0.267	0.667	6.97499e-98
B cells	Atp5md	2.47287e-125	-0.531376326455883	0.498	0.84	6.00462e-121
B cells	Txndc17	5.13979e-107	-0.531548990453879	0.304	0.696	1.24804e-102
B cells	Tmem174	9.70519e-114	-0.531762509537503	0.18	0.595	2.35661e-109
B cells	Hibadh	3.14914e-115	-0.531881445100575	0.352	0.754	7.64674e-111
B cells	Ndufv3	5.62058e-111	-0.533409774280128	0.327	0.732	1.36479e-106
B cells	Ccn1	5.54127e-64	-0.534214921340302	0.154	0.426	1.34553e-59
B cells	Gstm1	1.1923e-101	-0.534657447245545	0.201	0.594	2.89513e-97
B cells	Ccdc107	3.38138e-111	-0.534927226888769	0.24	0.651	8.21066e-107
B cells	Uqcrfs1	1.02188e-109	-0.53535701162561	0.336	0.72	2.48134e-105
B cells	Slc22a28	1.23917e-102	-0.536891852436432	0.16	0.557	3.00895e-98
B cells	Papss2	2.30889e-108	-0.537065848822277	0.179	0.585	5.60645e-104
B cells	Vwa8	7.74729e-97	-0.537520321017726	0.252	0.622	1.8812e-92
B cells	Grhpr	3.20968e-112	-0.537883615384783	0.176	0.589	7.79375e-108
B cells	Atp5b	5.62797e-180	-0.537897763668806	0.626	0.91	1.36658e-175
B cells	Rora	3.05043e-106	-0.538108313066639	0.174	0.579	7.40706e-102
B cells	Ndufa5	2.70061e-110	-0.538250654058768	0.324	0.724	6.55762e-106
B cells	Lamp1	4.61812e-113	-0.538300010014833	0.334	0.73	1.12137e-108
B cells	Aass	3.60547e-109	-0.538378821743859	0.227	0.642	8.7548e-105
B cells	Atp5o	1.42749e-116	-0.539899529450022	0.417	0.799	3.46624e-112
B cells	Ndufc1	5.10708e-110	-0.541128450699054	0.371	0.77	1.2401e-105
B cells	Itgb8	8.21506e-105	-0.541479529730016	0.186	0.581	1.99478e-100
B cells	Shroom4	1.92443e-99	-0.541961182206253	0.154	0.54	4.67291e-95
B cells	Slc6a20b	1.19757e-118	-0.543546714594318	0.142	0.558	2.90794e-114
B cells	Fdx1	3.37109e-120	-0.543654296916055	0.155	0.575	8.18568e-116
B cells	Atp5j	9.23273e-139	-0.544100349746258	0.513	0.85	2.24189e-134
B cells	Slco3a1	5.6153e-101	-0.544597111029372	0.142	0.525	1.36351e-96
B cells	Atp5f1	3.84665e-129	-0.548079753376055	0.445	0.809	9.34044e-125
B cells	Fhit	9.01377e-83	-0.5492262382803	0.31	0.646	2.18872e-78
B cells	Hspd1	3.82449e-115	-0.549663224324537	0.341	0.726	9.28662e-111
B cells	Cyc1	3.78198e-117	-0.550182504705303	0.272	0.688	9.1834e-113
B cells	Sfxn1	1.04557e-121	-0.551023454594055	0.253	0.673	2.53886e-117
B cells	Glis1	4.45299e-101	-0.552666880035835	0.145	0.528	1.08128e-96
B cells	Syne2	6.07387e-107	-0.553398853651559	0.208	0.614	1.47486e-102
B cells	Oxct1	1.53558e-118	-0.553619519522508	0.365	0.762	3.72869e-114
B cells	Car2	7.01362e-108	-0.553890957967674	0.194	0.591	1.70305e-103
B cells	Dstn	3.04708e-110	-0.55397423456032	0.223	0.625	7.39892e-106
B cells	Pim3	1.22507e-91	-0.553996819901485	0.191	0.549	2.97472e-87
B cells	0610005C13Rik	1.27976e-126	-0.55461702059737	0.186	0.624	3.10751e-122
B cells	Thrb	7.03089e-106	-0.555033570729326	0.155	0.55	1.70724e-101
B cells	Hmgcs1	7.65141e-118	-0.555090047307516	0.253	0.677	1.85792e-113
B cells	Amacr	3.64627e-111	-0.555218804611128	0.166	0.563	8.85388e-107
B cells	Wdfy3	4.01583e-109	-0.556334769392186	0.176	0.58	9.75123e-105
B cells	Pbld1	2.58779e-124	-0.556414708168751	0.173	0.614	6.28367e-120
B cells	Pbx1	8.11059e-105	-0.557390960519463	0.199	0.598	1.96941e-100
B cells	Cox6c	6.61753e-208	-0.558235189013881	0.673	0.942	1.60687e-203
B cells	Slc22a30	3.15264e-100	-0.559369703653476	0.176	0.559	7.65524e-96
B cells	Ar	8.08373e-115	-0.559685404491433	0.148	0.563	1.96289e-110
B cells	Lamp2	4.46231e-134	-0.560028557697637	0.4	0.797	1.08354e-129
B cells	Lpl	3.09424e-100	-0.561230741710692	0.166	0.544	7.51344e-96
B cells	Fah	3.82285e-128	-0.56186681915858	0.177	0.609	9.28265e-124
B cells	Lmo7	1.00054e-104	-0.563438241409968	0.156	0.542	2.42952e-100
B cells	Phyhipl	1.90412e-115	-0.563768380554623	0.164	0.585	4.62359e-111
B cells	Park7	4.62184e-129	-0.564077176558157	0.429	0.797	1.12228e-124
B cells	Gramd1b	9.16414e-101	-0.564693486289576	0.198	0.584	2.22524e-96
B cells	Gng12	9.87999e-127	-0.565558409466782	0.275	0.715	2.39906e-122
B cells	Slc13a3	4.36825e-110	-0.565832933795394	0.179	0.582	1.0607e-105
B cells	Tmem205	5.4917e-122	-0.566972249665218	0.141	0.563	1.33349e-117
B cells	Ces1f	2.05605e-105	-0.567167030639198	0.174	0.565	4.9925e-101
B cells	Ndufc2	1.86242e-121	-0.567680707557284	0.318	0.734	4.52234e-117
B cells	Enpp2	9.64944e-117	-0.567910423523869	0.187	0.609	2.34308e-112
B cells	Fmo2	1.80737e-123	-0.568014923417581	0.178	0.608	4.38866e-119
B cells	Comt	2.37256e-123	-0.569997065560723	0.227	0.659	5.76105e-119
B cells	Aldh8a1	4.18045e-130	-0.572526853348071	0.172	0.615	1.0151e-125
B cells	Eci3	1.96198e-116	-0.573111288362743	0.138	0.55	4.76409e-112
B cells	Mcrip2	9.63e-122	-0.5734321111879	0.13	0.547	2.33836e-117
B cells	Tsc22d1	1.21993e-99	-0.574757416812128	0.214	0.584	2.96223e-95
B cells	Cpeb4	2.3956e-102	-0.575007026383377	0.313	0.673	5.817e-98
B cells	Ndufa4	7.43966e-195	-0.5750969272902	0.635	0.912	1.8065e-190
B cells	Stard10	2.05539e-127	-0.575348785549646	0.21	0.657	4.9909e-123
B cells	Suclg1	1.09016e-123	-0.575813115988532	0.317	0.734	2.64712e-119
B cells	Slc16a2	3.46283e-120	-0.576632115006803	0.155	0.581	8.40845e-116
B cells	Pth1r	1.78962e-131	-0.57700387215339	0.208	0.655	4.34556e-127
B cells	Ndufb4	5.60745e-129	-0.577213907215663	0.386	0.785	1.3616e-124
B cells	Arhgef28	1.55061e-114	-0.57745486881795	0.168	0.583	3.76518e-110
B cells	Hagh	3.86486e-131	-0.577966884438914	0.207	0.651	9.38464e-127
B cells	Cox5b	2.50744e-162	-0.578364768472288	0.523	0.876	6.08857e-158
B cells	Arhgap42	3.78273e-116	-0.578917933046574	0.167	0.59	9.18522e-112
B cells	Sephs2	3.65319e-118	-0.579051544683699	0.211	0.632	8.87067e-114
B cells	P3h2	1.00637e-98	-0.57992187360833	0.177	0.555	2.44366e-94
B cells	Hoga1	4.55584e-133	-0.580488521344391	0.182	0.626	1.10625e-128
B cells	Tead1	1.24548e-112	-0.580892614232551	0.168	0.573	3.02428e-108
B cells	Uqcrb	2.7657e-142	-0.581888277728357	0.459	0.834	6.71568e-138
B cells	Gcnt1	5.20797e-118	-0.58382869373633	0.251	0.682	1.2646e-113
B cells	Apbb2	2.56901e-114	-0.584739086413278	0.177	0.588	6.23808e-110
B cells	Acot13	3.52718e-132	-0.584805861217918	0.207	0.654	8.56471e-128
B cells	Cox5a	1.44057e-161	-0.585664984267912	0.506	0.846	3.49799e-157
B cells	Cryzl2	1.06686e-132	-0.58651952771886	0.157	0.599	2.59054e-128
B cells	Atp5g1	5.00553e-156	-0.586614601984017	0.499	0.858	1.21544e-151
B cells	Sod2	1.847e-133	-0.586631037073473	0.34	0.757	4.48488e-129
B cells	Gipc2	4.3397e-140	-0.587227165616922	0.161	0.622	1.05377e-135
B cells	Ndufb8	2.58721e-135	-0.587810548700928	0.386	0.776	6.28226e-131
B cells	Cubn	6.60981e-122	-0.588172643309743	0.199	0.631	1.60499e-117
B cells	Me1	7.35198e-130	-0.58867683334961	0.194	0.635	1.78521e-125
B cells	Egfr	2.19526e-105	-0.588828312433971	0.172	0.554	5.33053e-101
B cells	Rhobtb1	5.47907e-97	-0.590841287253661	0.192	0.56	1.33043e-92
B cells	Pipox	1.44138e-140	-0.592236048869003	0.147	0.602	3.49997e-136
B cells	Idh1	1.07935e-126	-0.592509678731298	0.249	0.688	2.62087e-122
B cells	Ephx2	4.95381e-134	-0.592809809254721	0.163	0.606	1.20288e-129
B cells	Tnfrsf21	5.40378e-120	-0.594258094223051	0.178	0.606	1.31215e-115
B cells	Prdx1	2.50298e-211	-0.594611019853482	0.63	0.92	6.07774e-207
B cells	Uqcrq	1.067e-156	-0.595336164242461	0.485	0.85	2.59088e-152
B cells	Fnip2	7.09625e-116	-0.598014472714386	0.181	0.591	1.72311e-111
B cells	Chchd10	1.01462e-181	-0.598426921373385	0.547	0.876	2.46369e-177
B cells	Csrp2	1.05142e-128	-0.598758215014773	0.193	0.631	2.55306e-124
B cells	Atox1	1.25893e-135	-0.59955164315537	0.341	0.776	3.05694e-131
B cells	Rbpms	1.50306e-115	-0.599990432046841	0.262	0.668	3.64973e-111
B cells	Dpyd	1.0237e-110	-0.600175411468902	0.177	0.58	2.48575e-106
B cells	Cmbl	2.88347e-137	-0.600528846833593	0.139	0.58	7.00164e-133
B cells	Gstm5	2.52493e-133	-0.600767395812595	0.165	0.608	6.13104e-129
B cells	Ndufb9	1.0033e-152	-0.60157655031979	0.445	0.827	2.43622e-148
B cells	Prkn	1.28074e-107	-0.601783801459782	0.184	0.587	3.1099e-103
B cells	Phldb2	4.77139e-123	-0.602800994205822	0.21	0.645	1.15859e-118
B cells	Mfsd4b5	3.10668e-133	-0.603164683562458	0.19	0.633	7.54364e-129
B cells	Lgr4	5.37873e-122	-0.604089326310573	0.191	0.63	1.30606e-117
B cells	Gatm	1.31457e-97	-0.604680477896506	0.303	0.662	3.19204e-93
B cells	Slc25a39	3.72205e-132	-0.604901026869884	0.246	0.686	9.03787e-128
B cells	Col4a4	1.05283e-122	-0.606289074600063	0.191	0.62	2.55649e-118
B cells	Osbpl3	7.33309e-113	-0.607183581803242	0.21	0.611	1.78062e-108
B cells	Ehhadh	3.89422e-106	-0.607406745096602	0.193	0.577	9.45595e-102
B cells	4833439L19Rik	1.75232e-138	-0.607776275179809	0.287	0.738	4.25498e-134
B cells	Pank1	2.31807e-127	-0.608198379236746	0.188	0.625	5.62875e-123
B cells	Slc22a18	7.73201e-141	-0.609021673945397	0.18	0.642	1.87749e-136
B cells	Gpc4	4.67427e-116	-0.609505761779644	0.194	0.616	1.13501e-111
B cells	Bphl	1.16384e-136	-0.61038807101246	0.219	0.663	2.82605e-132
B cells	Mpc1	7.15033e-162	-0.610968502197302	0.459	0.829	1.73624e-157
B cells	Adk	3.40171e-134	-0.612476045008517	0.27	0.719	8.26004e-130
B cells	Tinag	2.08657e-130	-0.612505764161902	0.181	0.631	5.0666e-126
B cells	Gm42397	1.75512e-90	-0.61263058862379	0.183	0.543	4.26178e-86
B cells	Hykk	6.49109e-134	-0.613197245890686	0.18	0.629	1.57617e-129
B cells	Dhrs4	7.31446e-135	-0.614352039291138	0.186	0.626	1.7761e-130
B cells	Atp11a	7.55083e-108	-0.615532246548562	0.177	0.569	1.83349e-103
B cells	Cryz	7.76111e-142	-0.616106507463985	0.174	0.629	1.88455e-137
B cells	Plxdc2	1.17328e-118	-0.616188356559312	0.225	0.642	2.84896e-114
B cells	Acat1	9.53319e-137	-0.617908809410259	0.297	0.737	2.31485e-132
B cells	Hadh	2.45813e-140	-0.618361775519298	0.244	0.695	5.96884e-136
B cells	Mep1a	9.8242e-121	-0.619074316440083	0.222	0.635	2.38551e-116
B cells	Lap3	4.14187e-135	-0.619579988430702	0.195	0.633	1.00573e-130
B cells	Eps8	1.60387e-117	-0.619777462497792	0.241	0.65	3.89451e-113
B cells	Nox4	7.44031e-111	-0.621182961948207	0.231	0.648	1.80666e-106
B cells	S100a1	7.16123e-137	-0.62165893388251	0.216	0.67	1.73889e-132
B cells	Ndufab1	2.68321e-143	-0.622428913291601	0.339	0.757	6.51536e-139
B cells	Abcd3	1.43581e-139	-0.622593864248905	0.2	0.66	3.48644e-135
B cells	Col4a3	2.03669e-114	-0.623379511808057	0.205	0.622	4.94548e-110
B cells	Igfbp4	1.73345e-139	-0.623401703231006	0.233	0.692	4.20916e-135
B cells	Dnajc12	1.03996e-133	-0.623926149567911	0.182	0.633	2.52522e-129
B cells	Mettl26	3.03597e-139	-0.624067329880794	0.231	0.683	7.37195e-135
B cells	Magi2	1.37407e-87	-0.62433666005306	0.203	0.547	3.33651e-83
B cells	Odc1	6.35642e-125	-0.626398669313745	0.307	0.697	1.54347e-120
B cells	Ddt	6.41164e-141	-0.626872858461916	0.293	0.727	1.55687e-136
B cells	Hist1h2bc	1.76894e-130	-0.627235485049539	0.316	0.724	4.29533e-126
B cells	Lrmda	1.07611e-106	-0.628368370833123	0.219	0.617	2.61302e-102
B cells	Acadm	2.60044e-142	-0.630280748129256	0.276	0.723	6.31438e-138
B cells	Dao	8.20787e-151	-0.630626833871208	0.19	0.669	1.99304e-146
B cells	Tpi1	7.33297e-143	-0.630840771547346	0.26	0.709	1.78059e-138
B cells	Esd	1.22363e-154	-0.631226268087855	0.376	0.8	2.97122e-150
B cells	Atp6v0a4	8.97187e-133	-0.632590877386722	0.178	0.634	2.17855e-128
B cells	Vdac1	7.97169e-150	-0.633255199680775	0.308	0.757	1.93569e-145
B cells	Gclm	3.47586e-137	-0.635000509130244	0.221	0.665	8.44009e-133
B cells	Cyp2e1	3.52914e-118	-0.635020227131482	0.293	0.673	8.56946e-114
B cells	Ugt3a2	8.89169e-139	-0.635850273214573	0.236	0.688	2.15908e-134
B cells	Hgd	6.23785e-152	-0.636315031546255	0.187	0.663	1.51467e-147
B cells	Uqcr10	1.45352e-180	-0.637794735672849	0.5	0.88	3.52944e-176
B cells	Ech1	1.50681e-144	-0.639867847067181	0.275	0.722	3.65884e-140
B cells	Gabarapl1	1.08008e-135	-0.639883642771663	0.231	0.673	2.62265e-131
B cells	Ptms	3.49809e-151	-0.639992292381413	0.269	0.73	8.49407e-147
B cells	Itgb6	1.14477e-120	-0.643125871394986	0.181	0.597	2.77973e-116
B cells	Bdh2	2.28878e-152	-0.643204767771148	0.193	0.665	5.55761e-148
B cells	G6pc	1.19419e-120	-0.643286575623027	0.199	0.613	2.89973e-116
B cells	Msra	3.11017e-153	-0.645483482871265	0.314	0.77	7.55211e-149
B cells	Slc22a12	1.06026e-138	-0.64667000173582	0.236	0.672	2.57452e-134
B cells	Pcbd1	1.67418e-148	-0.646926482410751	0.188	0.658	4.06525e-144
B cells	Slco1a6	1.0717e-121	-0.649559947157164	0.197	0.618	2.6023e-117
B cells	Acaa1b	1.22539e-131	-0.649871404869227	0.194	0.623	2.97549e-127
B cells	Tacc2	5.64916e-126	-0.650828017490378	0.204	0.626	1.37173e-121
B cells	Myo6	4.5142e-138	-0.652048239794471	0.237	0.688	1.09614e-133
B cells	Txn1	1.22804e-166	-0.652115687441484	0.423	0.831	2.98194e-162
B cells	Pkp4	3.58705e-140	-0.652517980231982	0.209	0.674	8.71009e-136
B cells	Auts2	1.5432e-109	-0.653391879255953	0.183	0.583	3.74719e-105
B cells	Ddah1	2.02408e-154	-0.654338434426506	0.251	0.715	4.91486e-150
B cells	Mdh1	4.0003e-193	-0.655222877873002	0.471	0.869	9.71354e-189
B cells	Gpx4	1.75703e-210	-0.656921424067553	0.549	0.902	4.26641e-206
B cells	Cldn10	5.31161e-154	-0.659059666023736	0.226	0.698	1.28976e-149
B cells	Osbpl6	2.99026e-134	-0.659555941680466	0.184	0.631	7.26094e-130
B cells	Aldh6a1	2.72296e-160	-0.659690863574903	0.231	0.716	6.61188e-156
B cells	Gsta2	1.01701e-127	-0.660905961034342	0.213	0.638	2.46951e-123
B cells	Gstt2	2.64784e-136	-0.661052378677405	0.24	0.678	6.42949e-132
B cells	Fggy	8.09065e-137	-0.661867780032593	0.205	0.664	1.96457e-132
B cells	Uqcr11	2.22824e-179	-0.661927357646759	0.434	0.846	5.41061e-175
B cells	Bicc1	5.56459e-138	-0.664174458494253	0.189	0.642	1.35119e-133
B cells	Ggt1	1.62224e-144	-0.664187415934502	0.271	0.711	3.93912e-140
B cells	Rab11fip3	4.2524e-138	-0.664948640279252	0.226	0.67	1.03257e-133
B cells	Cycs	2.14722e-171	-0.665051692102856	0.424	0.826	5.21388e-167
B cells	Slc22a6	4.61436e-129	-0.666328081304905	0.224	0.64	1.12046e-124
B cells	Atp1a1	9.1562e-195	-0.666824100145301	0.464	0.867	2.22331e-190
B cells	Trabd2b	6.45062e-126	-0.669406498322727	0.183	0.618	1.56634e-121
B cells	Phyh	6.07459e-161	-0.669691189958046	0.253	0.725	1.47503e-156
B cells	Tanc2	1.95289e-127	-0.669903949302849	0.201	0.63	4.74201e-123
B cells	Nr1h4	1.66612e-142	-0.67080698210611	0.19	0.652	4.04568e-138
B cells	Slc47a1	5.90596e-145	-0.671092716183316	0.22	0.679	1.43409e-140
B cells	Cryl1	1.38927e-149	-0.671207152181991	0.252	0.726	3.37343e-145
B cells	Tmem252	1.12231e-115	-0.672019784023016	0.164	0.566	2.72518e-111
B cells	Bnc2	1.75062e-108	-0.67202913521374	0.207	0.605	4.25087e-104
B cells	Them7	4.70407e-138	-0.672072866537867	0.197	0.653	1.14224e-133
B cells	Klf9	3.77651e-145	-0.673609625679647	0.229	0.679	9.17013e-141
B cells	Macrod2	7.18914e-150	-0.673770434967613	0.19	0.662	1.74567e-145
B cells	Tcn2	7.43755e-164	-0.675262116315037	0.321	0.787	1.80599e-159
B cells	Kcnj16	4.89412e-143	-0.675666097416805	0.224	0.691	1.18839e-138
B cells	Frmd4b	5.28402e-123	-0.676285826301859	0.181	0.611	1.28306e-118
B cells	Cystm1	1.68899e-164	-0.676935072108792	0.251	0.729	4.10122e-160
B cells	Atpif1	2.81301e-192	-0.67825448298622	0.463	0.877	6.83055e-188
B cells	Id2	1.73111e-158	-0.67843786328771	0.248	0.731	4.20347e-154
B cells	Plscr2	1.87808e-166	-0.680539574286142	0.238	0.728	4.56036e-162
B cells	Lactb2	4.54561e-167	-0.680752965486974	0.286	0.761	1.10376e-162
B cells	Akr7a5	1.08052e-156	-0.680765335880979	0.209	0.679	2.62373e-152
B cells	Scp2	1.09744e-207	-0.682406943035113	0.471	0.879	2.66481e-203
B cells	Hint2	1.46852e-165	-0.688199171227912	0.236	0.717	3.56585e-161
B cells	Msrb1	7.53296e-155	-0.6905913204541	0.229	0.692	1.82915e-150
B cells	Cisd1	1.47155e-173	-0.692228778925999	0.336	0.778	3.57321e-169
B cells	Cndp2	1.00747e-131	-0.693251373263018	0.295	0.7	2.44633e-127
B cells	Etfb	3.25736e-178	-0.694099137188784	0.392	0.818	7.90952e-174
B cells	Slc25a21	1.28181e-120	-0.69582770708214	0.2	0.616	3.11249e-116
B cells	Selenop	1.79268e-165	-0.696317489530126	0.322	0.784	4.35299e-161
B cells	Plcb1	1.59078e-117	-0.69726586916989	0.21	0.622	3.86273e-113
B cells	NuDT9	9.35715e-130	-0.697310763564874	0.238	0.651	2.2721e-125
B cells	Nfia	2.91264e-134	-0.698479829819592	0.239	0.686	7.07247e-130
B cells	Ptprk	2.09805e-131	-0.699012623852409	0.205	0.644	5.09449e-127
B cells	Fxyd2	0	-0.699924489503662	0.76	0.976	0
B cells	Inmt	8.6282e-132	-0.705546792610556	0.24	0.651	2.0951e-127
B cells	Ugt2b38	5.57034e-162	-0.705795651765974	0.314	0.764	1.35259e-157
B cells	Folr1	7.21897e-170	-0.706952508747063	0.236	0.722	1.75291e-165
B cells	Pkhd1	3.24849e-123	-0.707161321068948	0.254	0.668	7.88799e-119
B cells	Aspa	1.13143e-145	-0.70792830534106	0.196	0.66	2.74734e-141
B cells	Sugct	2.04953e-144	-0.708063814150492	0.219	0.679	4.97666e-140
B cells	Pah	2.45778e-162	-0.709027885037713	0.28	0.749	5.96799e-158
B cells	Slc17a1	2.34452e-163	-0.709693383324739	0.23	0.711	5.69296e-159
B cells	Rbm47	2.48667e-159	-0.710163606708242	0.262	0.731	6.03812e-155
B cells	Gas2	4.70097e-157	-0.711602324895532	0.261	0.727	1.14149e-152
B cells	Abcg2	6.45504e-174	-0.712197183602317	0.243	0.732	1.56741e-169
B cells	Khk	6.53588e-167	-0.713101812427605	0.274	0.729	1.58704e-162
B cells	Fmo1	6.84974e-175	-0.713880824013859	0.206	0.704	1.66325e-170
B cells	Ctsl	1.03716e-164	-0.716309940485178	0.262	0.728	2.51843e-160
B cells	Pdzk1ip1	1.44363e-179	-0.71746291674304	0.307	0.778	3.50542e-175
B cells	Tmem176a	4.6585e-167	-0.719271480617388	0.285	0.763	1.13118e-162
B cells	Slc17a3	1.47521e-151	-0.719727658739577	0.223	0.68	3.5821e-147
B cells	Abcc2	3.30715e-140	-0.720297939323371	0.252	0.686	8.03042e-136
B cells	Selenbp1	3.32496e-176	-0.720444537924216	0.24	0.733	8.07367e-172
B cells	AI314278	4.49082e-171	-0.720814041404825	0.213	0.705	1.09046e-166
B cells	Maf	6.56727e-170	-0.721586890218825	0.349	0.79	1.59466e-165
B cells	Nhs	3.61516e-114	-0.721725299278575	0.223	0.624	8.77833e-110
B cells	Tmem176b	9.29059e-178	-0.727960746341616	0.305	0.784	2.25594e-173
B cells	App	4.38534e-179	-0.728297392556231	0.252	0.766	1.06485e-174
B cells	4931406C07Rik	4.62788e-176	-0.729563876373605	0.269	0.753	1.12374e-171
B cells	Akr1a1	7.73632e-248	-0.730239282862716	0.516	0.905	1.87853e-243
B cells	Glis3	2.30691e-133	-0.731695393134688	0.217	0.653	5.60164e-129
B cells	Tns1	2.72462e-159	-0.733526098822527	0.263	0.741	6.61593e-155
B cells	Pdzk1	2.81058e-184	-0.7349479349868	0.258	0.751	6.82464e-180
B cells	Gpx1	9.17328e-281	-0.73647089040224	0.651	0.945	2.22746e-276
B cells	Igf1r	1.50767e-140	-0.73908135897205	0.259	0.7	3.66093e-136
B cells	Kcnj15	2.61931e-163	-0.740105623585694	0.264	0.74	6.3602e-159
B cells	Nat8f1	1.74629e-165	-0.744639157046264	0.248	0.713	4.24034e-161
B cells	Acy3	2.11438e-158	-0.744881667669966	0.339	0.755	5.13415e-154
B cells	Ptprd	4.51955e-134	-0.747176443835634	0.233	0.672	1.09744e-129
B cells	Dbi	2.05889e-291	-0.751389342005147	0.62	0.957	4.9994e-287
B cells	Atp1b1	7.94325e-224	-0.754862166180179	0.416	0.854	1.92878e-219
B cells	Cltrn	4.15668e-216	-0.757499531523336	0.404	0.847	1.00933e-211
B cells	Gm19950	4.33742e-166	-0.757565393132741	0.231	0.708	1.05321e-161
B cells	Gk	4.79693e-176	-0.758901429198184	0.318	0.779	1.16479e-171
B cells	Pck1	8.66039e-204	-0.760636102901163	0.449	0.852	2.10291e-199
B cells	Acox1	1.76279e-189	-0.762660123017065	0.33	0.793	4.2804e-185
B cells	Ank3	9.42931e-151	-0.7694218529242	0.219	0.679	2.28962e-146
B cells	Pter	3.77923e-182	-0.774724101901656	0.258	0.756	9.17672e-178
B cells	Igfbp7	5.10649e-206	-0.774981295199825	0.314	0.808	1.23996e-201
B cells	Acsm2	3.60139e-234	-0.77648512600199	0.5	0.882	8.7449e-230
B cells	Mpc2	6.87053e-230	-0.7773936626692	0.41	0.856	1.6683e-225
B cells	Cyp2j5	1.06393e-197	-0.777606619130785	0.342	0.79	2.58343e-193
B cells	Spink1	1.60596e-260	-0.778722006179459	0.522	0.914	3.89959e-256
B cells	Cyp4b1	1.6788e-179	-0.781932000367021	0.386	0.79	4.07645e-175
B cells	Slc13a1	2.02323e-162	-0.783917043482376	0.303	0.758	4.91282e-158
B cells	Calml4	9.73102e-191	-0.784146031021535	0.221	0.729	2.36289e-186
B cells	Pecr	3.14589e-196	-0.78422501539228	0.259	0.755	7.63884e-192
B cells	Guca2b	2.97521e-188	-0.785711090275307	0.302	0.776	7.22441e-184
B cells	Cda	5.2229e-199	-0.78687218994403	0.278	0.773	1.26823e-194
B cells	Pde4d	1.88747e-133	-0.787527802492105	0.33	0.711	4.58314e-129
B cells	Ndrg1	2.54609e-244	-0.793745750850851	0.497	0.908	6.18241e-240
B cells	Sord	9.37693e-226	-0.794365458301551	0.334	0.822	2.27691e-221
B cells	Slc4a4	3.93163e-186	-0.794647586201885	0.387	0.827	9.54679e-182
B cells	Lrp2	2.31421e-202	-0.802440837683032	0.375	0.835	5.61936e-198
B cells	Fut9	3.66502e-165	-0.804728327819712	0.329	0.785	8.89941e-161
B cells	Timp3	2.67049e-203	-0.80605913517626	0.433	0.858	6.48449e-199
B cells	Aldob	6e-298	-0.807113864499797	0.562	0.925	1.48745e-293
B cells	Cyb5a	9.81393e-259	-0.807459350667559	0.49	0.909	2.38302e-254
B cells	Cd63	7.19462e-236	-0.808063921805614	0.364	0.855	1.747e-231
B cells	Prdx5	2.26765e-291	-0.8084648867659	0.547	0.936	5.50631e-287
B cells	Fbp1	2.55393e-214	-0.809185540615518	0.309	0.807	6.20146e-210
B cells	Slc34a1	2.19697e-279	-0.809982236210554	0.551	0.916	5.33468e-275
B cells	Dab2	1.49127e-172	-0.810468000516123	0.299	0.792	3.62111e-168
B cells	Slc27a2	3.6174e-207	-0.811093308741785	0.407	0.83	8.78377e-203
B cells	Esrrg	9.89608e-136	-0.812060436313568	0.261	0.682	2.40297e-131
B cells	Ghr	6.36176e-177	-0.814485434825715	0.34	0.797	1.54476e-172
B cells	Errfi1	3.19072e-183	-0.820019230066099	0.311	0.778	7.7477e-179
B cells	Keg1	7.54135e-217	-0.827112045935378	0.352	0.838	1.83119e-212
B cells	Miox	1.00201e-255	-0.828534362169295	0.5	0.89	2.43308e-251
B cells	Ass1	6.04814e-253	-0.832822859371655	0.413	0.867	1.46861e-248
B cells	Glyat	2.54381e-227	-0.834948947338403	0.297	0.802	6.17689e-223
B cells	Sult1d1	1.29613e-242	-0.837332410830197	0.342	0.841	3.14726e-238
B cells	Rida	4.08923e-252	-0.842191397025308	0.413	0.878	9.92948e-248
B cells	Ldhb	1.43373e-250	-0.848132698943626	0.359	0.857	3.48138e-246
B cells	Ttc36	3.53415e-236	-0.852053879688631	0.423	0.858	8.58162e-232
B cells	Akr1c21	9.35298e-261	-0.865613779854124	0.449	0.881	2.27109e-256
B cells	Chpt1	1.24535e-276	-0.876422906769739	0.426	0.899	3.02397e-272
CD-IC	Atp6v1g3	0	2.076	0.971	0.032	0
CD-IC	Tmem117	0	1.76066	0.916	0.042	0
CD-IC	Atp6v0d2	0	1.70992	0.947	0.012	0
CD-IC	Slc4a9	0	1.64052	0.912	0.012	0
CD-IC	Slc26a4	0	1.58358	0.667	0.024	0
CD-IC	Tmem213	0	1.54914	0.907	0.12	0
CD-IC	Atp6v1c2	0	1.48278	0.926	0.009	0
CD-IC	Lsamp	0	1.47853	0.603	0.01	0
CD-IC	Car15	0	1.46813	0.804	0.048	0
CD-IC	Rcan2	0	1.45209	0.899	0.011	0
CD-IC	Mecom	0	1.35875	0.908	0.109	0
CD-IC	Spink8	0	1.33635	0.846	0.011	0
CD-IC	Malrd1	0	1.3197	0.802	0.01	0
CD-IC	Atp6v1b1	0	1.27903	0.897	0.02	0
CD-IC	Bmpr1b	0	1.25489	0.838	0.014	0
CD-IC	Clcnkb	0	1.25333	0.868	0.059	0
CD-IC	Pde4b	0	1.21445	0.841	0.182	0
CD-IC	Epcam	0	1.20441	0.83	0.052	0
CD-IC	Defb1	0	1.19393	0.672	0.127	0
CD-IC	Rhbg	0	1.18962	0.778	0.012	0
CD-IC	Mal	0	1.18547	0.838	0.074	0
CD-IC	Efhd1	0	1.16249	0.881	0.069	0
CD-IC	Rhcg	0	1.14171	0.814	0.023	0
CD-IC	Slc16a7	0	1.13153	0.849	0.066	0
CD-IC	Ckmt1	0	1.12478	0.805	0.026	0
CD-IC	Slit2	0	1.11189	0.838	0.066	0
CD-IC	Hepacam2	0	1.09837	0.797	0.005	0
CD-IC	Oxgr1	0	1.07062	0.796	0.007	0
CD-IC	Tfcp2l1	0	1.06693	0.95	0.479	0
[truncated: 19,856 more rows]

## Sheet: Table 2 
cluster	gene	p_val	avg_log2FC	pct.1	pct.2	p_val_adj
0	Ccn1	0	1.0118	0.977	0.354	0
0	Pdk4	0	1.00176	0.958	0.319	0
0	Angptl4	0	0.96876	0.973	0.332	0
0	Osgin1	0	0.958514	0.962	0.352	0
0	Jun	0	0.947959	0.996	0.545	0
0	Txnip	0	0.946365	0.952	0.374	0
0	Fosb	0	0.938427	0.952	0.323	0
0	F3	0	0.901621	0.855	0.198	0
0	Rhob	0	0.854611	0.912	0.213	0
0	Pim3	0	0.850376	0.983	0.502	0
0	Fos	0	0.846414	0.898	0.288	0
0	Krt8	0	0.83845	0.928	0.402	0
0	Brd2	0	0.836131	0.962	0.372	0
0	Jund	0	0.805597	0.991	0.574	0
0	Tmem252	0	0.803633	0.98	0.553	0
0	Cited2	0	0.795643	0.908	0.373	0
0	Nr1d1	0	0.794825	0.892	0.258	0
0	Dgkh	0	0.79073	0.948	0.411	0
0	Rcan1	0	0.777296	0.862	0.316	0
0	Klf6	0	0.76837	0.932	0.299	0
1	Gm42397	0	0.868817	0.985	0.551	0
1	Erc2	0	0.852124	0.96	0.481	0
1	Agps	0	0.759551	0.928	0.542	0
1	Atp11a	0	0.748447	0.95	0.562	0
1	Col4a3	0	0.713836	0.959	0.627	0
1	Slc22a30	0	0.696735	0.953	0.576	0
1	Hnf4aos	0	0.677888	0.905	0.497	0
1	Slco3a1	0	0.649142	0.914	0.497	0
1	Slc25a21	0	0.645224	0.978	0.639	0
1	Slc5a8	0	0.637043	0.894	0.445	0
1	Slc7a13	0	0.634477	0.841	0.442	0
1	Trabd2b	0	0.632136	0.943	0.628	0
1	Phactr2	0	0.624316	0.802	0.395	0
1	Fgf1	0	0.62252	0.788	0.443	0
1	Trps1	0	0.613337	0.987	0.673	0
1	Ctnna2	0	0.608199	0.59	0.203	0
1	Slc22a28	0	0.607786	0.93	0.58	0
1	Thrb	0	0.60393	0.917	0.544	0
1	Snx29	0	0.603863	0.988	0.649	0
1	Hnf4g	0	0.598853	0.817	0.409	0
2	Slc5a12	0	1.34096	0.968	0.352	0
2	Magi2	0	0.929461	0.984	0.529	0
2	Nox4	0	0.819826	0.982	0.677	0
2	Atxn1	0	0.796014	0.987	0.613	0
2	Ptprd	0	0.79048	0.994	0.679	0
2	Nhs	0	0.788451	0.994	0.639	0
2	Bnc2	0	0.782086	0.992	0.627	0
2	Plcb1	0	0.77623	0.986	0.623	0
2	Snx29	0	0.753194	0.995	0.649	0
2	Ptprk	0	0.725862	0.988	0.647	0
2	Frmd4b	0	0.702033	0.972	0.613	0
2	Dennd1a	0	0.680465	0.98	0.624	0
2	Fhit	0	0.653598	0.977	0.643	0
2	Esrrg	0	0.633621	0.999	0.681	0
2	Fut9	0	0.618483	0.999	0.831	0
2	Pde4d	0	0.606361	0.999	0.702	0
2	Rere	0	0.603593	0.98	0.661	0
2	Gatm	0	0.592243	0.973	0.673	0
2	Trabd2b	0	0.589124	0.932	0.631	0
2	Glis3	0	0.584464	0.982	0.65	0
3	Cndp2	0	0.652309	0.972	0.721	0
3	Nudt19	0	0.591176	0.948	0.665	0
3	Ugt2b37	0	0.581813	0.75	0.426	0
3	Napsa	0	0.575487	0.937	0.668	0
3	Ly6a	0	0.574231	0.902	0.62	0
3	Acy3	0	0.566718	0.981	0.793	0
3	Inmt	0	0.54915	0.937	0.682	0
3	Eci3	0	0.515401	0.84	0.586	0
3	Tmigd1	0	0.496873	0.706	0.416	0
3	Defb29	0	0.493033	0.715	0.478	0
3	Msrb1	0	0.468236	0.909	0.714	0
3	H2afj	0	0.467838	0.927	0.76	0
3	Nat8	0	0.464937	0.793	0.544	0
3	Acaa1b	0	0.462532	0.875	0.665	0
3	Mien1	0	0.452133	0.794	0.572	0
3	Ttc36	0	0.446068	0.993	0.905	0
3	Etfb	0	0.43923	0.966	0.84	0
3	Cenpx	0	0.437554	0.743	0.521	0
3	Acat1	0	0.436473	0.909	0.758	0
3	Fitm1	0	0.434511	0.659	0.425	0
4	Gatm	0	0.406573	0.748	0.703	0
4	Atp5e	0	0.357133	0.882	0.898	0
4	Gsta2	0	0.329099	0.651	0.704	0
4	Ndufc1	0	0.328807	0.743	0.8	0
4	Miox	0	0.31651	0.948	0.943	0
4	Uqcrb	0	0.314703	0.819	0.856	0
4	Atp5mpl	0	0.311303	0.795	0.843	0
4	Atp5k	0	0.309452	0.776	0.82	0
4	Atp5l	0	0.296604	0.875	0.907	0
4	Mif	0	0.294312	0.775	0.853	0
4	Cycs	0	0.291463	0.831	0.852	0
4	Atp5h	0	0.290137	0.839	0.886	0
4	Atp5o	0	0.288644	0.759	0.827	0
4	Nme2	0	0.287327	0.927	0.937	0
4	Uqcrq	0	0.28428	0.832	0.873	0
4	Atp5g1	0	0.283266	0.837	0.881	0
4	Cox6c	0	0.281785	0.94	0.953	0
4	Rpl41	0	0.280852	0.92	0.935	0
4	Car2	2.81722e-185	0.280014	0.569	0.638	6.84078e-181
4	Atp5j2	0	0.279881	0.831	0.878	0
5	Ppara	0	0.827341	0.908	0.495	0
5	Gldc	0	0.798238	0.714	0.361	0
5	Lrmda	0	0.716281	0.974	0.611	0
5	Dpyd	0	0.680116	0.948	0.604	0
5	Frmd4b	0	0.678869	0.967	0.624	0
5	Gm16685	0	0.675463	0.702	0.257	0
5	Fam13a	0	0.656759	0.756	0.378	0
5	Atp6v0a4	0	0.650845	0.942	0.652	0
5	Prkn	0	0.642129	0.961	0.587	0
5	Fhit	0	0.620517	0.981	0.652	0
5	Sh3rf1	0	0.616913	0.933	0.583	0
5	Pkhd1	0	0.59969	0.993	0.672	0
5	Luc7l2	0	0.596571	0.938	0.604	0
5	Auts2	0	0.596279	0.964	0.61	0
5	Ppp2r3a	0	0.592343	0.897	0.575	0
5	Lgr4	0	0.591232	0.932	0.648	0
5	Wwox	0	0.590064	0.873	0.531	0
5	Nhs	0	0.575765	0.983	0.65	0
5	Pde4d	0	0.571747	1	0.71	0
5	Snx29	0	0.567659	0.993	0.659	0
6	Klf6	0	1.02518	0.98	0.356	0
6	Fos	0	0.952892	0.948	0.342	0
6	Fosb	0	0.928998	0.961	0.382	0
6	Klf4	0	0.887101	0.788	0.194	0
6	Chka	0	0.886252	0.948	0.491	0
6	Vcl	0	0.835911	0.941	0.4	0
6	Jun	0	0.820461	0.997	0.588	0
6	Jund	0	0.775643	0.994	0.614	0
6	Slc5a12	0	0.728727	0.976	0.378	0
6	Ccn1	0	0.726316	0.953	0.415	0
6	Lmo7	0	0.718778	0.975	0.541	0
6	Dusp1	0	0.71089	0.901	0.422	0
6	Ipmk	0	0.69988	0.858	0.376	0
6	Bmp6	0	0.696292	0.947	0.5	0
6	P3h2	0	0.695979	0.969	0.551	0
6	Fam107b	0	0.68901	0.967	0.539	0
6	Krt8	0	0.682077	0.9	0.455	0
6	Palld	0	0.681461	0.883	0.441	0
6	Fhod3	0	0.670999	0.958	0.504	0
6	Tsc22d3	0	0.662953	0.831	0.338	0
7	Tmsb4x	0	0.993585	0.436	0.152	0
7	Cmss1	0	0.582355	0.688	0.729	0
7	Camk1d	2.73454e-154	0.564101	0.433	0.416	6.64001e-150
7	AY036118	2.20876e-119	0.496736	0.443	0.458	5.36331e-115
7	Spp1	0	0.4966	0.649	0.638	0
7	S100g	1.80939e-67	0.473188	0.397	0.419	4.39355e-63
7	Lars2	3.09483e-63	0.459646	0.433	0.508	7.51486e-59
7	Umod	2.36016e-62	0.446239	0.239	0.197	5.73093e-58
7	Actb	0	0.419418	0.899	0.887	0
7	Gm42418	0	0.417715	0.974	0.991	0
7	Klk1	1.5138e-43	0.412763	0.205	0.171	3.67582e-39
7	S100a6	9.43921e-134	0.390074	0.158	0.083	2.29203e-129
7	Mt1	2.17753e-26	0.368895	0.22	0.206	5.28747e-22
7	Junb	1.31389e-72	0.363993	0.342	0.317	3.19038e-68
7	Fos	5.02485e-120	0.341593	0.449	0.384	1.22013e-115
7	H3f3b	0	0.290518	0.737	0.79	0
7	Actg1	0	0.290388	0.756	0.8	0
7	Ubc	0	0.26765	0.779	0.854	0
7	Crip1	1.44563e-96	0.2669	0.097	0.046	3.51027e-92
7	Atf3	3.16025e-18	0.257568	0.21	0.194	7.67371e-14
8	Spp2	0	0.878768	0.959	0.473	0
8	Gatm	0	0.731311	0.997	0.7	0
8	D630023F18Rik	0	0.689554	0.723	0.179	0
8	Apoe	0	0.645223	0.792	0.322	0
8	Nox4	0	0.643131	0.992	0.705	0
8	Cdkl1	0	0.587503	0.735	0.211	0
8	Spp1	0	0.583809	0.979	0.63	0
8	Npl	0	0.52179	0.704	0.22	0
8	Fabp3	0	0.503081	0.671	0.221	0
8	Selenow	0	0.491083	0.625	0.165	0
8	Gm32461	0	0.489694	0.854	0.512	0
8	Ifi27	0	0.469989	0.689	0.312	0
8	Oat	0	0.464983	0.703	0.264	0
8	Car2	0	0.462842	0.908	0.625	0
8	Ccnd1	0	0.460394	0.649	0.277	0
8	Asl	0	0.448641	0.858	0.538	0
8	B2m	6.91291e-278	0.438552	0.894	0.615	1.67859e-273
8	Lgmn	0	0.432841	0.969	0.744	0
8	Maf	0	0.431009	0.998	0.845	0
8	Hsd3b2	3.98357e-275	0.42988	0.838	0.553	9.67291e-271
9	B2m	0	0.722314	0.939	0.615	0
9	H2-K1	0	0.642281	0.812	0.443	0
9	H2-D1	5.14295e-294	0.499346	0.699	0.398	1.24881e-289
9	Gsta2	3.89545e-105	0.296815	0.845	0.695	9.45893e-101
9	Spp1	5.00072e-57	0.266549	0.777	0.636	1.21427e-52
9	Pigr	5.19195e-64	0.238514	0.412	0.264	1.26071e-59
9	Mif	1.11828e-93	0.207441	0.926	0.844	2.71542e-89
9	Lgmn	3.56607e-71	0.204092	0.852	0.748	8.65914e-67
9	Comt	1.2116e-48	0.178812	0.789	0.705	2.94201e-44
9	1700016C15Rik	2.57768e-37	0.177469	0.572	0.46	6.25913e-33
9	Pdzk1ip1	5.22225e-65	0.172308	0.91	0.826	1.26807e-60
9	Smpdl3a	9.23249e-42	0.164138	0.744	0.657	2.24183e-37
9	Pomp	3.34945e-35	0.155231	0.679	0.569	8.13312e-31
9	Apoe	6.09e-26	0.153692	0.438	0.331	1.47877e-21
9	Cfb	2.58546e-32	0.153562	0.598	0.502	6.27803e-28
9	Slc13a1	7.63655e-33	0.148832	0.899	0.825	1.85431e-28
9	Ctsb	1.50842e-31	0.147723	0.669	0.575	3.66274e-27
9	Rpl35	2.29715e-29	0.137604	0.82	0.746	5.57794e-25
9	Rps20	1.87916e-45	0.136689	0.938	0.876	4.56298e-41
9	Psap	1.48843e-30	0.134658	0.785	0.71	3.6142e-26
10	Hbb-bs	0	1.02716	0.666	0.125	0
10	Hba-a1	0	0.786686	0.466	0.072	0
10	Hba-a2	0	0.685692	0.404	0.066	0
10	Slc12a1	0	0.668419	0.414	0.107	0
10	Umod	2.02893e-206	0.573942	0.424	0.195	4.92664e-202
10	Egf	6.27301e-137	0.467501	0.332	0.16	1.52321e-132
10	Ly6a	8.17601e-172	0.411247	0.759	0.648	1.9853e-167
10	Kap	0	0.389831	0.997	0.98	0
10	Cndp2	4.62661e-166	0.357128	0.833	0.746	1.12343e-161
10	Hbb-bt	0	0.3523	0.192	0.03	0
10	Ugt2b37	4.30332e-53	0.316499	0.517	0.46	1.04493e-48
10	Acy3	9.20304e-173	0.311563	0.889	0.812	2.23468e-168
10	Cox7a2	0	0.295323	0.937	0.9	0
10	Cox6a1	1.95804e-206	0.28582	0.819	0.818	4.7545e-202
10	Cox4i1	0	0.271406	0.973	0.954	0
10	Nop10	9.65902e-69	0.270958	0.607	0.656	2.3454e-64
10	Erbb4	8.34671e-34	0.269807	0.329	0.246	2.02675e-29
10	Ttc36	1.30396e-241	0.269014	0.96	0.914	3.16628e-237
10	Rps15	3.2479e-175	0.268821	0.801	0.819	7.88654e-171
10	Cycs	6.3098e-194	0.268286	0.879	0.849	1.53214e-189
11	S100g	6.55302e-178	0.655549	0.622	0.414	1.59121e-173
11	Apoe	6.82763e-177	0.653062	0.563	0.33	1.65789e-172
11	Spp1	1.09076e-142	0.620591	0.746	0.637	2.64859e-138
11	Gsta2	1.11928e-127	0.371027	0.766	0.697	2.71784e-123
11	Cyp2e1	5.83411e-148	0.358473	0.793	0.734	1.41664e-143
11	Gas5	2.0361e-129	0.355319	0.718	0.685	4.94407e-125
11	Npm1	2.92219e-93	0.333411	0.682	0.669	7.09566e-89
11	Rpl36a	2.73847e-131	0.327667	0.739	0.729	6.64954e-127
11	Rps26	9.03486e-234	0.326928	0.867	0.85	2.19384e-229
11	Rps8	0	0.326046	0.935	0.916	0
11	Rps4x	2.8589e-229	0.324211	0.86	0.839	6.94199e-225
11	Mif	7.00086e-192	0.31602	0.854	0.845	1.69995e-187
11	Rps16	5.14228e-271	0.31585	0.897	0.872	1.24865e-266
11	Rps27a	0	0.311825	0.92	0.898	0
11	Rpl23	0	0.307313	0.952	0.933	0
11	Rpl21	3.18649e-253	0.30674	0.879	0.872	7.73745e-249
11	Gstm5	3.77494e-80	0.30387	0.664	0.669	9.16632e-76
11	Rps19	7.06204e-281	0.30308	0.921	0.893	1.71481e-276
11	Rps5	5.09709e-207	0.302856	0.856	0.836	1.23767e-202
11	Rpl18a	1.56443e-237	0.296401	0.888	0.869	3.79876e-233
12	Spp1	0	1.15026	0.979	0.634	0
12	Cd74	0	0.763901	0.801	0.342	0
12	S100a10	0	0.664758	0.884	0.543	0
12	Cstb	0	0.6642	0.825	0.472	0
12	S100a11	1.52645e-275	0.571806	0.813	0.458	3.70653e-271
12	Tsc22d1	5.64418e-240	0.54499	0.911	0.597	1.37052e-235
12	Ctsb	1.19628e-243	0.510081	0.868	0.573	2.90482e-239
12	Slc13a1	6.46154e-294	0.488077	0.979	0.824	1.56899e-289
12	Eif6	1.09639e-224	0.461579	0.704	0.374	2.66225e-220
12	H2-K1	1.81527e-151	0.444227	0.74	0.447	4.40784e-147
12	Mgst1	3.44093e-209	0.439404	0.757	0.391	8.35527e-205
12	B2m	1.21589e-164	0.436209	0.89	0.618	2.95241e-160
12	Lgmn	4.01169e-227	0.430601	0.958	0.747	9.74118e-223
12	Clic1	4.94773e-167	0.400653	0.691	0.402	1.20141e-162
12	Sat1	9.90468e-135	0.371993	0.901	0.732	2.40505e-130
12	Sqstm1	4.32929e-99	0.366107	0.848	0.663	1.05124e-94
12	Comt	1.20355e-136	0.349918	0.881	0.704	2.92246e-132
12	1700016C15Rik	8.68626e-108	0.33869	0.699	0.459	2.1092e-103
12	Rhoc	2.76554e-131	0.330682	0.659	0.381	6.71529e-127
12	Spint2	1.39884e-112	0.316208	0.737	0.5	3.39667e-108
13	Spp1	0	0.973499	0.987	0.635	0
13	Spp2	0	0.918348	0.96	0.479	0
13	Fos	0	0.876794	0.968	0.382	0
13	Slc5a2	0	0.865644	0.94	0.337	0
13	Apoe	0	0.862554	0.862	0.327	0
13	Ctsb	0	0.70889	0.954	0.573	0
13	Gatm	0	0.686082	0.992	0.704	0
13	Oat	0	0.660427	0.887	0.267	0
13	Lgmn	0	0.649874	0.987	0.747	0
13	Gadd45g	2.04411e-285	0.632306	0.911	0.423	4.96351e-281
13	Slc6a19	0	0.620906	0.945	0.425	0
13	Selenow	0	0.608609	0.768	0.169	0
13	Fabp3	0	0.601888	0.77	0.225	0
13	Car2	0	0.586461	0.963	0.628	0
13	Cyp2d26	9.21415e-293	0.575577	0.87	0.373	2.23738e-288
13	Sdc4	1.58173e-269	0.549137	0.967	0.646	3.84076e-265
13	Acss1	0	0.549032	0.823	0.258	0
13	D630023F18Rik	0	0.543063	0.751	0.185	0
13	B2m	4.46612e-224	0.535673	0.957	0.618	1.08446e-219
13	Npl	0	0.534814	0.81	0.225	0
14	5031425E22Rik	3.08592e-233	0.691731	0.919	0.419	7.49322e-229
14	Jun	1.6346e-165	0.691454	0.979	0.617	3.96913e-161
14	Gm20400	1.02118e-91	0.533596	0.613	0.293	2.47963e-87
14	Jund	6.7291e-110	0.521103	0.974	0.641	1.63396e-105
14	Ndel1	4.52969e-103	0.447592	0.96	0.637	1.0999e-98
14	Atp11a	2.21831e-87	0.441477	0.954	0.606	5.3865e-83
14	Aspa	1.01712e-102	0.432745	0.983	0.732	2.46976e-98
14	Slc5a8	1.88202e-74	0.404134	0.869	0.496	4.56993e-70
14	Napsa	9.02922e-79	0.403149	0.964	0.696	2.19247e-74
14	Slc6a18	2.45708e-90	0.39426	0.871	0.471	5.96628e-86
14	Slc22a30	1.56963e-76	0.389499	0.969	0.619	3.81138e-72
14	Cyp4a10	2.45003e-68	0.383508	0.91	0.567	5.94917e-64
14	Nat8	4.49439e-75	0.371648	0.922	0.569	1.09133e-70
14	Mep1a	7.22124e-76	0.364418	0.976	0.698	1.75346e-71
14	Nat8f6	1.00792e-86	0.359039	0.809	0.4	2.44744e-82
14	Txnip	6.43363e-55	0.35421	0.808	0.467	1.56222e-50
14	Lpl	2.69194e-58	0.352267	0.892	0.572	6.53657e-54
14	Slc22a2	2.43418e-75	0.348535	0.906	0.558	5.91067e-71
14	Inmt	6.71697e-55	0.346642	0.95	0.708	1.63101e-50
14	Slc22a6	2.25479e-61	0.344175	0.969	0.702	5.47509e-57
15	Hmgb2	1.26158e-244	0.951682	0.826	0.401	3.06336e-240
15	H2afz	7.49418e-266	0.947626	0.908	0.594	1.81974e-261
15	Ube2s	1.30965e-186	0.767925	0.784	0.433	3.1801e-182
15	Calm2	2.42843e-193	0.76672	0.833	0.484	5.89671e-189
15	Nucks1	6.0716e-191	0.680884	0.823	0.477	1.47431e-186
15	Cks2	8.31076e-145	0.620546	0.806	0.51	2.01802e-140
15	H2afv	4.28062e-136	0.562186	0.797	0.501	1.03942e-131
15	Hmgb1	3.98824e-158	0.534602	0.919	0.747	9.68424e-154
15	Tubb4b	3.35915e-83	0.498321	0.807	0.593	8.15669e-79
15	Ptma	3.18805e-170	0.479768	0.968	0.861	7.74122e-166
15	Tagln2	1.13235e-81	0.479205	0.646	0.387	2.74958e-77
15	Spp1	1.13689e-54	0.465653	0.868	0.637	2.76061e-50
15	Rbm3	7.166e-80	0.434512	0.734	0.498	1.74005e-75
15	Tceal9	3.13536e-96	0.407876	0.551	0.241	7.61328e-92
15	Hnrnpa3	5.27223e-86	0.391115	0.814	0.618	1.2802e-81
15	S100a10	1.55246e-48	0.373377	0.747	0.547	3.76967e-44
15	Gdf15	1.29037e-32	0.363718	0.407	0.235	3.13327e-28
15	Hmgn1	1.95959e-57	0.357924	0.757	0.596	4.75827e-53
15	Srsf3	8.41042e-57	0.341714	0.754	0.557	2.04222e-52
15	Snrpe	1.28671e-50	0.335447	0.695	0.491	3.1244e-46
16	Cela1	2.36848e-162	0.670947	0.862	0.594	5.75115e-158
16	Gm10076	1.00391e-173	0.628359	0.879	0.625	2.4377e-169
16	Acaa2	5.60763e-106	0.56494	0.776	0.544	1.36164e-101
16	Swi5	4.26896e-130	0.553608	0.816	0.617	1.03659e-125
16	Pebp1	6.77674e-177	0.552146	0.906	0.74	1.64553e-172
16	Car2	1.17999e-109	0.550848	0.846	0.63	2.86525e-105
16	Adh5	9.29918e-112	0.544714	0.763	0.52	2.25803e-107
16	Fkbp4	2.64828e-117	0.543545	0.76	0.493	6.43055e-113
16	Ndufb2	3.96138e-141	0.541289	0.862	0.671	9.61901e-137
16	Eno1	5.85188e-115	0.541119	0.771	0.536	1.42095e-110
16	Tmem256	1.39159e-126	0.534756	0.832	0.639	3.37906e-122
16	Uqcrfs1	2.2651e-171	0.533195	0.903	0.745	5.50012e-167
16	Rpl35	2.00097e-161	0.53196	0.906	0.747	4.85876e-157
16	Prdx2	2.75121e-120	0.528661	0.822	0.616	6.68048e-116
16	Ndufb10	4.12773e-176	0.523078	0.911	0.769	1.0023e-171
16	Lamtor2	9.12809e-121	0.519225	0.827	0.602	2.21648e-116
16	Micos13	1.13503e-141	0.516378	0.873	0.712	2.75609e-137
16	Atp5k	6.47412e-188	0.513687	0.93	0.815	1.57205e-183
16	Eif5a	2.19146e-137	0.513485	0.878	0.677	5.3213e-133
16	Gsta2	2.32561e-92	0.512814	0.841	0.698	5.64705e-88
17	Gstm1	5.49502e-286	0.877046	0.97	0.631	1.3343e-281
17	Psap	1.69308e-217	0.662635	0.962	0.71	4.11114e-213
17	Apob	0	0.610846	0.659	0.12	0
17	Acadm	2.92394e-187	0.586811	0.972	0.765	7.09991e-183
17	Gclm	3.03034e-168	0.535107	0.966	0.719	7.35828e-164
17	Tmem176a	3.53622e-147	0.469248	0.982	0.799	8.58665e-143
17	Defb29	5.55999e-90	0.460158	0.856	0.502	1.35008e-85
17	Lap3	3.47115e-118	0.458459	0.936	0.686	8.42864e-114
17	Tmem176b	6.6353e-148	0.451057	0.975	0.82	1.61118e-143
17	Gss	4.646e-106	0.438176	0.9	0.617	1.12814e-101
17	Ldhd	9.57059e-95	0.429646	0.918	0.608	2.32393e-90
17	Slc3a1	5.68654e-98	0.425584	0.88	0.622	1.38081e-93
17	Dynll1	2.24764e-81	0.419713	0.849	0.534	5.45772e-77
17	Ndufb8	5.34063e-122	0.414982	0.975	0.796	1.29681e-117
17	Zfp36l1	1.10663e-35	0.395154	0.728	0.565	2.68711e-31
17	Spint2	8.18807e-85	0.391838	0.836	0.501	1.98823e-80
17	Gm10076	7.77636e-72	0.389198	0.89	0.625	1.88826e-67
17	Psmb5	7.98711e-78	0.385956	0.897	0.605	1.93943e-73
17	Ctsh	1.36207e-79	0.385784	0.841	0.531	3.30737e-75
17	Fkbp2	1.77881e-79	0.382961	0.825	0.496	4.31931e-75
18	Frmd4b	2.60313e-15	0.224929	0.699	0.655	6.32092e-11
18	Magi2	1.48605e-10	0.213431	0.66	0.581	3.60842e-06
18	Slc5a12	2.23667e-07	0.212507	0.518	0.424	0.00543107
18	Myo9a	1.26835e-09	0.19241	0.504	0.434	3.0798e-05
18	Ptprk	1.40144e-14	0.190754	0.718	0.686	3.40298e-10
18	Snx29	4.52275e-13	0.186406	0.729	0.689	1.09821e-08
18	Pam	5.77366e-10	0.183197	0.63	0.605	1.40196e-05
18	Esrrg	1.15874e-15	0.181063	0.764	0.718	2.81366e-11
18	Plcb1	1.6553e-10	0.179075	0.711	0.666	4.01939e-06
18	Pkhd1	1.70225e-13	0.178373	0.741	0.701	4.1334e-09
18	Mllt10	1.39333e-09	0.174238	0.618	0.585	3.38329e-05
18	Gm42397	3.34614e-08	0.171716	0.637	0.602	0.000812509
18	Auts2	8.35299e-09	0.168897	0.669	0.642	0.000202827
18	Trps1	1.01886e-12	0.168261	0.732	0.711	2.47399e-08
18	Fhit	6.04188e-10	0.166721	0.717	0.682	1.46709e-05
18	Pik3c2g	9.27962e-07	0.166479	0.562	0.52	0.0225328
18	Arhgap32	8.50333e-07	0.164281	0.548	0.511	0.0206478
18	Bnc2	1.83299e-09	0.163684	0.702	0.67	4.45086e-05
18	Lrba	2.01731e-07	0.161744	0.563	0.544	0.00489844
18	Trabd2b	2.43357e-08	0.159653	0.669	0.666	0.000590919

## Sheet: Table 3
	clusters	initial_states	initial_states_probs	terminal_states	terminal_states_probs	latent_time	velocity_pseudotime	UMAP_1	UMAP_2
AAACCCAAGAGCCTGA-1	S3	FALSE	3.49422e-06	FALSE	0.978913	0.276666	0.752156	-1.82876	-0.625034
AAACCCAAGGAGTACC-1	S2	FALSE	4.89882e-07	FALSE	0.991646	0.395213	0.877003	-5.67697	-4.45999
AAACCCACACTGTGTA-1	S1	FALSE	9.55647e-08	FALSE	0.989576	0.410737	0.8577	-4.93105	1.9097
AAACCCACATCATTTC-1	injury_PT	FALSE	6.83018e-06	FALSE	0.986999	0.439995	0.816503	0.658537	4.28398
AAACCCAGTATAGCTC-1	S2	FALSE	4.44588e-07	FALSE	0.987311	0.463851	0.809703	-4.16852	-4.69023
AAACCCATCCCTGTTG-1	Proliferating	FALSE	3.07596e-07	FALSE	0.997048	0.57457	0.905587	-7.94928	-3.71022
AAACGAAAGGAACTAT-1	S2	FALSE	1.51281e-07	FALSE	0.980657	0.351034	0.784377	-2.41951	-5.12507
AAACGAACAATACAGA-1	S1	FALSE	9.84879e-09	FALSE	0.998432	0.702838	0.921301	-7.73948	-2.16601
AAACGAACACCTTCCA-1	S1	FALSE	2.11322e-08	FALSE	0.996797	0.726703	0.93614	-7.6521	-2.87488
AAACGAAGTTCTTGCC-1	S1	FALSE	7.00843e-07	FALSE	0.994995	0.505981	0.901466	-5.41565	1.29564
AAACGCTAGATACTGA-1	S1	FALSE	3.31159e-08	FALSE	0.993582	0.573129	0.908401	-5.10884	1.31901
AAACGCTAGTTCATGC-1	S1	FALSE	7.07636e-08	FALSE	0.994986	0.574157	0.877139	-7.04486	-0.189779
AAACGCTGTTCGAACT-1	S2	FALSE	0.00435371	FALSE	0.475338	0.0638014	0.0779235	8.28319	-2.75213
AAACGCTTCCAGTACA-1	S1	FALSE	1.15363e-07	FALSE	0.996226	0.591196	0.870516	-6.88384	-3.00517
AAAGAACCAACGTAAA-1	S1	FALSE	2.73966e-08	FALSE	0.997409	0.605909	0.901929	-6.95202	-2.86136
AAAGAACCACATGAAA-1	S3	FALSE	3.32018e-08	FALSE	0.979598	0.416021	0.777169	-3.1944	-2.70509
AAAGAACCACTGGCCA-1	Proliferating	FALSE	5.79484e-08	FALSE	0.995302	0.601507	0.883371	3.13477	2.7197
AAAGAACCATCATCTT-1	S3	FALSE	5.46184e-07	FALSE	0.992234	0.410583	0.797296	-3.48096	-1.85497
AAAGAACCATGTGCTA-1	S1	FALSE	1.31672e-07	FALSE	0.99739	0.631065	0.887771	-6.63952	-3.21479
AAAGAACTCACAACCA-1	S2	FALSE	8.71973e-06	FALSE	0.963435	0.264853	0.714541	-2.58485	-4.10205
AAAGAACTCCGGCAGT-1	S1	FALSE	4.74439e-08	FALSE	0.997281	0.706187	0.892868	-6.50667	-3.06955
AAAGAACTCCTTGACC-1	S2	FALSE	3.51104e-06	FALSE	0.968118	0.381406	0.775552	-1.96208	-4.64396
AAAGGATAGAGCGACT-1	S2	FALSE	3.61419e-08	FALSE	0.971594	0.471674	0.736115	-3.35613	-5.20367
AAAGGATCAACGACAG-1	S1	FALSE	1.01184e-07	FALSE	0.99469	0.599608	0.835293	-8.55712	-2.25571
AAAGGATCACCTGCGA-1	S1	FALSE	3.54091e-08	FALSE	0.996804	0.569214	0.86001	-6.33692	-2.35843
AAAGGATCAGCTACCG-1	S2	FALSE	2.64675e-05	FALSE	0.95141	0.406583	0.540115	-3.8106	-4.49869
AAAGGATTCCCGTAAA-1	S1	FALSE	9.40299e-06	FALSE	0.981029	0.309917	0.60554	-7.94767	-1.18055
AAAGGATTCTGTACAG-1	Proliferating	FALSE	1.15093e-07	FALSE	0.994508	0.589649	0.89652	-7.55563	-3.48622
AAAGGGCGTGTCCGTG-1	S3	FALSE	1.46917e-05	FALSE	0.974898	0.254351	0.751927	-2.65506	-1.70603
AAAGGGCTCCCTCATG-1	S1	FALSE	8.84016e-09	FALSE	0.997379	0.839257	0.96385	-5.89545	-2.49949
AAAGGGCTCTTACGGA-1	S1	FALSE	9.03743e-07	FALSE	0.954046	0.373362	0.742498	-10.6372	-0.269266
AAAGGTAAGCGTGCCT-1	S2	FALSE	5.88218e-07	FALSE	0.977358	0.309719	0.75811	-2.23172	-4.86627
AAAGGTAAGTGCGTCC-1	S2	FALSE	3.73451e-05	FALSE	0.973583	0.316556	0.728945	-2.40886	-5.36125
AAAGGTACACTCCCTA-1	S3	FALSE	1.7086e-06	FALSE	0.981141	0.319876	0.76432	-3.49535	-3.01896
AAAGGTACACTGCACG-1	S1	FALSE	2.6162e-07	FALSE	0.995395	0.484043	0.809612	-6.97954	-2.92287
AAAGGTAGTGATTAGA-1	S2	FALSE	4.4272e-08	FALSE	0.983735	0.360902	0.789171	-3.79511	-4.76281
AAAGGTATCGACGCTG-1	S1	FALSE	1.1945e-08	FALSE	0.998127	0.673954	0.913442	-7.64839	-2.22913
AAAGTCCAGTCGAGGT-1	S1	FALSE	5.39141e-06	FALSE	0.97985	0.531533	0.627548	-5.69062	-3.38788
AAAGTCCGTAAGTTGA-1	S2	FALSE	8.06189e-09	FALSE	0.992358	0.593045	0.859954	-5.32043	-4.46844
AAAGTCCTCGTACCTC-1	S1	FALSE	1.21074e-07	FALSE	0.997599	0.703109	0.878582	-8.07362	-3.4684
AAAGTGAAGAAGCGGG-1	S3	FALSE	2.92063e-08	FALSE	0.959634	0.478272	0.705681	-1.99921	-2.52386
AAAGTGAAGACCAGAC-1	S1	FALSE	6.77182e-07	FALSE	0.995797	0.526871	0.843079	-6.22757	-2.0187
AAAGTGAAGAGGTATT-1	S1	FALSE	2.17259e-05	FALSE	0.988839	0.2853	0.787607	-6.38691	-2.92293
AAAGTGAAGGCTTTCA-1	S1	FALSE	2.84216e-07	FALSE	0.996437	0.560629	0.882633	-7.43445	-3.52915
AAAGTGACAATCACGT-1	S1	FALSE	7.30018e-07	FALSE	0.996747	0.560564	0.915414	-7.32605	-3.03271
AAAGTGATCACGGAGA-1	S1	FALSE	3.36971e-08	FALSE	0.996273	0.618298	0.89731	-6.39342	-3.89064
AAAGTGATCCGCATAA-1	S2	FALSE	5.74744e-06	FALSE	0.978871	0.407215	0.734276	5.62205	-2.72781
AAATGGAAGTTGTAGA-1	S3	FALSE	2.25315e-08	FALSE	0.981964	0.396414	0.769864	-1.8115	-0.955066
AAATGGACAAATGGCG-1	S3	FALSE	8.63371e-08	FALSE	0.975547	0.458782	0.752235	-2.70111	-2.21174
AAATGGACACAAATAG-1	S1	FALSE	8.93821e-08	FALSE	0.997404	0.633687	0.883728	-8.6324	-2.02529
AAATGGAGTAGAATGT-1	S1	FALSE	1.46901e-08	FALSE	0.997619	0.654386	0.902452	-7.06071	-3.69412
AAATGGAGTCTTCGAA-1	S1	FALSE	2.37139e-07	FALSE	0.997208	0.548806	0.872409	-6.57147	-3.61979
AAATGGAGTCTTTCAT-1	S3	FALSE	2.26669e-05	FALSE	0.97303	0.248367	0.747901	-3.1351	-2.12496
AAATGGATCACCCATC-1	S2	FALSE	2.33012e-06	FALSE	0.964128	0.34075	0.769834	-2.89138	-4.56314
AAATGGATCTTACCGC-1	S1	FALSE	3.60689e-08	FALSE	0.998718	0.662237	0.871015	-7.86333	-3.3956
AAATGGATCTTTGCAT-1	S1	FALSE	0.00314632	FALSE	0.541138	0.0899559	0.0877388	4.9639	-1.22237
AACAAAGCACTCTAGA-1	S3	FALSE	0.00141161	FALSE	0.666652	0.332958	0.258652	11.6468	-0.631649
AACAAAGGTCACCCTT-1	S1	FALSE	1.31968e-07	FALSE	0.992516	0.451755	0.856641	-5.82415	-3.39691
AACAAAGGTGATCGTT-1	S1	FALSE	1.43274e-07	FALSE	0.979947	0.413381	0.788266	-4.57221	2.38805
AACAAAGGTTGGGATG-1	S1	FALSE	2.07755e-08	FALSE	0.996246	0.623543	0.854992	-5.49789	-2.38395
AACAACCAGCGTTCCG-1	S2	FALSE	4.01311e-06	FALSE	0.971521	0.311681	0.710725	-2.98974	-5.60402
AACAACCAGTAGATCA-1	S1	FALSE	1.30435e-07	FALSE	0.997553	0.707337	0.892341	-7.05123	-3.92771
AACAACCGTGAGATCG-1	S2	FALSE	2.72249e-06	FALSE	0.980774	0.29188	0.73819	-2.81151	-4.51119
AACAAGACATCCTTCG-1	S2	FALSE	3.01125e-08	FALSE	0.993902	0.575202	0.858422	-5.49371	-4.51994
AACAAGAGTCACTTCC-1	S1	FALSE	1.73907e-08	FALSE	0.996684	0.637648	0.845387	-5.37326	-2.60417
AACAAGATCTCCACTG-1	S3	FALSE	5.13267e-07	FALSE	0.976864	0.331086	0.742908	-3.64567	-1.83711
AACACACAGATTGACA-1	S1	FALSE	3.82766e-07	FALSE	0.99639	0.569337	0.906956	-5.40165	1.13755
AACACACAGTATTCCG-1	S1	FALSE	5.08334e-07	FALSE	0.994988	0.523454	0.836358	-5.50436	-2.34321
AACACACCACTTGAGT-1	S3	FALSE	6.87806e-07	FALSE	0.978828	0.295147	0.730661	-2.8212	-1.83615
AACACACTCCAGCCTT-1	S1	FALSE	1.23734e-07	FALSE	0.997452	0.62999	0.91768	-8.24667	-2.78694
AACACACTCGCTCTAC-1	S3	FALSE	3.83525e-07	FALSE	0.973522	0.397583	0.745524	-1.27938	-2.08767
AACACACTCTTGGCTC-1	S1	FALSE	2.38538e-07	FALSE	0.996208	0.601039	0.911063	-5.35987	1.11735
AACAGGGAGATTGATG-1	S1	FALSE	1.23215e-06	FALSE	0.99396	0.434229	0.85956	-4.34594	-1.97208
AACAGGGAGCACACCC-1	S2	FALSE	1.25614e-06	FALSE	0.972166	0.322703	0.719785	-2.74346	-5.13001
AACAGGGCAACCGCCA-1	S3	FALSE	1.6621e-08	FALSE	0.976731	0.464358	0.762827	-2.56943	-2.00788
AACAGGGCAGGTAGTG-1	S1	FALSE	6.39516e-08	FALSE	0.994381	0.573965	0.870533	-7.14657	-2.22016
AACAGGGGTCCGTTTC-1	S1	FALSE	1.29648e-06	FALSE	0.994124	0.446023	0.827754	-8.24557	-1.29692
AACAGGGGTCGCCACA-1	S2	FALSE	6.55158e-07	FALSE	0.985486	0.395958	0.824113	-5.83565	-4.1101
AACAGGGGTTCAATCG-1	S2	FALSE	1.55967e-08	FALSE	0.978152	0.368206	0.780037	-2.93617	-4.74548
AACAGGGTCCACGGGT-1	S1	FALSE	8.82404e-09	FALSE	0.997712	0.646371	0.858796	-7.20774	-2.8387
AACAGGGTCTGAGGTT-1	S2	FALSE	9.44011e-06	FALSE	0.956805	0.257592	0.66298	-2.03347	-5.74575
AACCAACCAGCTTCGG-1	S2	FALSE	3.08317e-05	FALSE	0.972916	0.254051	0.746916	-2.15724	-5.05564
AACCAACGTCTTTATC-1	S3	FALSE	1.05593e-07	FALSE	0.976273	0.413866	0.810946	-3.38707	-2.01545
AACCAACGTGACTAAA-1	S2	FALSE	5.27059e-08	FALSE	0.992603	0.492286	0.866214	-6.12706	-4.77892
AACCAACTCAAACGAA-1	S2	FALSE	8.80339e-07	FALSE	0.987091	0.338089	0.791983	-5.13272	-4.36493
AACCAACTCGTCGCTT-1	S1	FALSE	2.893e-08	FALSE	0.997845	0.648719	0.912297	-7.09377	-3.64531
AACCACAAGTAGGCCA-1	S3	FALSE	7.7479e-06	FALSE	0.978852	0.345806	0.797172	-2.42083	-2.34105
AACCACAAGTATTCCG-1	Proliferating	FALSE	3.28625e-09	FALSE	0.997645	0.674509	0.908728	-7.92836	-3.34571
AACCACACAAGCTGCC-1	S1	FALSE	2.67056e-07	FALSE	0.996748	0.550336	0.843426	-6.76054	-3.59685
AACCACACACTACCGG-1	S1	FALSE	7.88985e-09	FALSE	0.997146	0.599653	0.851002	-8.74763	-1.73186
AACCACACAGGCTATT-1	S1	FALSE	1.62628e-07	FALSE	0.995683	0.554711	0.851992	-6.86349	-2.59498
AACCACACATATACCG-1	Proliferating	FALSE	1.056e-07	FALSE	0.968715	0.58721	0.757198	3.26649	3.08064
AACCACAGTACTCAAC-1	S1	FALSE	3.46779e-08	FALSE	0.995568	0.604159	0.868646	-6.3098	-3.10358
AACCACAGTAGGACCA-1	S1	FALSE	2.07887e-08	FALSE	0.996792	0.631153	0.921094	-5.29543	1.15905
AACCACATCCTGTTAT-1	S3	FALSE	4.67914e-06	FALSE	0.952479	0.265644	0.729582	-3.55829	-1.72828
AACCACATCTTTCGAT-1	S1	FALSE	3.15353e-08	FALSE	0.997998	0.572154	0.813004	-7.52984	-2.6244
AACCATGGTTCCACGG-1	S2	FALSE	3.61535e-07	FALSE	0.976985	0.345452	0.766681	-2.18407	-4.78934
AACCATGGTTCGGCGT-1	S1	FALSE	4.26559e-07	FALSE	0.995756	0.5271	0.864237	-7.49864	-1.88579
AACCATGTCAACTACG-1	S1	FALSE	3.06969e-07	FALSE	0.997225	0.671294	0.869561	-5.20525	-3.21907
AACCATGTCGCAGTCG-1	S1	FALSE	1.51794e-07	FALSE	0.994886	0.523881	0.904295	-5.0529	1.38181
AACCCAAAGAAGTGTT-1	S1	FALSE	3.45364e-08	FALSE	0.993262	0.597707	0.908324	-5.44313	1.09539
AACCCAACAAGCGCAA-1	S2	FALSE	6.31764e-08	FALSE	0.992691	0.494489	0.864274	-4.1922	-4.086
AACCCAACACCGCTAG-1	S1	FALSE	2.74836e-07	FALSE	0.995452	0.561394	0.887188	-7.75117	-2.68648
AACCCAACAGAAGTTA-1	S1	FALSE	4.49661e-06	FALSE	0.993789	0.42589	0.86262	-6.07139	-3.1427
AACCCAAGTAAGTTGA-1	S1	FALSE	2.70438e-08	FALSE	0.995413	0.859572	0.945917	-7.49221	-2.54165
AACCCAATCATTTCGT-1	S1	FALSE	6.91423e-07	FALSE	0.99597	0.576591	0.894004	-5.3512	-3.25931
AACCCAATCGGTCATA-1	S2	FALSE	9.41741e-08	FALSE	0.978834	0.343801	0.784873	-2.44026	-4.4025
AACCTGAAGTGTTCCA-1	S3	FALSE	9.53222e-07	FALSE	0.974811	0.285195	0.739684	-2.09575	-0.842407
AACCTGACAACGTATC-1	S2	FALSE	1.66863e-07	FALSE	0.967534	0.405795	0.729407	-2.71375	-4.38541
AACCTGACACTTTATC-1	S2	FALSE	2.88616e-07	FALSE	0.979254	0.38678	0.770172	-4.68275	-4.25796
AACCTGATCACTGTTT-1	S3	FALSE	5.24385e-07	FALSE	0.982491	0.349319	0.763612	-3.01939	-3.3758
AACCTGATCCGTATAG-1	S2	FALSE	3.13867e-08	FALSE	0.996444	0.689097	0.946584	-6.52106	-4.25863
AACCTTTCACGACCTG-1	S1	FALSE	7.19252e-07	FALSE	0.98117	0.407625	0.776914	-4.55426	-3.14794
AACCTTTCAGAACTAA-1	S3	FALSE	2.10194e-08	FALSE	0.974266	0.681965	0.792352	-2.57835	-2.16333
AACCTTTGTCAGTCTA-1	S2	FALSE	5.72975e-07	FALSE	0.985754	0.368823	0.805738	-5.1989	-4.49805
AACCTTTTCTACACAG-1	S2	FALSE	1.66617e-07	FALSE	0.976853	0.669405	0.7823	-5.19377	-4.2841
AACCTTTTCTGTCCCA-1	S3	FALSE	6.13533e-08	FALSE	0.978036	0.356584	0.766539	-2.68408	-1.53767
AACGAAATCATTACGG-1	S1	FALSE	3.95513e-08	FALSE	0.995089	0.561128	0.858073	-7.67624	-2.48191
AACGAAATCATTCGTT-1	S2	FALSE	1.12968e-06	FALSE	0.975169	0.372381	0.773466	-2.8821	-4.2981
AACGAAATCGGACTTA-1	S1	FALSE	4.68072e-08	FALSE	0.998243	0.686306	0.892442	-8.35193	-2.54885
AACGGGAAGTTTAGGA-1	S2	FALSE	3.21544e-06	FALSE	0.973893	0.694651	0.828038	7.28353	-3.26364
AACGGGAGTGGATCAG-1	S2	FALSE	1.36156e-08	FALSE	0.986895	0.660018	0.832807	-4.56796	-4.8288
AACGGGATCTCACCCA-1	S1	FALSE	1.76525e-09	FALSE	0.999161	0.716829	0.880927	-8.16733	-2.32914
AACGTCAAGCTCGTGC-1	injury_PT	FALSE	6.30605e-05	FALSE	0.979254	0.391441	0.757507	0.787656	3.917
AACGTCACAGAGGCTA-1	S1	FALSE	5.86239e-07	FALSE	0.996909	0.592166	0.877431	-7.95917	-2.67539
AACGTCACATTCAGCA-1	S1	FALSE	7.05045e-09	FALSE	0.998287	0.765479	0.900788	-7.43479	-3.3283
AACGTCAGTCGGCACT-1	S2	FALSE	1.53118e-05	FALSE	0.984704	0.320161	0.759872	5.75982	-2.82172
AACGTCAGTGAGATTA-1	S3	FALSE	3.77968e-08	FALSE	0.981279	0.423916	0.771445	-2.08253	-2.84972
AACGTCATCTGCTTTA-1	S2	FALSE	3.38315e-08	FALSE	0.982184	0.462019	0.781109	-2.7197	-4.29375
AACTTCTAGGCCCACT-1	S1	FALSE	9.70543e-07	FALSE	0.995927	0.52733	0.856577	-10.739	-0.768801
AACTTCTAGTAACGAT-1	S1-S2	FALSE	0.00158207	FALSE	0.50221	0.222759	0.150603	4.40316	-0.56508
AACTTCTCACACGCCA-1	S2	FALSE	1.77256e-06	FALSE	0.979681	0.339338	0.784576	-3.90177	-4.3488
AACTTCTCACGACTAT-1	S1	FALSE	2.33102e-07	FALSE	0.988947	0.447707	0.815479	-5.00467	-2.57637
AACTTCTCATACTTTC-1	S3	FALSE	6.0451e-07	FALSE	0.977445	0.578359	0.791796	-1.92501	-2.32572
AACTTCTGTCAGGTAG-1	S1	FALSE	1.89037e-07	FALSE	0.99562	0.526211	0.88083	-5.60665	1.20748
AACTTCTTCCTGGGAC-1	S1	FALSE	0.000114748	FALSE	0.982162	0.260203	0.762605	-7.78652	-3.01708
AACTTCTTCTCGACCT-1	S1	FALSE	3.40896e-08	FALSE	0.997148	0.774762	0.912153	-7.87104	-3.61705
AAGAACAAGCAACCAG-1	S1	FALSE	9.07016e-08	FALSE	0.996917	0.602605	0.904275	-7.24974	-2.79014
AAGAACAAGCGTATGG-1	S1	FALSE	1.74695e-06	FALSE	0.978676	0.282149	0.769184	-4.45754	2.18212
AAGAACAAGGTTGGTG-1	S3	FALSE	1.64417e-07	FALSE	0.982109	0.376235	0.792964	-2.95986	-2.26522
AAGAACACATCAGTCA-1	S3	FALSE	4.14475e-07	FALSE	0.981317	0.300238	0.792317	-1.99193	-2.37758
AAGAACAGTATTCCTT-1	S1	FALSE	1.62785e-07	FALSE	0.997746	0.600109	0.873569	-6.97345	-2.38083
AAGAACAGTGCCTGAC-1	S2	FALSE	7.50519e-09	FALSE	0.996439	0.70263	0.937124	-5.88635	-3.70774
AAGACAAAGCCGAACA-1	S3	FALSE	2.73443e-06	FALSE	0.978003	0.269628	0.756823	-2.79899	-2.7777
AAGACAAAGTGCAGCA-1	S1	FALSE	2.31037e-08	FALSE	0.99773	0.618418	0.877518	-8.28554	-2.54104
AAGACAACAAAGGCAC-1	S1	FALSE	5.04647e-08	FALSE	0.997896	0.647715	0.904124	-7.84714	-2.85866
AAGACAACAATTGCGT-1	S3	FALSE	8.74343e-05	FALSE	0.347609	0.193218	0.118606	9.35493	1.27071
AAGACAACACTGGACC-1	S2	FALSE	0.00985893	FALSE	0.435395	0.0319461	0.027782	7.49568	-2.29944
AAGACAAGTACACGCC-1	S1	FALSE	4.50755e-07	FALSE	0.993262	0.469153	0.864056	-7.22134	-3.70235
AAGACAATCGCAGATT-1	S2	FALSE	1.2949e-06	FALSE	0.969554	0.306917	0.717593	-4.39322	-4.24444
AAGACTCAGACAGCTG-1	S2	FALSE	1.24719e-06	FALSE	0.98259	0.311033	0.764987	-2.48785	-5.33274
AAGACTCAGTCTTGGT-1	S2	FALSE	6.75055e-06	FALSE	0.976692	0.293617	0.787584	-2.62414	-5.33593
AAGACTCCAGTTAAAG-1	S1	FALSE	6.52523e-08	FALSE	0.99674	0.677445	0.885189	-8.56822	-1.53483
AAGACTCGTACCCACG-1	S1	FALSE	3.19839e-07	FALSE	0.985137	0.352069	0.805829	-4.27877	-3.18968
AAGACTCGTTATTCTC-1	S2	FALSE	3.57063e-07	FALSE	0.994749	0.495612	0.867814	-5.51248	-5.14666
AAGATAGCAGTTAGGG-1	S1	FALSE	2.04521e-06	FALSE	0.994975	0.467135	0.877331	-6.36295	-1.9538
AAGATAGCATCTCCCA-1	S1	FALSE	1.83068e-07	FALSE	0.995291	0.537269	0.874495	-6.84829	-2.65708
AAGATAGGTCCTCAGG-1	S1	FALSE	4.42169e-07	FALSE	0.993192	0.453174	0.879533	-6.75117	-3.95477
AAGATAGGTGCTATTG-1	S3	FALSE	4.20763e-06	FALSE	0.982576	0.295327	0.801833	-2.10087	-0.472537
AAGATAGGTTCGGACC-1	S1	FALSE	5.61608e-08	FALSE	0.988514	0.393621	0.811277	-7.28369	-3.01658
AAGATAGTCCGATGCG-1	S3	FALSE	2.42763e-08	FALSE	0.977332	0.591758	0.789861	-2.27374	-0.994266
AAGATAGTCGAAGCCC-1	S2	FALSE	2.46957e-07	FALSE	0.954564	0.398275	0.670055	1.01971	5.65572
AAGATAGTCTGCGGAC-1	S1	FALSE	6.66738e-08	FALSE	0.975637	0.369593	0.734824	-4.292	2.34189
AAGCATCAGGTTGGAC-1	injury_PT	FALSE	7.41011e-07	FALSE	0.987871	0.380502	0.816829	0.505861	4.1792
AAGCATCCAAGAGTTA-1	S1	FALSE	0.000129146	FALSE	0.896131	0.205669	0.454535	4.87307	-1.55322
AAGCATCGTGTCTAAC-1	S1	FALSE	2.94476e-06	FALSE	0.994498	0.483588	0.79344	-8.68787	-1.77203
AAGCCATCAAACCGGA-1	S1	FALSE	1.01455e-06	FALSE	0.994686	0.5092	0.898481	-5.45562	-2.88747
AAGCCATCATGACTAC-1	S2	FALSE	3.80809e-08	FALSE	0.997213	0.634974	0.900648	-6.84107	-4.60904
AAGCCATGTTAAACCC-1	S3	FALSE	4.04385e-07	FALSE	0.97335	0.398096	0.762078	-1.97587	-0.779044
AAGCGAGCACTTGTCC-1	S1	FALSE	7.25699e-08	FALSE	0.996806	0.596496	0.871188	-7.85522	-2.38986
AAGCGAGCATGAGAAT-1	S1	FALSE	2.18431e-08	FALSE	0.994893	0.544749	0.850655	-6.47742	-2.86126
AAGCGAGGTGGGCTTC-1	S1	FALSE	7.30822e-09	FALSE	0.998862	0.697709	0.914499	-7.13676	-3.26469
AAGCGTTAGACGCCCT-1	S3	FALSE	2.36689e-07	FALSE	0.992742	0.607667	0.89014	-3.586	-2.78879
AAGCGTTCAACCGCCA-1	S2	FALSE	0.00180263	FALSE	0.526125	0.0959225	0.056436	7.18187	-3.33004
AAGCGTTTCACTGCTC-1	S1	FALSE	1.97028e-07	FALSE	0.995568	0.49389	0.887454	-8.48247	-2.19599
AAGCGTTTCATTTCGT-1	S2	FALSE	4.38801e-08	FALSE	0.982835	0.418882	0.816776	-2.60464	-4.36185
AAGGAATAGCATGTTC-1	S1	FALSE	3.8137e-06	FALSE	0.97774	0.278947	0.772209	-4.50485	2.48459
AAGGAATAGTGGTTCT-1	S1	FALSE	5.22088e-07	FALSE	0.984101	0.351087	0.772719	-4.30987	-2.74353
AAGGAATCAAAGCGTG-1	S1	FALSE	3.88177e-07	FALSE	0.99016	0.396541	0.802256	-4.92806	1.97562
AAGGAATGTATCGTAC-1	S3	FALSE	4.50208e-05	FALSE	0.282524	0.134693	0.118612	9.06639	0.685781
AAGGAATGTCATAGTC-1	S1	FALSE	1.66164e-07	FALSE	0.992416	0.410526	0.781441	-7.48833	-2.98763
AAGGAATGTGCTGCAC-1	S2	FALSE	1.05889e-08	FALSE	0.997752	0.650765	0.906172	-5.94271	-3.91012
AAGGAATGTGGTTTAC-1	S1	FALSE	7.73552e-07	FALSE	0.993324	0.47681	0.815021	-6.33242	-3.03075
AAGGAATGTTAGAAAC-1	Tmsb4x_PT	FALSE	0.000466792	FALSE	0.67785	0.174174	0.133903	5.78022	-0.93151
AAGGAATTCTCGCAGG-1	S1	FALSE	1.6647e-07	FALSE	0.954419	0.509381	0.778172	-5.50242	1.69621
AAGGTAAAGTGCTCGC-1	S3	FALSE	1.03083e-06	FALSE	0.975185	0.727375	0.813771	-1.02306	-2.9256
AAGGTAAGTATGCTAC-1	S2	FALSE	7.11779e-07	FALSE	0.985342	0.423077	0.811069	-5.13608	-4.66773
AAGGTAATCATTGAGC-1	S1	FALSE	8.17453e-08	FALSE	0.995854	0.543061	0.861086	-8.40032	-2.32663
AAGGTAATCTTCCCGA-1	S1	FALSE	6.26526e-09	FALSE	0.997961	0.765189	0.90493	-7.18982	-1.65552
AAGTACCGTGCCTGAC-1	S3	FALSE	4.20407e-07	FALSE	0.964474	0.716306	0.815287	-1.92511	-2.51915
AAGTACCTCAGAACCT-1	S1	FALSE	6.19273e-07	FALSE	0.936945	0.34385	0.70463	-4.98398	-2.10363
AAGTCGTAGATAACGT-1	S3	FALSE	3.78352e-06	FALSE	0.962855	0.481273	0.757988	-1.80959	0.858235
AAGTCGTTCATTACGG-1	S2	FALSE	1.63886e-06	FALSE	0.980746	0.338835	0.761198	-3.56492	-5.25027
AAGTGAAAGAAATGGG-1	S1	FALSE	1.65552e-08	FALSE	0.995635	0.601519	0.843644	-5.69887	-2.05894
AAGTGAACACTGAGTT-1	S2	FALSE	0.000493835	FALSE	0.55907	0.135996	0.147732	5.45655	-1.93782
AAGTGAATCAGCAATC-1	S3	FALSE	1.46737e-07	FALSE	0.925277	0.642646	0.762593	-2.15715	4.90048
AAGTGAATCTTGGTCC-1	S1-S2	FALSE	0.0011997	FALSE	0.767183	0.191378	0.138592	7.52028	-2.88681
AAGTTCGCAACATCGT-1	S1	FALSE	2.37549e-07	FALSE	0.997377	0.627684	0.917079	-8.19807	-3.02979
AAGTTCGCAGCAGTTT-1	S3	FALSE	1.07851e-06	FALSE	0.969713	0.306628	0.732358	-1.70907	-3.96123
AAGTTCGGTGCATACT-1	S2	FALSE	3.39778e-05	FALSE	0.961348	0.236572	0.674265	-2.27697	-5.84081
AAGTTCGTCTGACAGT-1	S1	FALSE	3.24392e-07	FALSE	0.997331	0.637147	0.890742	-6.46803	-2.52011
AATAGAGCAGGGACTA-1	S1	FALSE	3.02827e-08	FALSE	0.996534	0.594262	0.855253	-8.20723	-1.27334
AATAGAGTCAAACTGC-1	S1	FALSE	9.07889e-09	FALSE	0.996827	0.651606	0.942672	-5.28223	1.1461
AATCACGAGGAGAGGC-1	S2	FALSE	0.000356836	FALSE	0.602089	0.192678	0.122652	5.91926	-2.95101
AATCACGAGGTTCCAT-1	S2	FALSE	1.32089e-06	FALSE	0.994485	0.476315	0.88072	-5.2995	-3.60632
AATCACGCACACACTA-1	S1	FALSE	6.42206e-08	FALSE	0.995829	0.635423	0.911668	-7.55147	-2.56494
AATCACGCAGTTTGGT-1	S1	FALSE	3.42681e-06	FALSE	0.977747	0.292024	0.77628	-4.46653	2.29262
AATCACGGTCATGGCC-1	S2	FALSE	7.28069e-07	FALSE	0.981809	0.356785	0.804769	-3.50157	-5.09188
AATCACGGTGAACCGA-1	S1	FALSE	1.16584e-07	FALSE	0.995293	0.554898	0.911901	-4.85805	1.70698
AATCACGTCCATTGCC-1	S1	FALSE	4.76743e-08	FALSE	0.997513	0.607436	0.912985	-7.53741	-3.57572
AATCGACGTGCCTAAT-1	Proliferating	FALSE	2.67962e-06	FALSE	0.970117	0.618048	0.798301	3.52213	2.74431
AATCGTGCACGATAGG-1	S2	FALSE	8.83629e-09	FALSE	0.9896	0.506056	0.86335	-3.9876	-4.27022
AATCGTGGTAGGGAGG-1	S2	FALSE	1.11552e-06	FALSE	0.976856	0.349795	0.761049	-2.57108	-4.3928
AATCGTGGTCAGTCCG-1	S3	FALSE	2.47644e-07	FALSE	0.977828	0.359759	0.743701	-1.33387	-1.38811
AATCGTGTCGAGCTGC-1	S3	FALSE	1.22556e-05	FALSE	0.961855	0.332718	0.703919	-0.735234	-1.62579
AATGAAGAGTTGGCGA-1	injury_PT	FALSE	2.83513e-06	FALSE	0.970255	0.28424	0.752436	0.775586	4.23296
AATGAAGCAACGGGTA-1	S2	FALSE	0.00219192	FALSE	0.566185	0.0896444	0.059419	7.21578	-2.72777
AATGAAGCATGCAGCC-1	S1	FALSE	4.63216e-08	FALSE	0.996608	0.765282	0.939798	-10.374	-1.08804
AATGAAGGTACCTTCC-1	S1	FALSE	6.85428e-07	FALSE	0.97493	0.455707	0.847177	-6.92123	-2.27271
AATGAAGGTTGACTAC-1	S1	FALSE	1.99519e-09	FALSE	0.998193	0.717415	0.933797	-7.06146	-2.20176
AATGACCAGAGATCGC-1	S1	FALSE	4.7145e-09	FALSE	0.998465	0.72217	0.929267	-7.24459	-2.64369
AATGACCAGCCTCGTG-1	S1	FALSE	6.67688e-06	FALSE	0.983781	0.285853	0.755505	-5.04072	-2.84147
AATGACCAGCCTGGAA-1	S3	FALSE	4.5708e-07	FALSE	0.973926	0.341065	0.769883	-2.9502	-2.34859
AATGACCGTTGATGTC-1	Proliferating	FALSE	1.41993e-05	FALSE	0.977376	0.461669	0.727757	3.43926	2.81069
AATGACCTCTCCCATG-1	S2	FALSE	8.95787e-07	FALSE	0.979017	0.310618	0.771211	-3.04409	-4.24269
AATGCCAGTAGCTTTG-1	S2	FALSE	7.46495e-08	FALSE	0.98428	0.547738	0.847288	-5.29951	-4.90318
AATGCCAGTCAATGGG-1	S3	FALSE	1.02593e-08	FALSE	0.971623	0.529686	0.766533	-1.6869	-3.75147
AATGCCAGTTCCATTT-1	S1	FALSE	1.64444e-05	FALSE	0.977077	0.30134	0.786705	-4.10938	-2.55946
AATGCCAGTTTCCATT-1	S3	FALSE	0.000266546	FALSE	0.564613	0.139515	0.22517	8.52501	-0.206019
AATGCCATCAAGGACG-1	S1	FALSE	1.21972e-06	FALSE	0.981989	0.475173	0.813006	-4.48942	-1.94247
AATGGAAAGAAGATCT-1	S3	FALSE	2.20971e-07	FALSE	0.977696	0.407667	0.779811	-3.27567	-2.20726
AATGGAAAGAATCTAG-1	S2	FALSE	1.44743e-07	FALSE	0.978587	0.327842	0.75947	-2.40368	-5.28034
AATGGAAAGTAATCCC-1	Proliferating	FALSE	1.44726e-07	FALSE	0.995438	0.485155	0.815212	-7.75278	-3.91421
AATGGAACAACCTATG-1	injury_PT	FALSE	2.71997e-05	FALSE	0.966629	0.210537	0.683906	0.816155	4.01173
AATGGAAGTCTCAAGT-1	S1	FALSE	2.44181e-06	FALSE	0.983398	0.257043	0.757432	-4.6527	-2.75383
AATGGAAGTGAATTGA-1	S3	FALSE	3.05123e-07	FALSE	0.977193	0.378973	0.738124	-2.04581	-1.7746
AATGGAAGTTCTAAGC-1	S1	FALSE	2.0597e-05	FALSE	0.951559	0.474645	0.750745	-5.41153	1.16108
AATGGAAGTTGCACGC-1	S1	FALSE	3.84874e-07	FALSE	0.996699	0.589572	0.884817	-5.80029	1.2034
AATGGAATCATAGACC-1	S1	FALSE	6.92822e-08	FALSE	0.998144	0.536737	0.822045	-7.23691	-1.91091
AATGGAATCTCATTAC-1	S2	FALSE	5.3054e-08	FALSE	0.996946	0.633702	0.892939	-6.71633	-4.47391
AATGGCTAGGCTATCT-1	S2	FALSE	1.11538e-07	FALSE	0.976931	0.388842	0.772218	-2.1806	-5.02961
AATGGCTAGTTTGTCG-1	S1	FALSE	1.07915e-06	FALSE	0.987342	0.498161	0.834093	-4.14617	-1.44372
AATGGCTGTCCTATAG-1	S1	FALSE	3.59245e-08	FALSE	0.998372	0.684266	0.906976	-7.07415	-2.81647
AATTCCTAGGTGATAT-1	S3	FALSE	3.03904e-07	FALSE	0.98742	0.422374	0.785335	-2.99377	-2.36768
AATTCCTCACCAAAGG-1	S2	FALSE	5.17186e-08	FALSE	0.98365	0.415008	0.786354	-4.29377	-4.65202
AATTCCTGTTATCCAG-1	S2	FALSE	4.03495e-07	FALSE	0.977986	0.312832	0.750579	-3.36675	-4.57159
AATTCCTTCCGCACGA-1	S1	FALSE	2.11882e-07	FALSE	0.994612	0.527577	0.896289	-6.57815	-3.82599
AATTCCTTCGGCCAAC-1	S1	FALSE	1.65582e-07	FALSE	0.99632	0.578879	0.875997	-7.30551	-3.79138
AATTTCCAGGCGAACT-1	S2	FALSE	1.76997e-06	FALSE	0.973842	0.312296	0.752554	-2.63461	-4.63989
AATTTCCAGTATGAGT-1	S3	FALSE	5.98595e-06	FALSE	0.972292	0.240881	0.688273	-2.41264	-2.70294
AATTTCCGTACCGTCG-1	S3	FALSE	8.41491e-06	FALSE	0.962539	0.306553	0.726429	-2.44189	-1.25979
AATTTCCGTTACACAC-1	S1	FALSE	1.96234e-08	FALSE	0.993042	0.537585	0.855015	-4.6822	2.631
ACAAAGAAGGAGACCT-1	S1	FALSE	2.23173e-07	FALSE	0.989267	0.418387	0.839746	-4.98417	-3.1653
ACAAAGACACTGGCCA-1	S2	FALSE	1.01357e-06	FALSE	0.993471	0.441015	0.863664	-4.93743	-4.66284
ACAAAGACAGGACTTT-1	S1	FALSE	1.00932e-07	FALSE	0.987137	0.363813	0.823093	-5.00388	-3.90891
ACAAAGACAGGGAATC-1	S3	FALSE	1.69193e-07	FALSE	0.990183	0.417375	0.850674	-2.42398	-2.43793
ACAAAGAGTTCTTGTT-1	S1	FALSE	8.61959e-07	FALSE	0.99486	0.545627	0.862756	-7.62315	-2.67693
ACAAAGAGTTGGAGGT-1	S1	FALSE	1.23541e-06	FALSE	0.989258	0.444414	0.780536	-4.24739	-2.79211
ACAACCAAGACATATG-1	S1	FALSE	1.46106e-07	FALSE	0.988996	0.456894	0.845156	-5.45198	-2.16979
ACAACCAAGGCGCTCT-1	S2	FALSE	2.90933e-08	FALSE	0.99705	0.680715	0.920844	-6.80453	-3.98655
ACAACCACAACCCGCA-1	S3	FALSE	2.61553e-06	FALSE	0.971441	0.38687	0.781348	-2.08188	-1.31079
ACAACCAGTCGTACTA-1	S2	FALSE	1.07696e-08	FALSE	0.98096	0.505171	0.813942	-2.6274	-4.60099
ACAACCATCCATAAGC-1	S3	FALSE	3.95534e-07	FALSE	0.961568	0.66517	0.811626	-2.2384	0.594612
ACAAGCTAGCGAGTCA-1	S2	FALSE	5.49337e-07	FALSE	0.977519	0.32746	0.749409	-1.73357	-4.68896
ACAAGCTAGGGACCAT-1	S1	FALSE	2.11235e-07	FALSE	0.996953	0.627675	0.824732	-8.55663	-2.69528
ACAAGCTCATACACCA-1	S2	FALSE	5.43565e-07	FALSE	0.996391	0.523783	0.89709	-5.81281	-4.29638
ACAAGCTGTCATGCAT-1	S1	FALSE	5.65517e-07	FALSE	0.993048	0.520764	0.882778	-4.43846	-2.27131
ACAAGCTGTTGACTAC-1	S2	FALSE	2.58511e-06	FALSE	0.971316	0.308452	0.733081	-1.99431	-5.39198
ACAAGCTTCCCTTTGG-1	Tmsb4x_PT	FALSE	0.000335	FALSE	0.644141	0.151424	0.081663	6.65361	-1.65795
ACACAGTAGCTCTATG-1	S3	FALSE	6.88404e-08	FALSE	0.975609	0.337125	0.730772	-1.58515	-1.02836
ACACAGTAGGCTATCT-1	S1	FALSE	4.2983e-07	FALSE	0.996535	0.564373	0.898955	-7.21644	-3.84657
ACACAGTAGTTCCGGC-1	S1	FALSE	4.21161e-08	FALSE	0.990164	0.54649	0.8362	-8.61632	-2.18573
ACACAGTCAAGCAATA-1	S2	FALSE	1.60156e-06	FALSE	0.978476	0.355974	0.791069	-2.99622	-4.418
ACACAGTCAAGTCATC-1	S1	FALSE	3.18253e-07	FALSE	0.996171	0.602273	0.929681	-7.24409	-3.86031
ACACAGTCACTCTCGT-1	S1	FALSE	1.15233e-05	FALSE	0.977798	0.266821	0.751033	-4.64896	2.03117
ACACAGTGTGCAGGAT-1	S1	FALSE	1.76174e-08	FALSE	0.996673	0.819627	0.939978	-7.78869	-3.06301
ACACCAAAGAGGCGGA-1	S3	FALSE	9.37225e-08	FALSE	0.981467	0.38465	0.787027	-3.50061	-2.7048
ACACCAAAGCATTTCG-1	S1	FALSE	1.61095e-08	FALSE	0.998358	0.657868	0.916127	-8.78335	-2.07807
ACACCAATCCGTAATG-1	S1	FALSE	1.98195e-06	FALSE	0.973884	0.395458	0.753733	-10.771	-0.295785
ACACGCGAGACTCATC-1	S2	FALSE	8.56338e-07	FALSE	0.98247	0.333518	0.760607	-4.14103	-4.29402
ACACGCGAGCTGACAG-1	S1	FALSE	3.786e-07	FALSE	0.985213	0.34651	0.759343	-5.85314	-2.30476
ACACTGAAGACATAGT-1	S2	FALSE	2.72955e-08	FALSE	0.997304	0.63292	0.891758	-7.48297	-3.74097
ACACTGAAGCATGGGT-1	S1	FALSE	5.13539e-06	FALSE	0.987467	0.364179	0.770469	-4.78901	-2.96968
ACACTGAAGCCAACCC-1	S1	FALSE	2.98573e-07	FALSE	0.99589	0.811942	0.920547	-8.20564	-2.03354
ACACTGAAGCTACGTT-1	S3	FALSE	1.45941e-06	FALSE	0.943184	0.690638	0.796792	-1.98538	-1.58966
ACACTGAGTTACAGCT-1	S2	FALSE	1.64274e-05	FALSE	0.975138	0.249476	0.754597	-2.85982	-5.13749
ACACTGAGTTGGACTT-1	S2	FALSE	3.24421e-06	FALSE	0.983787	0.284152	0.801112	-3.7086	-4.66743
ACAGAAAAGGAAAGAC-1	S1	FALSE	6.45806e-09	FALSE	0.998523	0.652423	0.886621	-5.51331	1.06629
ACAGAAACAGATCCTA-1	S1	FALSE	7.68686e-09	FALSE	0.997673	0.676421	0.944617	-6.88796	-3.69788
ACAGAAAGTATACAGA-1	S1	FALSE	2.92845e-08	FALSE	0.996877	0.659507	0.900096	-5.88133	-3.16645
ACAGAAAGTCATGACT-1	S1	FALSE	9.56355e-09	FALSE	0.998275	0.678188	0.864048	-8.49702	-1.93469
ACAGAAAGTCTGTAAC-1	S3	FALSE	1.81735e-08	FALSE	0.97924	0.40698	0.755737	-2.76682	-1.82454
ACAGAAATCCATCTCG-1	S2	FALSE	2.03188e-08	FALSE	0.977138	0.479058	0.791262	-2.38689	-4.68097
ACAGCCGAGAAGTATC-1	S1	FALSE	3.86558e-07	FALSE	0.97969	0.303366	0.74006	-4.4101	2.48223
ACAGCCGAGGCAGCTA-1	S1	FALSE	6.87671e-09	FALSE	0.996829	0.6576	0.927443	-7.23427	-3.68618
ACAGCCGCACCTTCGT-1	S1	FALSE	1.07255e-07	FALSE	0.997551	0.628075	0.905491	-7.36841	-2.56202
ACAGCCGGTGGATTTC-1	S1	FALSE	9.63993e-09	FALSE	0.998394	0.665798	0.924555	-7.4924	-2.12093
ACAGCCGGTTGTTTGG-1	S1	FALSE	1.12286e-07	FALSE	0.991155	0.44803	0.745182	-3.41788	-2.64061
ACAGCCGTCGTCGCTT-1	S3	FALSE	2.77151e-08	FALSE	0.9783	0.384121	0.777089	-1.90547	-0.61601
ACAGCCGTCGTTCTAT-1	S2	FALSE	3.52752e-07	FALSE	0.986696	0.305753	0.792272	-5.17959	-4.4862
ACAGGGATCAGGGTAG-1	S2	FALSE	4.54268e-08	FALSE	0.970828	0.359856	0.728686	-1.67097	-2.81764
ACATCCCAGGAGTATT-1	S1-S2	FALSE	0.0020549	FALSE	0.663874	0.0952174	0.074786	8.43475	-3.59051
ACATCCCAGGTAAGAG-1	S1	FALSE	3.86467e-07	FALSE	0.985446	0.782524	0.898535	-4.66847	-2.97873
ACATCCCCAACACAAA-1	S1	FALSE	5.40968e-08	FALSE	0.987004	0.44533	0.803583	-5.97715	-2.1422
ACATCGACAACGACTT-1	Proliferating	FALSE	4.00223e-07	FALSE	0.997479	0.619943	0.836098	-7.87851	-3.89787
ACATCGACAGGAAGTC-1	S3	FALSE	2.66849e-07	FALSE	0.976183	0.47567	0.754197	-2.22824	-2.74555
ACATCGATCGGAGATG-1	S3	FALSE	1.93716e-06	FALSE	0.984185	0.309481	0.755691	-3.02602	-1.55487
ACATGCAGTAAGCGGT-1	S1	FALSE	2.81596e-07	FALSE	0.997509	0.601518	0.895583	-7.66215	-2.91496
ACATGCATCCAACCGG-1	S2	FALSE	5.09287e-06	FALSE	0.981478	0.263383	0.790603	-3.22306	-5.4383
ACATGCATCGTTCCTG-1	S1	FALSE	4.43804e-06	FALSE	0.990074	0.34872	0.834183	-5.44031	-1.9694
ACATTTCAGCAAGGAA-1	S2	FALSE	1.5885e-07	FALSE	0.993702	0.529262	0.884006	-6.45211	-4.59399
ACATTTCAGTCGCGAA-1	S1	FALSE	1.12194e-07	FALSE	0.997374	0.596541	0.902604	-7.70773	-1.96315
ACATTTCCATAACTCG-1	S2	FALSE	1.73393e-08	FALSE	0.993709	0.551377	0.926207	-5.95114	-4.48593
ACATTTCGTCTCGCGA-1	S1	FALSE	2.77931e-09	FALSE	0.999102	0.676202	0.926897	-8.67289	-1.96758
ACATTTCTCATGCTAG-1	S2	FALSE	2.22093e-07	FALSE	0.98163	0.348032	0.76978	-2.78541	-5.55491
ACATTTCTCCGATTAG-1	S3	FALSE	5.67323e-06	FALSE	0.971781	0.347207	0.739228	-2.2091	-1.36388
ACCAAACAGAGCACTG-1	S2	FALSE	1.34329e-07	FALSE	0.974427	0.403344	0.769782	-2.3688	-3.32395
ACCAAACAGCCTGAAG-1	S1	FALSE	3.78901e-08	FALSE	0.997836	0.672026	0.907035	-7.28742	-3.28115
ACCAAACCAACCAGAG-1	S1	FALSE	7.46318e-08	FALSE	0.997455	0.628414	0.869801	-8.51142	-1.86135
ACCAAACGTATGAGGC-1	S3	FALSE	3.73305e-05	FALSE	0.980046	0.260165	0.797574	-3.43102	-1.85686
ACCAAACGTTGTTGTG-1	S3	FALSE	1.26149e-07	FALSE	0.977785	0.294732	0.706922	-1.36853	-1.04518
ACCAACACACAGCGCT-1	S1	FALSE	1.88345e-06	FALSE	0.976291	0.294651	0.769704	-4.42868	2.34063
ACCAACACACTGTCCT-1	S1	FALSE	2.34891e-07	FALSE	0.997028	0.581837	0.905163	-7.76034	-3.47793
ACCAACATCTGCATAG-1	S1	FALSE	6.70439e-09	FALSE	0.995168	0.683838	0.920539	-5.80023	-3.92045
ACCACAACACCATATG-1	S1	FALSE	1.16093e-07	FALSE	0.993725	0.504993	0.867862	-6.07694	-2.51388
ACCACAACACGTCGGT-1	S1	FALSE	5.2623e-08	FALSE	0.992251	0.462294	0.856648	-5.9769	-3.98726
ACCACAACAGGTGAGT-1	S3	FALSE	6.97628e-08	FALSE	0.974355	0.327781	0.742474	-2.20956	-0.601963
ACCACAACAGTAGAAT-1	S1	FALSE	1.24459e-06	FALSE	0.993941	0.482246	0.847166	-7.35329	-3.67614
ACCACAAGTCGCACAC-1	S2	FALSE	2.85878e-06	FALSE	0.972918	0.293121	0.714523	-2.00463	-5.54733
ACCACAAGTGTATACC-1	S2	FALSE	1.90116e-05	FALSE	0.967293	0.454605	0.63265	-2.60564	-5.73352
ACCACAATCGAACGGA-1	S3	FALSE	1.40262e-06	FALSE	0.973064	0.39652	0.759035	-3.42132	-3.101
ACCACAATCGTGCAGC-1	S1	FALSE	6.90982e-08	FALSE	0.997917	0.667035	0.908274	-7.51011	-2.5477
ACCATTTAGAACCGCA-1	S1	FALSE	3.98628e-08	FALSE	0.990593	0.761944	0.852777	-5.05773	1.22217
ACCATTTAGCAAGTGC-1	S2	FALSE	3.71789e-08	FALSE	0.994886	0.5991	0.899019	-5.49098	-4.55515
ACCATTTAGCATACTC-1	S1	FALSE	8.92385e-07	FALSE	0.98372	0.373877	0.815984	-3.56736	-2.81855
ACCATTTAGGTGCCTC-1	S1	FALSE	5.49531e-08	FALSE	0.997292	0.682292	0.913927	-6.70001	-2.71883
ACCATTTCACTACGGC-1	S1	FALSE	1.0178e-07	FALSE	0.995622	0.562424	0.882051	-6.53858	-3.62747
ACCATTTCAGGTACGA-1	S3	FALSE	8.85486e-05	FALSE	0.953213	0.343634	0.635121	-2.00264	-2.78874
ACCATTTCATTCACCC-1	Proliferating	FALSE	3.86971e-06	FALSE	0.97	0.317667	0.77683	3.35088	3.01516
ACCATTTGTACGACAG-1	S1	FALSE	1.59333e-07	FALSE	0.986366	0.368069	0.826059	-4.88249	1.81634
ACCATTTTCCGAGTGC-1	S3	FALSE	1.53499e-06	FALSE	0.927115	0.333876	0.704611	-2.40824	-0.381852
ACCATTTTCGCAAGAG-1	S3	FALSE	5.43295e-06	FALSE	0.935243	0.239773	0.704269	-2.05969	-1.13091
ACCCAAAAGGCCACTC-1	S1	FALSE	4.25575e-08	FALSE	0.984445	0.376901	0.826046	-5.04272	1.52948
ACCCAAAAGTCACGAG-1	S1	FALSE	2.18592e-06	FALSE	0.988562	0.33126	0.808894	-5.75398	-2.82296
ACCCAAAGTTTACGAC-1	S3	FALSE	1.54145e-06	FALSE	0.948167	0.421435	0.715792	-2.19786	-1.04587
ACCCAAAGTTTCGCTC-1	S1	FALSE	3.98829e-07	FALSE	0.99099	0.47145	0.861627	-5.19754	-3.77754
ACCCAAATCGCGGACT-1	S2	FALSE	7.96493e-06	FALSE	0.974988	0.263595	0.75367	-2.33729	-5.40096
ACCCTCACAATTCACG-1	S3	FALSE	2.21906e-08	FALSE	0.982813	0.740231	0.812497	-1.60888	-2.49934
ACCCTCACACCAGCCA-1	S3	FALSE	1.48015e-06	FALSE	0.957899	0.368457	0.699022	-1.84013	0.900834
ACCCTCAGTCAGATTC-1	S3	FALSE	3.60261e-08	FALSE	0.972217	0.415774	0.74791	-2.14883	-1.45727
ACCCTCATCCACCTCA-1	S1	FALSE	9.08712e-07	FALSE	0.996204	0.575346	0.891702	-6.93344	-3.70629
ACCCTCATCCCGTGAG-1	S1	FALSE	7.422e-09	FALSE	0.998726	0.689573	0.925111	-8.80733	-2.31868
ACCCTTGCATGCACTA-1	S1	FALSE	5.14997e-08	FALSE	0.981217	0.414986	0.813963	-4.57809	2.21361
ACCCTTGGTATTCCTT-1	S1	FALSE	5.92256e-08	FALSE	0.997663	0.661892	0.93192	-6.74749	-3.45836
ACCCTTGTCGATGCAT-1	S2	FALSE	6.16056e-08	FALSE	0.997695	0.650353	0.862591	-6.63024	-4.48106
ACCCTTGTCTGATGGT-1	S1	FALSE	6.13922e-07	FALSE	0.995542	0.523193	0.862787	-7.38516	-2.82415
ACCGTTCCAACTCCAA-1	S2	FALSE	1.06709e-06	FALSE	0.986042	0.437371	0.832301	-3.58964	-4.39345
ACCGTTCCACCGCTGA-1	S1	FALSE	1.90621e-07	FALSE	0.995876	0.506979	0.826475	-7.20898	-3.64899
ACCGTTCGTAGGGTAC-1	S1	FALSE	4.39891e-08	FALSE	0.997999	0.634177	0.88704	-7.91185	-2.06128
ACCGTTCGTCCATCTC-1	S1	FALSE	4.13791e-08	FALSE	0.996048	0.552765	0.806295	-8.6679	-1.76412
ACCGTTCTCATTGCTT-1	S2	FALSE	9.82884e-08	FALSE	0.997405	0.720694	0.925833	-6.22223	-4.02227
ACCGTTCTCGAGTACT-1	S1-S2	FALSE	0.00011234	FALSE	0.816082	0.165903	0.187907	8.08252	-3.63275
ACCGTTCTCGTAGGGA-1	S2	FALSE	5.63251e-05	FALSE	0.956327	0.231162	0.689735	-2.1114	-4.65703
ACCTACCAGCCTGCCA-1	S1	FALSE	1.33129e-08	FALSE	0.997943	0.751885	0.936607	-7.96984	-3.1861
ACCTACCAGTTCACTG-1	S2	FALSE	3.69012e-07	FALSE	0.987653	0.395778	0.80572	-5.53983	-4.26972
ACCTACCCATCAGCTA-1	S2	FALSE	3.74511e-06	FALSE	0.992	0.39336	0.861308	-4.91465	-4.02416
ACCTACCGTGCATCTA-1	S3	FALSE	2.38817e-06	FALSE	0.972546	0.312244	0.741389	-3.68392	-2.73228
ACCTACCTCTCGAGTA-1	S2	FALSE	6.6735e-08	FALSE	0.99597	0.565939	0.903044	-6.32764	-3.72893
ACCTACCTCTGGTGGC-1	S3	FALSE	4.6847e-09	FALSE	0.992034	0.574884	0.844943	-3.61879	-1.72352
ACCTGAAAGCGACTGA-1	S1	FALSE	3.88637e-08	FALSE	0.97641	0.43402	0.765425	-4.3907	2.54149
ACCTGAACAATCAAGA-1	S1	FALSE	2.60075e-07	FALSE	0.991256	0.460448	0.894391	-5.48919	1.6313
ACCTGAACACATCATG-1	S3	FALSE	5.3364e-07	FALSE	0.979191	0.628355	0.80333	-1.58218	-3.40276
ACCTGAACATCCCACT-1	S3	FALSE	2.30528e-08	FALSE	0.978959	0.396982	0.766931	-2.36764	-1.57716
ACCTGAAGTCAAGCGA-1	S1-S2	FALSE	5.60811e-06	FALSE	0.989765	0.535332	0.622691	7.98397	-3.77553
ACCTGAATCGCATAGT-1	S1	FALSE	2.66343e-08	FALSE	0.998361	0.67322	0.875205	-8.50046	-2.71552
ACCTGTCAGCATCGAG-1	S2	FALSE	6.6736e-08	FALSE	0.97724	0.364318	0.739515	-2.55433	-5.26788
ACCTGTCAGCTAGAAT-1	S1	FALSE	2.69935e-07	FALSE	0.979874	0.356625	0.790207	-4.54539	2.34391
ACCTGTCAGTCTGGTT-1	S2	FALSE	1.40489e-08	FALSE	0.991234	0.505055	0.849872	-4.99407	-4.62772
ACCTGTCCAACCAACT-1	S2	FALSE	1.41983e-07	FALSE	0.975985	0.487934	0.767937	-2.42071	-4.78241
ACCTGTCCACCTGCGA-1	S1	FALSE	3.64386e-08	FALSE	0.998496	0.672273	0.90401	-7.95802	-2.81707
ACCTGTCCACGAAAGC-1	Proliferating	FALSE	9.99771e-06	FALSE	0.973969	0.290291	0.731628	3.4497	2.81668
ACCTGTCCACGTAACT-1	S3	FALSE	1.22648e-07	FALSE	0.985429	0.418539	0.823419	-3.29837	-2.29361
ACCTGTCCATTCTGTT-1	S3	FALSE	1.93751e-07	FALSE	0.97701	0.363087	0.781076	-2.59664	-2.67908
ACCTGTCGTATAGCTC-1	S1	FALSE	1.94807e-06	FALSE	0.989256	0.364368	0.828482	-4.69411	-2.26993
ACCTGTCGTCTTGAAC-1	S3	FALSE	8.34085e-06	FALSE	0.96392	0.261085	0.701843	-1.4511	-0.686653
ACGATCAAGGACTTCT-1	S2	FALSE	4.02036e-07	FALSE	0.978153	0.304886	0.770454	-2.36373	-4.9258
ACGATCACACTACTTT-1	Proliferating	FALSE	3.29848e-06	FALSE	0.965939	0.47008	0.802797	3.37791	2.92419
ACGATCACAGGGTTGA-1	S1	FALSE	4.58192e-06	FALSE	0.986684	0.400661	0.808504	-6.18464	0.535872
ACGATCAGTACGGATG-1	S3	FALSE	2.41092e-07	FALSE	0.978696	0.313004	0.765476	-2.67004	-1.92627
ACGATCAGTGAGGAAA-1	S2	FALSE	2.89118e-08	FALSE	0.996264	0.592543	0.907224	-5.08701	-4.0802
ACGATCAGTGTATTGC-1	S1	FALSE	2.82492e-08	FALSE	0.997079	0.68255	0.90433	-7.84409	-3.01013
ACGATCAGTTACGCCG-1	S1	FALSE	3.53234e-06	FALSE	0.993208	0.405702	0.859492	-4.76783	-3.08374
ACGATCATCGTTCATT-1	S1	FALSE	1.008e-08	FALSE	0.998969	0.658304	0.883819	-8.26459	-2.67603
ACGATGTAGGACAACC-1	S3	FALSE	1.28331e-07	FALSE	0.937081	0.291462	0.636864	-1.02557	-1.83094
ACGATGTCACAGCTTA-1	S2	FALSE	2.69563e-07	FALSE	0.993894	0.455639	0.830036	-5.60197	-4.28889
ACGATGTCAGTCAGTT-1	S2	FALSE	2.37822e-06	FALSE	0.979202	0.39202	0.763454	-2.79821	-4.80506
ACGCACGAGTTGCGAG-1	S2	FALSE	6.09217e-07	FALSE	0.951955	0.345359	0.719404	-2.63328	-4.61015
ACGCACGAGTTGTCGT-1	S1	FALSE	1.90583e-06	FALSE	0.978322	0.272015	0.787851	-4.54911	2.44737
ACGCACGCAAACGTGG-1	S2	FALSE	2.42088e-07	FALSE	0.991631	0.48254	0.857325	-6.30227	-4.61192
ACGCACGCAGCATGCC-1	S3	FALSE	1.06285e-07	FALSE	0.981215	0.319002	0.773871	-1.77861	-2.41577
ACGCACGCATGAAGGC-1	Tmsb4x_PT	FALSE	0.00359201	FALSE	0.577013	0.0995687	0.0922067	6.36852	-1.61214
ACGCACGGTCTAGTGT-1	S1	FALSE	4.53916e-08	FALSE	0.995941	0.579278	0.903515	-7.64247	-3.18317
ACGCACGTCCGCGATG-1	S3	FALSE	7.13773e-05	FALSE	0.967067	0.246849	0.721217	-2.60303	-1.94064
ACGCACGTCTACTGCC-1	S1	FALSE	2.50972e-08	FALSE	0.998534	0.667498	0.893393	-7.53654	-2.95133
ACGGAAGAGACGGATC-1	S2	FALSE	5.60985e-05	FALSE	0.869813	0.226854	0.40452	-1.01577	-3.20565
ACGGAAGCATTAAAGG-1	Proliferating	FALSE	3.31715e-07	FALSE	0.995322	0.518502	0.857006	-7.75287	-3.57123
ACGGAAGGTCATAGTC-1	S1	FALSE	2.93622e-08	FALSE	0.996385	0.618221	0.890495	-7.52961	-3.55323
ACGGAAGGTCTTGTCC-1	S2	FALSE	6.70673e-06	FALSE	0.973644	0.288656	0.746752	-2.89256	-5.5992
ACGGAAGTCAAACCTG-1	S3	FALSE	8.5043e-08	FALSE	0.977979	0.350321	0.761469	-1.62802	-1.17584
ACGGAAGTCAACCTCC-1	S3	FALSE	6.99154e-08	FALSE	0.989079	0.438377	0.829771	-3.01373	-2.46389
ACGGAAGTCACTTGGA-1	S2	FALSE	7.41417e-06	FALSE	0.972813	0.522367	0.79203	-2.75745	-5.15282
ACGGGTCAGTGGAATT-1	S1	FALSE	1.82e-08	FALSE	0.997974	0.662514	0.897551	-7.95703	-2.84633
ACGGGTCCACGGCGTT-1	S3	FALSE	2.15237e-07	FALSE	0.961255	0.547135	0.742596	-2.17099	-2.45664
ACGGGTCCAGTTGAAA-1	S1	FALSE	1.04538e-07	FALSE	0.977227	0.381731	0.733546	-4.24375	-3.18936
ACGGGTCCATCCGAAT-1	S1	FALSE	4.40341e-08	FALSE	0.997406	0.586313	0.842623	-5.79973	-2.66369
ACGGGTCCATGCAGGA-1	S1	FALSE	3.73101e-07	FALSE	0.99501	0.52936	0.883085	-6.74933	-3.90007
ACGGGTCTCAGACAAA-1	S1	FALSE	2.05435e-08	FALSE	0.984799	0.433453	0.81441	-4.21794	-3.1003
ACGGGTCTCGGAACTT-1	S3	FALSE	1.97645e-08	FALSE	0.975662	0.577114	0.758144	-2.80469	-1.26739
ACGGGTCTCTAGTTCT-1	S2	FALSE	2.33033e-07	FALSE	0.988891	0.407662	0.804372	-6.13545	-3.49466
ACGGTCGGTACGGCAA-1	S1	FALSE	1.56425e-07	FALSE	0.993203	0.489861	0.842498	-7.16288	-3.13906
ACGGTCGGTATGCGTT-1	S1	FALSE	8.03677e-07	FALSE	0.987577	0.35593	0.813255	-5.40354	1.23176
ACGGTCGGTCTGGTTA-1	S1	FALSE	2.02383e-07	FALSE	0.994281	0.549247	0.877095	-6.01084	-2.61065
ACGGTCGTCCTCATAT-1	S1	FALSE	4.0261e-07	FALSE	0.995127	0.545586	0.851969	-7.26385	-2.2402
ACGGTTAAGCTTCTAG-1	S2	FALSE	2.19992e-05	FALSE	0.988265	0.323465	0.792926	-3.72747	-5.28105
ACGGTTAGTACTGCGC-1	Proliferating	FALSE	1.16845e-05	FALSE	0.984589	0.319772	0.814985	3.32216	3.10521
ACGGTTAGTATACAGA-1	S1	FALSE	2.1085e-07	FALSE	0.978294	0.317446	0.776621	-4.454	2.41612
ACGGTTAGTCGCATGC-1	S2	FALSE	1.06721e-07	FALSE	0.991447	0.464223	0.805554	-3.27344	-4.64346
ACGGTTAGTTCCTTGC-1	S3	FALSE	3.70011e-08	FALSE	0.981639	0.372384	0.77015	-3.28086	-2.66518
ACGGTTATCACCGGGT-1	injury_PT	FALSE	1.08212e-06	FALSE	0.99544	0.531636	0.878111	0.734018	3.5664
ACGTAACAGTGGTCAG-1	S1	FALSE	5.02118e-09	FALSE	0.996019	0.644733	0.868475	-8.03049	-2.31503
ACGTAACGTGCTCTTC-1	S1	FALSE	4.28574e-07	FALSE	0.993176	0.492812	0.801243	-6.68892	-1.13519
ACGTAACTCCTGGGAC-1	S1	FALSE	2.91963e-06	FALSE	0.968986	0.40016	0.750686	-10.7865	-0.317393
ACGTACAAGCACCCAC-1	S1	FALSE	4.08267e-07	FALSE	0.991852	0.413424	0.859109	-5.00008	-2.82938
ACGTACAAGTGGCGAT-1	S1-S2	FALSE	7.30584e-07	FALSE	0.980174	0.330137	0.790498	3.48009	-1.54908
ACGTACACACACGGAA-1	S1	FALSE	1.30052e-08	FALSE	0.999176	0.65842	0.86916	-8.24591	-2.91544
ACGTACAGTCACTGAT-1	S3	FALSE	4.16392e-06	FALSE	0.980984	0.269568	0.749328	-1.90656	-2.52346
ACGTACAGTCTTGAGT-1	S1	FALSE	3.00384e-08	FALSE	0.998383	0.627822	0.873039	-7.71339	-2.92013
ACGTACAGTGCAAGAC-1	S1	FALSE	2.40502e-07	FALSE	0.992629	0.453485	0.849444	-5.8927	-2.57738
ACGTACATCCACGAAT-1	S2	FALSE	3.39513e-06	FALSE	0.965225	0.202969	0.706879	-2.10479	-4.54969
ACGTAGTAGTATGTAG-1	S1	FALSE	3.12704e-07	FALSE	0.981356	0.323241	0.811585	-4.49297	2.37864
ACGTAGTCAATGACCT-1	S1	FALSE	5.78887e-07	FALSE	0.987339	0.304655	0.790001	-5.91789	-2.9555
ACGTAGTGTGATACCT-1	S1	FALSE	1.10911e-08	FALSE	0.986785	0.470003	0.791899	-4.55181	-3.49861
ACGTAGTTCAGATTGC-1	S2	FALSE	8.42596e-08	FALSE	0.995648	0.51496	0.861309	-5.43214	-4.36082
ACGTAGTTCCCATGGG-1	S2	FALSE	5.16647e-08	FALSE	0.979273	0.349319	0.759079	-2.56867	-4.93272
ACGTAGTTCCGTTGGG-1	S1	FALSE	1.03451e-08	FALSE	0.998781	0.685769	0.907476	-8.00889	-2.32731
ACGTAGTTCGGTGCAC-1	S2	FALSE	6.13492e-08	FALSE	0.976989	0.351928	0.753976	-2.10989	-4.74026
ACGTAGTTCGTCAACA-1	S1	FALSE	6.5452e-09	FALSE	0.998413	0.671707	0.902118	-8.27592	-3.14284
ACGTCCTAGAAAGTCT-1	S1	FALSE	9.23985e-08	FALSE	0.992128	0.450626	0.833103	-5.35048	-2.57774
ACGTCCTCATTCTTCA-1	S1	FALSE	1.89399e-07	FALSE	0.992569	0.437806	0.807025	-6.68739	-2.78615
ACGTCCTGTGAGGCAT-1	S2	FALSE	4.30366e-07	FALSE	0.994974	0.596465	0.906957	-5.47343	-4.72247
ACGTCCTGTTCATCGA-1	injury_PT	FALSE	2.65172e-06	FALSE	0.980591	0.297138	0.783176	0.656133	4.34955
ACGTTCCAGGCATCTT-1	S2	FALSE	0.000712843	FALSE	0.628482	0.152582	0.103164	7.15011	-3.4116
ACGTTCCGTACTCAAC-1	S1	FALSE	9.35566e-09	FALSE	0.997824	0.603139	0.813374	-8.43186	-1.9759
ACTACGAGTAGGCAGT-1	S1	FALSE	8.17857e-08	FALSE	0.998359	0.480934	0.78823	-7.47519	-2.13802
ACTACGATCGGCTATA-1	S2	FALSE	1.4894e-08	FALSE	0.987997	0.539233	0.861774	-3.70628	-4.1043
ACTACGATCGTTGTAG-1	S2	FALSE	1.28516e-07	FALSE	0.988868	0.455696	0.854832	-5.63618	-4.17661
ACTACGATCTCGGGAC-1	S3	FALSE	5.27561e-06	FALSE	0.966987	0.238149	0.686774	-1.30528	-1.7762
ACTATCTGTATCAGCT-1	S2	FALSE	8.53309e-05	FALSE	0.976374	0.23725	0.742134	-4.12998	-4.34768
ACTATCTGTCGAATTC-1	S1	FALSE	2.78674e-09	FALSE	0.998159	0.79863	0.905308	-8.21653	-2.89304
ACTATCTTCCGATAAC-1	S1	FALSE	1.18299e-07	FALSE	0.994987	0.625119	0.894505	-7.02734	-3.79131
ACTATCTTCTAGTGAC-1	S3	FALSE	7.59998e-08	FALSE	0.980637	0.430032	0.797144	-2.68458	-2.20867
ACTATCTTCTTTCAGT-1	S3	FALSE	1.93891e-07	FALSE	0.977939	0.363402	0.754976	-1.91526	-0.908443
ACTATGGCAGCGTGCT-1	S1	FALSE	1.96307e-07	FALSE	0.991393	0.42604	0.838308	-5.87552	-2.62724
ACTATGGCAGTTGCGC-1	S1	FALSE	7.90346e-09	FALSE	0.996593	0.647457	0.879514	-5.15542	1.35374
ACTATGGGTAGCACGA-1	S1	FALSE	7.76848e-09	FALSE	0.997805	0.724149	0.937212	-7.41194	-2.48228
ACTATGGGTGGACAGT-1	S3	FALSE	2.71945e-05	FALSE	0.950806	0.448328	0.573268	-1.42471	-0.285521
ACTATGGTCAAGTGTC-1	S2	FALSE	4.30898e-08	FALSE	0.978926	0.388099	0.764364	-2.18863	-4.05922
ACTATGGTCTACTATC-1	S1	FALSE	2.23297e-08	FALSE	0.998564	0.664338	0.882558	-5.81458	-2.63215
ACTATTCAGAACCCGA-1	S1	FALSE	3.42103e-08	FALSE	0.997118	0.621752	0.923479	-6.57348	-4.44536
ACTATTCAGGGAGGCA-1	S1	FALSE	4.27896e-07	FALSE	0.98174	0.334681	0.802334	-4.54392	2.42795
ACTATTCAGGTGCCTC-1	S2	FALSE	8.30849e-07	FALSE	0.985048	0.31761	0.81486	-4.12926	-5.04897
ACTATTCCAGTTTCGA-1	S2	FALSE	2.36563e-06	FALSE	0.98061	0.290251	0.790779	-2.75898	-4.91029
ACTATTCCATCATCTT-1	S1	FALSE	1.56922e-06	FALSE	0.994135	0.450129	0.820221	-5.71046	-3.0614
ACTATTCCATTGGCAT-1	S1	FALSE	4.43971e-07	FALSE	0.981913	0.326583	0.800415	-4.49525	2.26804
ACTATTCGTAGGTACG-1	S2	FALSE	0.000431797	FALSE	0.491751	0.0791801	0.113412	7.30466	-3.19742
ACTATTCTCCAATCTT-1	S2	FALSE	2.54016e-05	FALSE	0.972691	0.29779	0.771474	-2.8927	-5.40044
ACTATTCTCTATCGCC-1	S3	FALSE	1.0307e-05	FALSE	0.979455	0.264233	0.730896	-2.42969	-2.72161
ACTATTCTCTCCGATC-1	S1	FALSE	2.15556e-07	FALSE	0.970032	0.540753	0.781205	-4.5262	1.95247
ACTCCCACACCAGTAT-1	S1	FALSE	1.87272e-07	FALSE	0.993406	0.50758	0.833517	-5.95523	-2.30031
ACTCCCACAGGTCTCG-1	S1	FALSE	2.43299e-06	FALSE	0.994485	0.470162	0.857461	-5.5685	-2.87699
ACTCCCACATCCTTCG-1	S2	FALSE	1.46447e-07	FALSE	0.982816	0.383442	0.776894	-3.58709	-4.94436
ACTCCCACATTGCTGA-1	S1	FALSE	3.25806e-08	FALSE	0.997954	0.594295	0.813823	-6.39766	-3.45697
ACTCCCAGTAGATTAG-1	S1	FALSE	3.68654e-06	FALSE	0.992189	0.477242	0.83316	-7.265	-2.32956
ACTCCCAGTCTAGGCC-1	S2	FALSE	1.21132e-08	FALSE	0.997497	0.702365	0.894885	-6.7379	-4.36004
ACTCCCATCCGAGAAG-1	S1	FALSE	7.58154e-09	FALSE	0.998606	0.697345	0.912134	-6.42205	-2.73179
ACTCCCATCCTGGGAC-1	S1	FALSE	5.82915e-08	FALSE	0.99758	0.611726	0.89863	-7.22319	-3.74031
ACTCCCATCTCGCTCA-1	S1	FALSE	1.92832e-07	FALSE	0.995839	0.587884	0.894569	-5.37093	1.282
ACTCTCGAGCTGGCCT-1	S1	FALSE	1.0508e-08	FALSE	0.994732	0.568568	0.849136	-6.40713	-3.8695
ACTCTCGAGCTTACGT-1	S1	FALSE	8.48164e-07	FALSE	0.996622	0.591273	0.871187	-6.8533	-2.47116
ACTCTCGCAGAACATA-1	Proliferating	FALSE	7.40317e-08	FALSE	0.996642	0.604298	0.848286	3.31556	2.89467
ACTCTCGGTCAAGCCC-1	S1	FALSE	3.64276e-06	FALSE	0.990266	0.367629	0.767539	-8.53608	-1.91142
ACTCTCGGTCGCATCG-1	S2	FALSE	3.89042e-07	FALSE	0.978557	0.332601	0.72347	5.65851	-2.7243
ACTCTCGGTCGTCTCT-1	S1	FALSE	2.55628e-06	FALSE	0.987815	0.351638	0.840928	-4.91405	1.65045
ACTCTCGGTCTGTCAA-1	S1	FALSE	5.3937e-08	FALSE	0.997889	0.634414	0.869412	-8.16439	-2.93305
ACTCTCGTCCCTTTGG-1	S2	FALSE	2.61519e-07	FALSE	0.974213	0.353263	0.722374	-2.67088	-4.71215
ACTGATGAGCGTATAA-1	S2	FALSE	5.11119e-06	FALSE	0.959155	0.380069	0.620055	5.45776	-2.88826
ACTGATGCACTGGATT-1	Proliferating	FALSE	1.81428e-07	FALSE	0.995169	0.574206	0.833868	3.22671	3.05562
ACTGATGGTCGCCTAG-1	S1	FALSE	7.55472e-08	FALSE	0.99687	0.589975	0.90722	-7.13767	-3.45312
ACTGATGGTCGTCTCT-1	S3	FALSE	2.89165e-06	FALSE	0.968902	0.339477	0.721789	-1.55915	-0.366636
ACTGATGGTGCGGCTT-1	S1	FALSE	3.18762e-07	FALSE	0.993655	0.460941	0.851277	-5.33322	-1.97696
ACTGATGTCATCAGTG-1	S1	FALSE	5.38275e-08	FALSE	0.988803	0.528131	0.837735	-4.73151	2.10161
ACTGATGTCCAGCTCT-1	S2	FALSE	0.000315064	FALSE	0.90124	0.197112	0.412409	5.92408	-2.57233
ACTGATGTCTCCACTG-1	S2	FALSE	6.13896e-09	FALSE	0.989264	0.652178	0.862953	-5.6555	-4.43811
ACTGCAAAGACTTCGT-1	S2	FALSE	1.12132e-07	FALSE	0.98843	0.380585	0.835689	-4.95444	-4.46922
ACTGCAAAGGTTCCAT-1	S2	FALSE	6.92347e-07	FALSE	0.969336	0.739289	0.780156	7.12016	-3.31829
ACTGCAAAGTGCAAAT-1	S1	FALSE	3.18998e-08	FALSE	0.99747	0.614453	0.874455	-8.61652	-2.35887
ACTGCAACAAGCGCTC-1	S3	FALSE	1.15141e-07	FALSE	0.978502	0.356367	0.752322	-2.63561	-1.89615
ACTGCAACAGAATGTA-1	S2	FALSE	1.62803e-06	FALSE	0.975342	0.274423	0.739561	-2.91861	-4.72214
ACTGCAATCACGGGAA-1	S1	FALSE	6.15991e-09	FALSE	0.998435	0.685011	0.920453	-8.62114	-2.84659
ACTGTCCAGATTGATG-1	S2	FALSE	5.10901e-08	FALSE	0.983935	0.563768	0.795615	-3.32667	-4.66704
ACTGTCCAGCTGACCC-1	S2	FALSE	4.11836e-06	FALSE	0.953305	0.389499	0.760081	-3.0373	-3.83644
ACTGTCCAGGCCCAAA-1	S1	FALSE	3.10253e-08	FALSE	0.996632	0.595896	0.914814	-7.66967	-3.08761
ACTGTCCAGGGACACT-1	S1	FALSE	1.65068e-07	FALSE	0.99679	0.587514	0.902889	-5.54315	0.911969
ACTGTCCCAAGAGTAT-1	S1	FALSE	1.52818e-07	FALSE	0.98267	0.44134	0.804219	-4.5199	2.32979
ACTGTCCCAGAAATTG-1	S3	FALSE	1.01741e-06	FALSE	0.969199	0.297828	0.750206	-2.43356	-0.66529
ACTGTCCTCTGTAAGC-1	S2	FALSE	1.66302e-07	FALSE	0.914285	0.528006	0.758839	-1.74184	-3.86395
ACTGTGACAGGCGTTC-1	S1	FALSE	7.56232e-08	FALSE	0.998227	0.664271	0.907741	-6.97081	-2.96662
ACTGTGACATGAGATA-1	S2	FALSE	1.79113e-07	FALSE	0.978476	0.346196	0.780135	-2.02927	-4.57303
ACTTAGGAGTCTACCA-1	Proliferating	FALSE	2.49473e-05	FALSE	0.942666	0.287078	0.709562	3.44431	2.80993
ACTTAGGGTTATAGAG-1	S2	FALSE	3.81131e-07	FALSE	0.979619	0.348324	0.71479	-2.97788	-4.1589
ACTTATCAGACCACGA-1	S1-S2	FALSE	0.00439121	FALSE	0.477151	0.106105	0.0700398	3.48573	-1.51688
ACTTATCAGACGAAGA-1	S1	FALSE	1.04403e-08	FALSE	0.999088	0.676147	0.881025	-8.24629	-2.19337
ACTTATCAGTTGAAAC-1	S3	FALSE	1.42708e-07	FALSE	0.942809	0.409377	0.680217	-1.41037	-0.802269
ACTTATCGTAAGCGGT-1	S2	FALSE	0.000115048	FALSE	0.972854	0.256095	0.738743	-1.91846	-4.57352
ACTTATCGTACTAAGA-1	S1	FALSE	1.73013e-07	FALSE	0.997846	0.548795	0.840964	-6.58804	-2.21433
ACTTATCGTAGATCCT-1	S3	FALSE	8.46495e-08	FALSE	0.978349	0.365823	0.762639	-2.53982	-1.3922
ACTTATCGTGTCGATT-1	S2	FALSE	1.10345e-07	FALSE	0.976739	0.357319	0.759354	-1.71623	-4.77021
ACTTATCTCCTTATAC-1	S2	FALSE	2.91954e-06	FALSE	0.99051	0.377353	0.844058	-4.6107	-4.5634
ACTTATCTCGCCATAA-1	S3	FALSE	5.73007e-07	FALSE	0.977016	0.305153	0.764744	-1.80364	-1.33691
ACTTCCGAGAAACCCG-1	S1	FALSE	1.08261e-08	FALSE	0.996985	0.680153	0.904488	-6.34138	-2.23146
ACTTCCGAGACCGCCT-1	S3	FALSE	1.85832e-07	FALSE	0.976025	0.333121	0.719236	3.78316	2.06407
ACTTCCGCATACTGTG-1	S1	FALSE	9.35186e-09	FALSE	0.99871	0.661605	0.869315	-7.47691	-2.35794
ACTTCCGGTATGTCAC-1	S1	FALSE	2.7739e-07	FALSE	0.995174	0.56055	0.845195	-6.18075	0.303812
ACTTCCGGTGAACTAA-1	S2	FALSE	4.836e-07	FALSE	0.97728	0.355109	0.776196	-2.24974	-4.45391
ACTTCCGTCCCGTAAA-1	S2	FALSE	4.69404e-07	FALSE	0.953738	0.506085	0.768139	-2.0087	-4.41268
ACTTCGCAGGCGATAC-1	S1	FALSE	3.90653e-08	FALSE	0.996378	0.579794	0.862349	-5.62974	-2.27191
ACTTCGCAGGTATCTC-1	S1	FALSE	6.37729e-09	FALSE	0.998501	0.66937	0.921284	-7.73054	-3.60694
ACTTCGCCAACTGATC-1	S3	FALSE	2.78159e-07	FALSE	0.980742	0.326598	0.75552	-1.31847	-1.68671
ACTTCGCCATTCTCTA-1	S1	FALSE	3.8582e-08	FALSE	0.995549	0.625597	0.923049	-6.8235	-3.56908
ACTTCGCGTGTCGCTG-1	S3	FALSE	3.2455e-05	FALSE	0.969364	0.245805	0.71017	-2.24327	-1.86201
ACTTCGCTCAGCTTGA-1	S3	FALSE	1.34154e-07	FALSE	0.972528	0.374381	0.771815	-2.5183	-0.533976
ACTTCGCTCGGCATTA-1	S2	FALSE	1.82045e-07	FALSE	0.978233	0.478907	0.774379	-3.68293	-4.29569
ACTTTCAAGCTGTTCA-1	Tmsb4x_PT	FALSE	0.0294493	FALSE	0.435695	0.0415166	0.053152	5.80872	-2.20451
ACTTTCAAGGGCAACT-1	S3	FALSE	7.08128e-08	FALSE	0.96448	0.712937	0.748088	-2.09187	-2.53009
ACTTTCAAGTATTAGG-1	injury_PT	FALSE	5.76989e-06	FALSE	0.981905	0.272729	0.798062	0.624033	4.46803
ACTTTCACAACGATTC-1	S2	FALSE	4.05152e-05	FALSE	0.928672	0.281127	0.224995	7.26477	-3.48958
ACTTTCACACTCCGAG-1	S2	FALSE	5.26604e-07	FALSE	0.982506	0.323171	0.828452	-4.86148	-4.6853
ACTTTCAGTCCCTGAG-1	S3	FALSE	6.32772e-06	FALSE	0.970022	0.339375	0.746029	-2.01958	-1.98612
ACTTTCAGTGATACTC-1	S2	FALSE	7.30601e-08	FALSE	0.980455	0.338887	0.786141	-3.37675	-4.93504
ACTTTCATCGCAGTGC-1	S1	FALSE	1.34954e-06	FALSE	0.992322	0.477207	0.88652	-5.14389	1.69851
ACTTTCATCGCGATCG-1	S3	FALSE	2.53848e-06	FALSE	0.957153	0.366705	0.73369	-2.46318	-1.40136
ACTTTGTAGATGCCGA-1	S3	FALSE	3.40296e-06	FALSE	0.982214	0.344412	0.796388	-3.76061	-2.12918
ACTTTGTAGTCCTACA-1	S1	FALSE	3.20919e-07	FALSE	0.996159	0.546464	0.881772	-8.32281	-2.08903
ACTTTGTCAAGCACCC-1	S1	FALSE	1.19057e-07	FALSE	0.996844	0.571422	0.873673	-8.33483	-2.49818
ACTTTGTGTACCGCGT-1	S3	FALSE	0.000119121	FALSE	0.96582	0.267284	0.740741	-0.404622	-0.795362
ACTTTGTGTGAGATAT-1	S3	FALSE	1.13652e-06	FALSE	0.861087	0.301937	0.589556	-0.992975	-1.23817
ACTTTGTTCGTTCTAT-1	S1	FALSE	2.40253e-07	FALSE	0.992885	0.499686	0.848718	-6.05473	-3.29192
AGAAATGAGGCATCAG-1	S2	FALSE	2.98519e-07	FALSE	0.996336	0.565688	0.896625	-6.36595	-4.83476
AGAAATGCATTAGGCT-1	S3	FALSE	3.53718e-06	FALSE	0.968121	0.284285	0.708638	-0.961749	-1.14398
AGAAATGGTGCAACGA-1	S1	FALSE	5.86818e-08	FALSE	0.996826	0.577699	0.891856	-8.09352	-2.11826
AGAAATGGTTACGGAG-1	S2	FALSE	1.56202e-05	FALSE	0.952824	0.288553	0.737086	-2.0738	-5.27142
AGAAATGTCCCGTTCA-1	S1	FALSE	9.16865e-07	FALSE	0.99527	0.525769	0.879088	-7.04464	-2.42235
AGAAATGTCCGTTGAA-1	S2	FALSE	1.8645e-06	FALSE	0.966346	0.317516	0.71986	-2.25703	-4.63731
AGAACAAAGACCGCCT-1	S1	FALSE	4.61947e-08	FALSE	0.997149	0.600192	0.901463	-7.15468	-3.84691
AGAACAACACTAACCA-1	S1	FALSE	2.90587e-07	FALSE	0.986103	0.365373	0.805426	-5.3771	-3.20623
AGAACAACATAGGAGC-1	S1	FALSE	6.55881e-08	FALSE	0.983597	0.552753	0.836341	-8.51416	-1.86383
AGAACAAGTATCGCTA-1	S3	FALSE	4.84464e-06	FALSE	0.979936	0.326053	0.765833	-2.63424	-2.90669
AGAACAATCTGTAAGC-1	S3	FALSE	1.73898e-07	FALSE	0.979157	0.437955	0.826261	-3.70949	-1.88649
AGAACCTAGATAGGGA-1	Proliferating	FALSE	7.70344e-05	FALSE	0.913557	0.228308	0.607051	3.52272	2.70285
AGAACCTAGGTGAGCT-1	S2	FALSE	7.61784e-09	FALSE	0.988148	0.527799	0.817081	-5.72526	-4.22067
AGAACCTAGTTGTAAG-1	S1	FALSE	1.99195e-07	FALSE	0.996173	0.593793	0.919855	-5.16916	1.69456
AGAACCTAGTTGTAGA-1	S1	FALSE	2.34312e-08	FALSE	0.99857	0.638536	0.889193	-8.11355	-2.16968
AGAACCTTCAACCTTT-1	S2	FALSE	1.42089e-07	FALSE	0.99556	0.553399	0.874795	-5.41545	-4.04702
AGAACCTTCAGTCAGT-1	S3	FALSE	2.68662e-07	FALSE	0.973387	0.591596	0.781928	-2.21412	-2.941
AGAACCTTCAGTGTGT-1	S2	FALSE	4.24253e-06	FALSE	0.964514	0.334288	0.738071	-2.22996	-4.52625
AGAAGCGAGGATTTAG-1	S1	FALSE	1.33929e-08	FALSE	0.998875	0.607924	0.853761	-8.36327	-2.39148
AGAAGCGCAAGAGTTA-1	S1	FALSE	9.00568e-08	FALSE	0.997528	0.62993	0.895114	-8.41146	-2.31777
AGAAGCGCAGATCCTA-1	S1-S2	FALSE	0.00466659	FALSE	0.601488	0.122758	0.0707334	9.40336	-3.66828
AGAAGCGCAGGAATAT-1	S3	FALSE	4.53504e-06	FALSE	0.957325	0.327378	0.680258	-1.60408	0.664084
AGAAGCGTCAGCGTCG-1	S1	FALSE	1.58571e-06	FALSE	0.994802	0.475804	0.875569	-7.89926	-1.94896
AGAAGTAAGAGCATAT-1	S2	FALSE	3.1406e-08	FALSE	0.986461	0.498842	0.816214	-4.14825	-3.74976
AGAAGTAAGTTAACAG-1	S3	FALSE	0.000102105	FALSE	0.958793	0.214617	0.670157	-1.18308	-1.68486
AGAAGTAGTACGGTTT-1	S1	FALSE	2.60247e-07	FALSE	0.992895	0.768183	0.845718	-6.93243	-2.73772
AGAAGTAGTCTAACTG-1	S1	FALSE	5.79834e-08	FALSE	0.997723	0.640243	0.890852	-8.11246	-2.37143
AGAAGTAGTGAGATTA-1	S1	FALSE	5.28548e-06	FALSE	0.978861	0.2612	0.718768	-10.9442	-0.381868
AGAAGTATCGGAACTT-1	S3	FALSE	4.14229e-07	FALSE	0.857861	0.390768	0.691606	-2.53566	-1.68713
AGACAAAAGTCACGAG-1	S1	FALSE	1.57787e-08	FALSE	0.997155	0.616049	0.888726	-7.35691	-2.86107
AGACAAACACGAGGTA-1	S3	FALSE	6.62932e-07	FALSE	0.974443	0.381634	0.730998	-0.347896	-3.3574
AGACAAACAGCTACAT-1	S1	FALSE	3.4289e-09	FALSE	0.997069	0.697671	0.914184	-6.08463	-3.19237
AGACACTCACAACCGC-1	S2	FALSE	1.29306e-07	FALSE	0.987928	0.375051	0.788696	-3.50937	-4.45793
AGACACTCACACGTGC-1	S2	FALSE	6.41066e-07	FALSE	0.995724	0.541322	0.899448	-5.58816	-4.58619
AGACACTCAGGTCCGT-1	S1	FALSE	7.46964e-08	FALSE	0.996477	0.626552	0.918842	-6.40102	-4.13423
AGACACTGTCCAGCGT-1	S2	FALSE	7.55207e-06	FALSE	0.982778	0.298263	0.824069	-4.79148	-4.69657
AGACACTTCTGGCCGA-1	Proliferating	FALSE	1.51135e-06	FALSE	0.950277	0.477833	0.800473	3.2179	2.80494
AGACAGGGTCGCCACA-1	S3	FALSE	2.30345e-06	FALSE	0.96171	0.307674	0.707356	-2.50647	-1.40077
AGACAGGTCATCTACT-1	S2	FALSE	0.000543331	FALSE	0.555638	0.143893	0.0669279	7.37676	-2.60712
AGACAGGTCGATTGAC-1	S1	FALSE	1.38375e-07	FALSE	0.997123	0.618081	0.899933	-7.04235	-3.02214
AGACCATAGCACACCC-1	S1	FALSE	1.27933e-08	FALSE	0.998609	0.683973	0.906833	-7.78561	-2.60696
AGACCATAGCGTCAAG-1	S2	FALSE	2.79518e-06	FALSE	0.968708	0.257949	0.718658	-2.32093	-5.63251
AGACCATCAATCCAGT-1	S3	FALSE	2.57385e-06	FALSE	0.976993	0.256801	0.728182	-2.8852	-1.87978
AGACCATGTCACCTTC-1	S2	FALSE	4.08314e-07	FALSE	0.997008	0.615398	0.9204	-6.68516	-4.2004
AGACCATGTCCTTGTC-1	S1	FALSE	6.28086e-07	FALSE	0.997389	0.505618	0.8443	-8.41948	-1.1199
AGACCATTCCATAAGC-1	S1	FALSE	1.3145e-07	FALSE	0.994078	0.513526	0.809999	-4.94509	-3.15707
AGACCCGAGCATCGAG-1	S1	FALSE	1.86812e-07	FALSE	0.996907	0.58722	0.875866	-6.6376	-0.344561
AGACCCGCACCTAAAC-1	S2	FALSE	2.77958e-06	FALSE	0.971078	0.352607	0.7362	-2.57825	-4.7861
AGACCCGCATGAGTAA-1	S2	FALSE	1.41145e-07	FALSE	0.99542	0.573449	0.906914	-6.38898	-4.09041
AGACCCGGTTATTCCT-1	S3	FALSE	2.76575e-08	FALSE	0.981741	0.40663	0.78207	-1.4055	-1.21638
AGACCCGTCAATGCAC-1	S1	FALSE	5.13485e-08	FALSE	0.996039	0.587756	0.898803	-7.53695	-3.8868
AGACCCGTCCCAAGCG-1	S2	FALSE	1.29967e-06	FALSE	0.991827	0.457753	0.870113	-6.13487	-4.6127
AGACTCAAGAGTCAAT-1	S2	FALSE	4.17189e-08	FALSE	0.975326	0.381859	0.75279	-1.82102	-4.11757
AGACTCACAGCCGTCA-1	S1	FALSE	3.3623e-08	FALSE	0.996304	0.547732	0.88628	-4.96789	-1.81074
AGACTCACATTCTCCG-1	S3	FALSE	1.79527e-06	FALSE	0.971378	0.324705	0.767046	-3.24323	-2.71582
AGACTCAGTTTACCTT-1	S1	FALSE	6.26353e-08	FALSE	0.993032	0.654329	0.900171	-8.44461	-1.9952
AGAGAATAGAGCAGCT-1	S1	FALSE	5.85214e-07	FALSE	0.993292	0.543456	0.841921	-7.35332	-2.58785
AGAGAATAGTCTCTGA-1	S1	FALSE	2.24738e-07	FALSE	0.997099	0.597446	0.885575	-7.15178	-2.94555
AGAGAATGTCACGTGC-1	S1	FALSE	2.88632e-08	FALSE	0.99844	0.569915	0.87446	-7.51228	-2.80141
AGAGAATGTCTTCCGT-1	S1	FALSE	8.15486e-05	FALSE	0.877998	0.159275	0.293864	4.27876	-1.6922
AGAGAATGTGATCGTT-1	S2	FALSE	1.53741e-07	FALSE	0.984559	0.327712	0.776487	-4.81212	-4.16579
AGAGAATTCGGTTAGT-1	S2	FALSE	1.15713e-08	FALSE	0.992237	0.537469	0.833031	-5.52749	-4.21007
AGAGAGCAGCAGGTCA-1	S1	FALSE	2.03189e-06	FALSE	0.986586	0.522284	0.773549	-5.48714	-3.01965
AGAGAGCAGCGAAACC-1	S1	FALSE	1.09421e-07	FALSE	0.994303	0.489196	0.806308	-8.63774	-1.62103
AGAGAGCCACTGGCCA-1	injury_PT	FALSE	3.28941e-06	FALSE	0.968455	0.27206	0.739718	0.72081	4.35371
AGAGAGCCATCTCAAG-1	S1	FALSE	0.0261278	FALSE	0.616797	0.132202	0.106131	4.89385	-1.63984
AGAGAGCGTATGAAAC-1	S1	FALSE	6.85931e-08	FALSE	0.998748	0.609561	0.86585	-7.02398	-0.659747
AGAGAGCGTCAAACGG-1	S1	FALSE	3.40629e-07	FALSE	0.981288	0.41252	0.79884	-4.48662	2.41971
AGAGCAGCACATAACC-1	S3	FALSE	3.69452e-06	FALSE	0.97226	0.255097	0.67026	-2.62389	-1.15016
AGAGCCCAGATGAACT-1	S2	FALSE	1.99471e-06	FALSE	0.98482	0.427418	0.78624	-3.62878	-4.32621
AGAGCCCAGATTTGCC-1	Proliferating	FALSE	1.84166e-08	FALSE	0.998047	0.793173	0.917612	-7.89407	-3.68803
AGAGCCCCATCATTTC-1	S1-S2	FALSE	0.00285418	FALSE	0.415603	0.137369	0.142004	7.39057	-3.54398
AGAGCCCCATGAAAGT-1	Tmsb4x_PT	FALSE	0.0139127	FALSE	0.560186	0.0777844	0.0803951	7.44111	-2.6772
AGAGCCCGTACTGCGC-1	S1	FALSE	4.5691e-08	FALSE	0.994793	0.539389	0.896843	-7.60055	-3.36549
AGAGCCCGTCCTCCAT-1	S2	FALSE	0.0164079	FALSE	0.428379	0.0398667	0.0497777	7.76847	-1.59789
AGAGCCCTCCCGAGTG-1	S1	FALSE	1.24256e-06	FALSE	0.984042	0.328163	0.802186	-4.36055	2.41089
AGATAGAAGCAATTCC-1	S2	FALSE	2.54643e-07	FALSE	0.99322	0.446488	0.829219	-5.61973	-4.83091
AGATAGACAATCCTAG-1	S3	FALSE	1.37159e-06	FALSE	0.980616	0.266574	0.767254	-3.30873	-2.05853
AGATAGACACAGAGCA-1	S1	FALSE	1.39552e-06	FALSE	0.99352	0.449292	0.872346	-5.19861	1.69022
AGATAGACATCACCAA-1	S1	FALSE	7.33663e-08	FALSE	0.997223	0.625879	0.890512	-7.01384	-2.77909
AGATAGAGTGGTCCGT-1	S2	FALSE	1.38676e-07	FALSE	0.984231	0.359787	0.803444	-3.95455	-4.61714
AGATAGAGTGTGTCCG-1	S2	FALSE	1.85402e-06	FALSE	0.978882	0.264823	0.766062	-3.05706	-5.15914
AGATAGAGTTATGTGC-1	S2	FALSE	2.13799e-07	FALSE	0.977081	0.337107	0.760137	-2.08273	-5.07545
AGATAGATCCTCTAAT-1	S3	FALSE	3.44474e-08	FALSE	0.973768	0.403801	0.7271	-2.16692	-2.63198
AGATAGATCGACCTAA-1	S3	FALSE	1.79898e-06	FALSE	0.975514	0.391001	0.764977	-3.14418	-3.44189
AGATCCAAGCTACTAC-1	S1	FALSE	5.01278e-07	FALSE	0.994179	0.731056	0.870098	-5.672	-2.48592
AGATCCAAGCTGGCTC-1	S2	FALSE	4.05784e-07	FALSE	0.995893	0.586451	0.881318	-6.79181	-4.35082
AGATCCACACCCTTGT-1	S1	FALSE	4.50032e-08	FALSE	0.987067	0.401129	0.851258	-4.86057	1.40548
AGATCCACACTTGTGA-1	S1	FALSE	3.84492e-08	FALSE	0.997541	0.755581	0.911172	-7.30355	-3.55318
AGATCGTAGGTGCAGT-1	S2	FALSE	2.70895e-07	FALSE	0.980863	0.303534	0.759066	-3.38346	-5.29899
AGATCGTAGTTGCCCG-1	S1	FALSE	2.70071e-07	FALSE	0.986618	0.361703	0.841189	-4.77474	1.95201
AGATCGTTCGATAACC-1	S1	FALSE	3.09317e-08	FALSE	0.997978	0.595184	0.878247	-8.93799	-2.05065
AGATCGTTCGGTGAAG-1	S3	FALSE	8.90511e-07	FALSE	0.972436	0.356997	0.720484	-1.46917	-0.7158
AGATCGTTCTGGTCAA-1	S3	FALSE	4.52852e-08	FALSE	0.973695	0.505138	0.772513	-2.76239	-1.4769
AGATGAAAGAGCTGAC-1	S2	FALSE	1.22398e-06	FALSE	0.991317	0.44485	0.837437	-6.29278	-5.00092
AGATGAAGTTCTTGCC-1	S2	FALSE	6.05716e-06	FALSE	0.978431	0.273577	0.775652	-3.07584	-5.24022
AGATGAATCAAGTGTC-1	S1	FALSE	5.36867e-08	FALSE	0.997162	0.588309	0.886048	-7.18923	-2.9432
AGATGAATCCCTGTTG-1	S3	FALSE	4.51118e-08	FALSE	0.980026	0.383549	0.748872	-1.28668	-1.51422
AGATGAATCCTGGCTT-1	S1	FALSE	7.65417e-08	FALSE	0.994837	0.595884	0.89408	-8.03035	-1.86012
AGATGCTTCCAAAGGG-1	Proliferating	FALSE	6.36819e-08	FALSE	0.991889	0.457642	0.816948	3.44686	2.69877
AGCATCACAATTAGGA-1	S1	FALSE	4.57558e-09	FALSE	0.998097	0.714496	0.941004	-7.40797	-3.81812
AGCATCAGTACGACAG-1	S3	FALSE	1.03539e-06	FALSE	0.97719	0.337777	0.765465	-3.17325	-1.63743
AGCATCATCAGTGTTG-1	S1	FALSE	7.78847e-06	FALSE	0.981163	0.460281	0.633978	-4.5648	-2.96204
AGCCAATAGAAACTCA-1	S1	FALSE	1.19088e-08	FALSE	0.998639	0.678977	0.932798	-8.46911	-2.70004
AGCCAATAGCTCCACG-1	S1	FALSE	1.7111e-06	FALSE	0.993379	0.443808	0.859224	-5.12531	-3.6191
AGCCAATGTAACTAAG-1	S1	FALSE	1.63151e-06	FALSE	0.984562	0.270182	0.784694	-3.94336	-2.44403
AGCCAATGTATCCTCC-1	S1	FALSE	6.485e-08	FALSE	0.994548	0.538054	0.89481	-6.98361	-3.68531
AGCCAATGTCTCGCGA-1	S2	FALSE	6.5402e-07	FALSE	0.977871	0.328028	0.773742	-3.3842	-5.05016
AGCCAATTCATGGAGG-1	Proliferating	FALSE	8.14766e-06	FALSE	0.965896	0.674728	0.788541	3.90478	2.10849
AGCCAATTCCACGGAC-1	S1	FALSE	2.36493e-07	FALSE	0.996443	0.601106	0.90711	-7.81765	-3.26089
AGCCAATTCGACACTA-1	S2	FALSE	2.12133e-06	FALSE	0.976694	0.273211	0.771527	-2.47327	-4.86912
AGCCACGAGACATCCT-1	S2	FALSE	1.08936e-07	FALSE	0.97385	0.296215	0.714624	-2.26626	-3.53801
AGCCACGAGCTCGACC-1	S1	FALSE	3.40354e-07	FALSE	0.979231	0.367742	0.819126	-10.7222	-0.316187
AGCCACGGTATTGGCT-1	S1	FALSE	1.08247e-07	FALSE	0.997967	0.637957	0.897849	-7.77409	-3.53346
AGCCACGTCATGCAGT-1	S1	FALSE	2.05414e-07	FALSE	0.995406	0.575195	0.880269	-5.80228	0.591991
AGCCAGCCAGATCACT-1	S1	FALSE	1.10994e-06	FALSE	0.995428	0.496339	0.823467	-7.35866	-1.95849
AGCCAGCGTAGATCCT-1	S2	FALSE	0.0120012	FALSE	0.684218	0.118565	0.111611	6.17865	-2.1898
AGCCAGCTCCGATTAG-1	S3	FALSE	1.93372e-05	FALSE	0.975017	0.237504	0.74802	-2.35493	-2.91157
AGCGATTCATCTTTCA-1	S2	FALSE	2.09581e-05	FALSE	0.990497	0.34864	0.859359	-5.75854	-4.65841
AGCGATTGTAGTCTGT-1	S1	FALSE	6.04848e-08	FALSE	0.996477	0.595771	0.859958	-6.70225	-2.37655
AGCGATTTCAATCTTC-1	S1	FALSE	3.49232e-07	FALSE	0.996391	0.606978	0.922227	-5.49561	1.41485
AGCGATTTCCATCAGA-1	S1	FALSE	1.24523e-08	FALSE	0.997418	0.647187	0.893393	-8.47645	-2.04733
AGCGATTTCCCAAGTA-1	S1	FALSE	1.29538e-07	FALSE	0.998788	0.675189	0.908186	-8.63195	-2.83457
AGCGCCAAGCACCGAA-1	S1	FALSE	3.03361e-08	FALSE	0.997025	0.619286	0.925365	-6.85942	-4.32209
AGCGCCACAAAGGAGA-1	S1	FALSE	1.66413e-06	FALSE	0.990771	0.405027	0.839598	-4.4211	-2.48185
AGCGCCACACCAGCCA-1	S1	FALSE	2.26642e-06	FALSE	0.993627	0.425559	0.856834	-5.99247	-3.26288
AGCGCCAGTGAGTCAG-1	S2	FALSE	1.80074e-06	FALSE	0.970623	0.231684	0.707728	-2.01385	-4.33744
AGCGCCATCCGGTAAT-1	S1	FALSE	1.56588e-08	FALSE	0.998726	0.69818	0.897735	-7.91998	-2.8339
AGCGCCATCTCGCCTA-1	S1	FALSE	5.91852e-08	FALSE	0.998769	0.614462	0.862934	-8.02118	-1.97902
AGCGCTGAGGAAAGAC-1	S3	FALSE	6.59446e-05	FALSE	0.927952	0.22213	0.543491	-0.553204	-3.20855
AGCGCTGCATGTGACT-1	S3	FALSE	9.38507e-06	FALSE	0.966309	0.676795	0.797511	-1.47688	-1.98332
AGCGCTGGTCTCAAGT-1	S3	FALSE	5.98674e-07	FALSE	0.978303	0.457025	0.776743	-2.78803	-2.84498
AGCGCTGGTGCCCAGT-1	S2	FALSE	1.1642e-06	FALSE	0.973543	0.333629	0.71791	-4.23594	-4.50272
AGCGCTGTCAGCTGTA-1	S3	FALSE	1.24618e-07	FALSE	0.976895	0.483378	0.740457	-1.11707	-1.63713
AGCGCTGTCAGTGATC-1	S1	FALSE	3.86113e-08	FALSE	0.987781	0.5204	0.850991	-3.86571	-2.24836
AGCGTATAGTGAATAC-1	Proliferating	FALSE	0.000274275	FALSE	0.60443	0.115579	0.117511	3.84393	1.9755
AGCGTATAGTTCTACG-1	injury_PT	FALSE	4.00007e-07	FALSE	0.983965	0.33969	0.812666	0.63898	4.21581
AGCGTATGTTTACCTT-1	S2	FALSE	1.12256e-06	FALSE	0.978224	0.316821	0.734684	-4.7502	-4.42564
AGCGTATTCCATACAG-1	S1	FALSE	2.01517e-08	FALSE	0.997017	0.564167	0.85169	-8.69759	-1.95329
AGCGTATTCCCATTCG-1	S2	FALSE	6.51728e-08	FALSE	0.978441	0.33758	0.745998	-3.65574	-4.49024
AGCGTCGAGGCACTAG-1	S3	FALSE	6.03177e-06	FALSE	0.969903	0.507509	0.751767	-0.599887	-2.77635
AGCGTCGGTACATACC-1	S2	FALSE	1.19868e-05	FALSE	0.969806	0.362094	0.687595	-2.64095	-5.16508
AGCGTCGTCATTACGG-1	S3	FALSE	2.81377e-06	FALSE	0.964692	0.676809	0.74687	-1.73929	-2.62086
AGCTACACAACTTGGT-1	S1	FALSE	1.36331e-07	FALSE	0.991111	0.467156	0.775168	-5.18989	-2.80002
AGCTACACACCATATG-1	S1	FALSE	5.06927e-08	FALSE	0.978552	0.426713	0.766564	-10.6948	-0.347254
AGCTACACACCCTGTT-1	S2	FALSE	1.55036e-07	FALSE	0.988983	0.623614	0.831676	-4.30002	-4.45989
AGCTACACATGACACT-1	S3	FALSE	7.19132e-08	FALSE	0.851805	0.420445	0.688045	-2.41705	-1.05478
AGCTACATCAATGTCG-1	S1	FALSE	3.17534e-07	FALSE	0.980209	0.351991	0.810959	-4.50751	2.09922
AGCTACATCCGCAACG-1	S1	FALSE	3.7519e-09	FALSE	0.999331	0.675551	0.903392	-8.67992	-2.48158
AGCTCAAAGCAACTCT-1	S1	FALSE	4.03244e-07	FALSE	0.994769	0.527745	0.86062	-6.92127	-2.79519
AGCTCAAAGGCTCCCA-1	S2	FALSE	1.86133e-07	FALSE	0.981762	0.380503	0.812957	-2.392	-3.7268
AGCTCAAAGGGACAGG-1	S1	FALSE	1.00598e-08	FALSE	0.998806	0.639741	0.892921	-7.63682	-3.44192
AGCTCAAAGTAAATGC-1	S1	FALSE	3.2906e-08	FALSE	0.998943	0.652813	0.885848	-8.06962	-2.93562
AGCTCAACACACAGCC-1	S1	FALSE	8.21821e-09	FALSE	0.998368	0.660052	0.909001	-7.50107	-3.45326
AGCTCAACATAGGAGC-1	S1	FALSE	1.36482e-06	FALSE	0.980478	0.268803	0.760949	-4.70547	2.1943
AGCTCAACATCATCCC-1	S1	FALSE	9.43737e-09	FALSE	0.985301	0.480928	0.822353	-4.17667	-2.47252
AGCTCAACATCGGAAG-1	S1	FALSE	2.01591e-07	FALSE	0.997983	0.614594	0.894987	-6.53661	-2.50648
AGCTCAAGTTGCATAC-1	S2	FALSE	9.88693e-07	FALSE	0.976392	0.370509	0.737641	-2.74952	-5.06496
AGCTCAATCATGCTAG-1	S2	FALSE	8.58057e-06	FALSE	0.974528	0.264689	0.75593	-3.19976	-5.1343
AGCTCAATCCAGTTCC-1	S1	FALSE	9.04521e-08	FALSE	0.996351	0.640172	0.891867	-5.86374	-2.89158
AGCTCAATCTAGAGCT-1	S1	FALSE	6.68519e-07	FALSE	0.995911	0.476866	0.851465	-6.60365	-3.10513
AGCTCAATCTGTCGTC-1	S3	FALSE	3.79185e-07	FALSE	0.968842	0.387083	0.735041	-2.10889	-1.89411
AGCTTCCCAACCACAT-1	S1-S2	FALSE	0.00145027	FALSE	0.547369	0.0952482	0.127118	6.81608	-2.54936
AGCTTCCTCAACCCGG-1	S1	FALSE	7.66415e-08	FALSE	0.997507	0.672016	0.897712	-6.27002	-3.53055
AGCTTCCTCGGTCAGC-1	S3	FALSE	3.74418e-07	FALSE	0.980187	0.353235	0.789118	-1.92116	-2.44457
AGGAAATAGAACAGGA-1	S2	FALSE	5.98667e-07	FALSE	0.976544	0.339218	0.744529	-2.51808	-4.99623
AGGAAATAGATAACAC-1	S1	FALSE	6.41279e-08	FALSE	0.979373	0.390342	0.783814	-4.00637	-1.96765
AGGAAATAGTTAGAAC-1	S1	FALSE	1.7553e-08	FALSE	0.996693	0.59845	0.920609	-6.76332	-3.55014
AGGAAATGTAACCAGG-1	S1	FALSE	1.11902e-06	FALSE	0.995446	0.535874	0.860582	-7.97346	-3.11768
AGGAAATGTCTACTGA-1	S2	FALSE	1.691e-07	FALSE	0.977929	0.349103	0.768145	-2.47035	-5.34432
AGGAAATTCACCCTCA-1	S3	FALSE	1.39786e-06	FALSE	0.967238	0.287105	0.736808	-3.00384	-2.15767
AGGAAATTCGCGCTGA-1	S1-S2	FALSE	0.000386698	FALSE	0.682715	0.217232	0.106132	4.32887	-1.91523
AGGAATAAGAGGGTCT-1	S1	FALSE	7.99288e-09	FALSE	0.997252	0.604309	0.843359	-7.62655	-3.14729
AGGAATACAACGCCCA-1	S1	FALSE	6.56241e-07	FALSE	0.997547	0.609224	0.878963	-5.77807	-3.53255
AGGAATACAGGCATTT-1	S3	FALSE	1.12151e-06	FALSE	0.976846	0.299553	0.753525	-1.53531	-2.17921
AGGAATAGTACGACAG-1	S1-S2	FALSE	0.000153179	FALSE	0.745117	0.179249	0.140416	7.56149	-3.30427
AGGAATAGTCGCTCGA-1	S1	FALSE	2.45353e-06	FALSE	0.98521	0.378834	0.774447	4.76601	-2.09497
AGGAATAGTTACACTG-1	S1	FALSE	1.58942e-07	FALSE	0.992248	0.431331	0.830698	-4.86322	-2.39165
AGGACGAAGCCATCCG-1	S1	FALSE	5.64149e-06	FALSE	0.987156	0.385704	0.800777	-6.32342	-3.05965
AGGACGAAGGCGATAC-1	S2	FALSE	3.74262e-06	FALSE	0.993334	0.398793	0.858682	-6.20888	-4.76631
AGGACGAGTTCTCTAT-1	S1	FALSE	1.46178e-07	FALSE	0.995488	0.55055	0.883396	-8.65212	-2.48353
AGGACTTAGGGCTTCC-1	S2	FALSE	2.10865e-05	FALSE	0.968175	0.234598	0.638176	-2.09277	-5.53007
AGGACTTTCCCAACTC-1	S1	FALSE	5.49088e-07	FALSE	0.996189	0.581385	0.889893	-8.3517	-2.14752
AGGACTTTCCGAGCTG-1	S1	FALSE	9.07789e-08	FALSE	0.994806	0.527456	0.870031	-8.58924	-2.55205
AGGACTTTCGCGATCG-1	S1	FALSE	2.60056e-08	FALSE	0.99759	0.649561	0.901741	-10.1397	-1.23601
AGGAGGTAGTGACACG-1	S2	FALSE	4.21205e-08	FALSE	0.996366	0.598944	0.878677	-6.11086	-4.22987
AGGAGGTTCTCTTCAA-1	S1	FALSE	5.47959e-07	FALSE	0.976272	0.351094	0.752348	-4.62131	2.19329
AGGATAAAGTGATAAC-1	S1	FALSE	8.13026e-08	FALSE	0.989314	0.574892	0.833027	-7.43048	-0.636903
AGGATAACAAAGACTA-1	S1	FALSE	2.33537e-06	FALSE	0.984018	0.768201	0.824358	-7.07665	-3.005
AGGATAACACAGCTGC-1	S2	FALSE	6.96054e-06	FALSE	0.979312	0.275848	0.759861	-3.13067	-4.77543
AGGATAACAGAAATTG-1	S1	FALSE	1.3074e-07	FALSE	0.997529	0.634449	0.90799	-7.63162	-2.11987
AGGATAAGTGGGCTCT-1	S2	FALSE	5.93689e-07	FALSE	0.981106	0.484835	0.794377	-3.09645	-5.11422
AGGATCTAGATGCGAC-1	S1	FALSE	2.30617e-06	FALSE	0.986236	0.316972	0.796192	4.63642	-2.18391
AGGATCTAGCTTGTGT-1	S2	FALSE	1.18984e-07	FALSE	0.982721	0.361412	0.757442	-3.51442	-4.70436
AGGATCTAGGCTTAGG-1	S2	FALSE	4.48101e-07	FALSE	0.983293	0.362392	0.796614	-2.12928	-4.49092
AGGATCTCACGATTCA-1	S1	FALSE	1.47836e-07	FALSE	0.990725	0.433991	0.830366	-4.57567	-2.46661
AGGATCTCATTAGGCT-1	S1	FALSE	6.23247e-08	FALSE	0.997465	0.649237	0.930325	-7.45407	-3.27879
AGGATCTGTGGATGAC-1	S1	FALSE	3.0228e-09	FALSE	0.997771	0.676347	0.931439	-6.97236	-3.52068
AGGATCTGTGTTACTG-1	S1	FALSE	2.18855e-07	FALSE	0.986166	0.362661	0.827155	-4.63214	2.15846
AGGATCTGTTACCGTA-1	S1	FALSE	1.15644e-06	FALSE	0.996798	0.566221	0.924424	-5.42464	1.22055
AGGATCTTCGTCAGAT-1	S2	FALSE	1.23172e-06	FALSE	0.977259	0.313882	0.778086	-2.14905	-4.8233
AGGATCTTCTCTATAC-1	S3	FALSE	1.22119e-06	FALSE	0.980437	0.334151	0.798385	-3.368	-2.96934
AGGCATTCAAGGGCAT-1	S2	FALSE	1.31222e-07	FALSE	0.968171	0.340396	0.746713	-1.80442	-3.83301
AGGCATTCACACAGCC-1	S1	FALSE	3.80013e-08	FALSE	0.997906	0.728302	0.934534	-8.65264	-2.59672
AGGCATTCAGCGACAA-1	S2	FALSE	1.8295e-07	FALSE	0.995116	0.474598	0.846015	-6.01943	-3.85617
AGGCATTCATCAGTGT-1	S3	FALSE	4.66546e-07	FALSE	0.974957	0.310147	0.735133	-2.78436	-0.842852
AGGCATTCATCCAATG-1	S1	FALSE	2.66687e-08	FALSE	0.998159	0.68685	0.925057	-8.4002	-2.49471
AGGCATTGTCTGATCA-1	S1	FALSE	8.47563e-08	FALSE	0.997231	0.607009	0.892726	-8.01306	-2.41851
AGGCATTGTTTACACG-1	S1	FALSE	2.81495e-08	FALSE	0.998459	0.658001	0.889687	-7.83555	-3.29977
AGGCATTTCGAGAACG-1	S1-S2	FALSE	0.00855514	FALSE	0.353848	0.0266662	0.0515213	3.43087	-1.45492
AGGCCACAGACCATTC-1	S1	FALSE	3.84315e-07	FALSE	0.996375	0.601341	0.897826	-6.02206	-2.86293
AGGCCACAGACCTCAT-1	S2	FALSE	6.28459e-05	FALSE	0.913565	0.23411	0.264848	6.42703	-2.56652
AGGCCACGTACGCTTA-1	injury_PT	FALSE	0.000520973	FALSE	0.483163	0.328186	0.447201	1.21274	3.14252
AGGCCACGTCCTATAG-1	S1	FALSE	1.49623e-07	FALSE	0.997661	0.638645	0.904696	-8.17454	-1.96104
AGGCCACTCATGCTAG-1	S2	FALSE	6.76067e-08	FALSE	0.993697	0.546512	0.885599	-5.52834	-4.26606
AGGCTGCCACCTGCAG-1	S2	FALSE	1.13878e-05	FALSE	0.965896	0.249676	0.680192	-2.06697	-4.09488
AGGCTGCCAGGTGTTT-1	S1	FALSE	1.42976e-07	FALSE	0.996917	0.600272	0.879301	-7.81958	-2.43133
AGGCTGCGTTCGCGTG-1	S1	FALSE	3.72943e-07	FALSE	0.995952	0.52688	0.886506	-7.11452	-3.79741
AGGCTGCGTTGCATAC-1	S2	FALSE	2.51754e-07	FALSE	0.978082	0.322213	0.756744	-2.2529	-5.06791
AGGCTGCGTTGCTCGG-1	S1	FALSE	9.09611e-08	FALSE	0.997817	0.648556	0.904792	-8.39653	-2.73367
AGGCTGCTCCTGTTGC-1	S1	FALSE	8.61386e-08	FALSE	0.98351	0.401589	0.813105	-3.81725	-2.53043
AGGGAGTCAAGCGCAA-1	S1	FALSE	4.59466e-05	FALSE	0.973967	0.195633	0.739944	-4.67346	1.98797
AGGGAGTCAGGTTCGC-1	S1	FALSE	3.5968e-07	FALSE	0.983112	0.323317	0.794992	-4.817	2.05718
AGGGAGTGTTCGCGTG-1	S1	FALSE	2.26082e-07	FALSE	0.995802	0.554165	0.901521	-5.36769	1.26336
AGGGAGTTCTCCGAGG-1	S1	FALSE	1.93831e-06	FALSE	0.984682	0.300745	0.822062	-4.6133	2.05026
AGGGCCTAGACGTCCC-1	S1	FALSE	6.93727e-08	FALSE	0.987985	0.582677	0.844069	-7.89913	-2.60666
AGGGCCTAGTCTCCTC-1	S3	FALSE	1.48015e-07	FALSE	0.980628	0.381892	0.784458	-3.02958	-2.32177
AGGGCCTCACCTGCGA-1	S2	FALSE	3.65412e-07	FALSE	0.992611	0.424746	0.878928	-4.96924	-4.44532
AGGGCCTGTCACCCTT-1	S2	FALSE	3.28817e-07	FALSE	0.980334	0.305291	0.760344	-3.4352	-4.61775
AGGGCTCAGGCTAAAT-1	S3	FALSE	1.11189e-06	FALSE	0.985317	0.3747	0.801828	-1.63941	-1.02565
AGGGCTCAGTTAGTAG-1	S1	FALSE	7.9714e-08	FALSE	0.995467	0.555813	0.89399	-6.53763	-3.73621
AGGGCTCCAACTTGGT-1	S2	FALSE	3.93558e-08	FALSE	0.970641	0.392348	0.762333	-2.74483	-4.57218
AGGGCTCCATGCCATA-1	S1	FALSE	2.82063e-07	FALSE	0.976515	0.382344	0.758158	-4.90336	1.42084
AGGGCTCTCACATCAG-1	S3	FALSE	9.58697e-08	FALSE	0.96878	0.312322	0.729721	-2.40516	-1.28414
AGGGCTCTCATTACTC-1	S2	FALSE	4.41647e-08	FALSE	0.979594	0.366067	0.757098	-2.9611	-4.7333
AGGGCTCTCCTAGCCT-1	S2	FALSE	1.46198e-07	FALSE	0.983286	0.39521	0.822904	-3.94983	-4.20406
AGGGCTCTCGAGTGGA-1	S2	FALSE	0.00545436	FALSE	0.329114	0.0466384	0.0251337	7.41551	-2.76091
AGGGTCCAGTTCCGTA-1	S3	FALSE	5.20706e-06	FALSE	0.973809	0.327233	0.749739	-1.74649	0.62958
AGGGTCCCATGCCGGT-1	S1	FALSE	4.74105e-09	FALSE	0.998352	0.685961	0.892114	-8.82248	-2.64328
AGGGTCCTCAGACATC-1	S1	FALSE	1.92916e-07	FALSE	0.99745	0.639991	0.89758	-7.21906	-2.6339
AGGGTGAAGACTCGAG-1	S1	FALSE	8.51888e-08	FALSE	0.997097	0.678135	0.873609	-7.84427	-3.0853
AGGGTGAGTACCTATG-1	S3	FALSE	1.37407e-07	FALSE	0.981935	0.474185	0.791942	-2.61139	-1.08552
AGGGTGAGTATCACGT-1	S2	FALSE	0.000967116	FALSE	0.867395	0.202713	0.318829	6.97594	-2.99936
AGGGTGAGTGATACCT-1	S1	FALSE	5.15673e-08	FALSE	0.995562	0.541607	0.895413	-5.9807	-2.95517
AGGGTGAGTTGGGATG-1	S2	FALSE	1.87574e-08	FALSE	0.988021	0.510818	0.8608	-5.93634	-4.58743
AGGGTGATCAACTGGT-1	S1	FALSE	1.23279e-08	FALSE	0.986235	0.37794	0.81905	-4.93588	1.35556
AGGGTGATCCCTCTAG-1	S1	FALSE	1.21937e-07	FALSE	0.993864	0.44901	0.78163	-7.8061	-2.10032
AGGGTGATCCCTGTTG-1	S3	FALSE	1.34559e-06	FALSE	0.977053	0.345229	0.756234	-3.39434	-2.17059
AGGGTTTGTACTCAAC-1	S3	FALSE	4.065e-07	FALSE	0.969059	0.4132	0.721154	-1.55589	0.604367
AGGGTTTTCCTCTCTT-1	S2	FALSE	5.32773e-08	FALSE	0.98809	0.408522	0.851058	-5.04829	-4.24026
AGGTAGGGTACCCGCA-1	S1-S2	FALSE	8.07159e-07	FALSE	0.979782	0.319976	0.781893	3.29678	-1.55265
AGGTAGGTCAGAGCGA-1	S2	FALSE	5.79011e-08	FALSE	0.9785	0.331179	0.78064	-3.05784	-4.97515
AGGTCATAGTTGCATC-1	S1	FALSE	5.57088e-07	FALSE	0.99494	0.516395	0.911209	-7.28867	-3.68322
AGGTCATCAAATGGCG-1	S1	FALSE	1.99913e-07	FALSE	0.983589	0.331033	0.750774	-4.10772	-1.94232
AGGTCATGTCAGGCAA-1	S2	FALSE	3.88512e-07	FALSE	0.9945	0.530678	0.914637	-6.44455	-5.12189
AGGTCATGTTGCCAAT-1	S1	FALSE	7.43558e-06	FALSE	0.983084	0.271669	0.803103	-4.63455	2.38861
AGGTCTAAGCGGGTAT-1	S1	FALSE	2.09951e-07	FALSE	0.996901	0.599189	0.897166	-7.61441	-3.75693
AGGTCTAAGGCATCAG-1	S1	FALSE	2.18633e-08	FALSE	0.995593	0.612128	0.913328	-5.96583	-3.27596
AGGTCTACATTCTCTA-1	S1	FALSE	9.2115e-07	FALSE	0.97598	0.323075	0.784769	-4.51113	2.31544
AGGTCTATCACTCGAA-1	S3	FALSE	1.06531e-08	FALSE	0.963234	0.522542	0.698001	-2.29063	0.637614
AGGTGTTAGAGAGCCT-1	injury_PT	FALSE	5.4858e-07	FALSE	0.983646	0.306502	0.768918	1.09365	4.1585
AGGTGTTAGATGTTCC-1	S1	FALSE	9.97964e-09	FALSE	0.996502	0.673699	0.870878	-6.47193	-3.06705
AGGTGTTAGCAGCCCT-1	S1-S2	FALSE	0.000371142	FALSE	0.439923	0.122271	0.100708	7.52757	-3.49762
AGGTGTTAGGCAGGTT-1	S2	FALSE	0.000823307	FALSE	0.634797	0.115936	0.104556	6.41195	-0.861388
AGGTGTTCACTTTATC-1	S3	FALSE	6.41229e-08	FALSE	0.971124	0.429727	0.716297	-2.27593	-2.07256
AGGTGTTCAGAGGCTA-1	S1	FALSE	2.23143e-07	FALSE	0.997218	0.633033	0.932044	-5.4211	1.21285
AGGTGTTCAGCTCGGT-1	S2	FALSE	1.11482e-05	FALSE	0.968562	0.258951	0.762518	-2.55825	-5.10994
AGGTGTTGTACGACTT-1	S2	FALSE	1.12238e-08	FALSE	0.984736	0.457467	0.804382	-3.1921	-4.40044
AGGTGTTGTACTCCGG-1	S1	FALSE	1.17925e-07	FALSE	0.996695	0.591233	0.882253	-6.50154	-3.83811
AGGTGTTGTGACCGAA-1	S2	FALSE	8.44468e-08	FALSE	0.980558	0.339968	0.770703	-2.3296	-4.80883
AGGTGTTTCTTGCAAG-1	S2	FALSE	1.5134e-07	FALSE	0.99417	0.52331	0.867589	-5.64074	-4.94709
AGGTTACAGAGTAACT-1	Proliferating	FALSE	9.935e-07	FALSE	0.989476	0.50923	0.822939	3.32737	2.97054
AGGTTACGTAACTAAG-1	S2	FALSE	7.04604e-07	FALSE	0.994981	0.473649	0.811461	6.35242	-2.98506
AGGTTACTCCTAACAG-1	injury_PT	FALSE	4.41477e-06	FALSE	0.975073	0.283942	0.722795	0.666022	4.17844
AGGTTGTAGCTGTTCA-1	S1	FALSE	3.06111e-08	FALSE	0.997798	0.633787	0.918341	-10.7502	-0.820271
AGGTTGTGTACCTAGT-1	S1	FALSE	1.36381e-08	FALSE	0.998092	0.641562	0.90671	-7.77586	-2.75522
AGGTTGTTCAAACCTG-1	S2	FALSE	1.44225e-07	FALSE	0.996133	0.602197	0.862816	-5.28599	-4.15949
AGGTTGTTCGCTTTAT-1	S3	FALSE	6.3454e-06	FALSE	0.972982	0.396916	0.789511	-2.24009	-0.83937
AGTAACCAGCTCGAAG-1	S2	FALSE	3.14059e-08	FALSE	0.990666	0.678881	0.830779	-3.54642	-4.47297
AGTAACCGTAGGACCA-1	Proliferating	FALSE	5.46186e-06	FALSE	0.977002	0.292563	0.736504	3.45287	2.8639
AGTAACCGTCGCCTAG-1	S2	FALSE	8.06435e-06	FALSE	0.989364	0.37179	0.816205	-4.55471	-4.24504
AGTAACCGTCTGCCTT-1	S1	FALSE	1.0026e-07	FALSE	0.997245	0.619089	0.903817	-6.99346	-3.51049
AGTAACCGTCTGGTTA-1	S2	FALSE	2.82529e-06	FALSE	0.978142	0.276969	0.772351	-2.90278	-5.30064
AGTAACCGTTGTACGT-1	S3	FALSE	8.88214e-06	FALSE	0.982134	0.27951	0.765129	-2.51662	-1.759
AGTACCACAAAGCAAT-1	S1	FALSE	1.04638e-07	FALSE	0.997914	0.676308	0.893982	-6.57878	-3.01104
AGTACCACACGCACCA-1	S1	FALSE	2.49906e-08	FALSE	0.997524	0.639381	0.851103	-7.00828	-2.88506
AGTACCAGTCACTCAA-1	S1	FALSE	2.14077e-08	FALSE	0.998046	0.653222	0.903878	-6.76266	-3.12247
AGTACCAGTCCGTTTC-1	S1	FALSE	1.38748e-07	FALSE	0.987194	0.41566	0.811515	-3.85532	-2.45003
AGTACCAGTCCTTAAG-1	S1	FALSE	7.8132e-08	FALSE	0.998317	0.644499	0.855491	-7.26524	-3.11977
AGTACCAGTGCCGAAA-1	S1	FALSE	6.65549e-07	FALSE	0.994687	0.489231	0.852882	-5.78397	0.936501
AGTACCATCGAGTCTA-1	S2	FALSE	5.54141e-08	FALSE	0.988422	0.427514	0.858586	-4.65422	-4.8261
AGTACTGAGTTTCGGT-1	S1	FALSE	2.18337e-09	FALSE	0.998125	0.677228	0.870792	-7.75022	-2.39618
AGTACTGGTGATCGTT-1	S3	FALSE	2.56366e-08	FALSE	0.978974	0.388966	0.776486	-3.006	-1.34691
AGTAGCTAGCTCCACG-1	S1	FALSE	3.25741e-08	FALSE	0.997786	0.628039	0.872578	-6.17564	-2.43846
AGTAGCTGTTGCCTAA-1	S1	FALSE	2.93293e-08	FALSE	0.996428	0.633521	0.906187	-7.52173	-3.27968
AGTAGCTTCCGAGCTG-1	S1	FALSE	2.26415e-08	FALSE	0.998285	0.67971	0.917205	-7.47395	-2.56197
AGTAGCTTCGTCTACC-1	S2	FALSE	1.11153e-05	FALSE	0.973008	0.250208	0.66864	6.84362	-3.08699
AGTAGTCCACAAGCTT-1	S1	FALSE	4.34067e-07	FALSE	0.995781	0.542829	0.870558	-8.61239	-2.31273
AGTAGTCCACGAGAAC-1	S2	FALSE	3.7627e-08	FALSE	0.969455	0.313903	0.69757	-2.7915	-5.05647
AGTAGTCGTCCCGTGA-1	injury_PT	FALSE	9.16363e-05	FALSE	0.935468	0.225586	0.558612	0.935913	5.6585
AGTCAACAGATGTTGA-1	S1	FALSE	5.10862e-08	FALSE	0.996696	0.558298	0.856358	-5.41774	0.949156
AGTCAACAGTCCTGCG-1	S2	FALSE	0.00356851	FALSE	0.601871	0.100197	0.0751285	7.69589	-3.1995
AGTCAACCATACCAGT-1	Tmsb4x_PT	FALSE	0.000398815	FALSE	0.442676	0.0839736	0.0665183	7.59722	-2.44418
AGTCAACTCGACGTCG-1	S1	FALSE	2.68931e-08	FALSE	0.987445	0.5184	0.823297	-4.66414	1.97078
AGTCAACTCTTTGCGC-1	injury_PT	FALSE	8.19647e-06	FALSE	0.980127	0.298624	0.765998	0.670782	3.86829
AGTCACAAGACAAGCC-1	S1	FALSE	6.6803e-08	FALSE	0.994411	0.590754	0.844499	-7.74064	-1.61122
AGTCACAAGATTCGCT-1	S1	FALSE	4.51296e-07	FALSE	0.990502	0.558195	0.800023	-7.28302	-2.70438
AGTCACACAAGATGTA-1	S3	FALSE	7.13472e-08	FALSE	0.976705	0.717633	0.832583	-1.96045	-1.24378
AGTCACACACACGGAA-1	S2	FALSE	8.27376e-05	FALSE	0.981161	0.331726	0.69569	-5.79374	-3.60316
AGTCACAGTAGATTGA-1	S1	FALSE	5.69774e-07	FALSE	0.995982	0.58107	0.856455	-10.6435	-0.921778
AGTCACAGTCATCGGC-1	S1	FALSE	2.206e-08	FALSE	0.997755	0.623208	0.912986	-5.84207	0.865287
AGTCACATCTCATTGT-1	S2	FALSE	3.82186e-07	FALSE	0.996121	0.546191	0.912841	-6.65329	-4.66543
AGTCACATCTGGTCAA-1	S1	FALSE	1.00224e-07	FALSE	0.998036	0.641036	0.896057	-7.51109	-2.8158
AGTCATGAGATGCGAC-1	S1	FALSE	1.95595e-08	FALSE	0.996877	0.764041	0.907426	-7.8118	-1.17036
AGTCATGAGGTAAGTT-1	S1	FALSE	3.17918e-07	FALSE	0.984075	0.301994	0.78654	-4.37852	-2.07926
AGTCATGTCCTTATGT-1	S1	FALSE	1.07377e-07	FALSE	0.995272	0.553432	0.881914	-7.40633	-2.23396
AGTCATGTCGAAATCC-1	S1	FALSE	2.71064e-05	FALSE	0.983386	0.389707	0.744983	-11.1356	-0.547236
AGTCTCCCACATCATG-1	S2	FALSE	4.08086e-08	FALSE	0.99378	0.63689	0.936418	-6.41506	-4.55187
AGTCTCCGTAATGATG-1	S2	FALSE	3.81798e-07	FALSE	0.984787	0.314026	0.813561	-5.13162	-4.64946
AGTCTCCTCGGTAGGA-1	S1	FALSE	2.17719e-06	FALSE	0.992578	0.468383	0.851854	-10.8976	-0.574056
AGTCTCCTCTTTCGAT-1	S1	FALSE	3.28564e-06	FALSE	0.968715	0.319364	0.723287	-10.8102	-0.306336
AGTGACTAGCGGACAT-1	S1	FALSE	4.18003e-09	FALSE	0.998796	0.656107	0.896157	-7.94637	-2.54717
AGTGACTAGCTGAGCA-1	S1	FALSE	6.31006e-08	FALSE	0.995898	0.53346	0.858141	-5.33808	-2.5806
AGTGACTAGCTGCCTG-1	S1	FALSE	9.54424e-09	FALSE	0.99769	0.749806	0.925771	-7.78609	-2.83756
AGTGACTAGGGATCAC-1	S3	FALSE	3.98924e-07	FALSE	0.96448	0.260933	0.708329	-1.81302	-2.20657
AGTGACTAGTCCCTAA-1	S3	FALSE	8.42047e-07	FALSE	0.959609	0.3601	0.713763	-2.79765	-1.03845
AGTGACTCAACAAGAT-1	S1	FALSE	3.1807e-05	FALSE	0.977233	0.256944	0.750479	-11.0361	-0.430408
AGTGACTCATCGGCCA-1	S2	FALSE	1.09822e-07	FALSE	0.931508	0.525459	0.778693	-2.61069	-4.20855
AGTGACTGTAACATCC-1	S1	FALSE	4.54777e-08	FALSE	0.9969	0.688564	0.899393	-7.85992	-1.86381
AGTGACTGTACAATAG-1	S1	FALSE	5.73244e-08	FALSE	0.995229	0.539144	0.897603	-7.06028	-3.55207
AGTGACTGTCCGAAAG-1	S1	FALSE	7.10248e-08	FALSE	0.996449	0.601259	0.852341	-6.32925	-3.41376
AGTGACTGTTGCTGAT-1	S1	FALSE	2.22274e-08	FALSE	0.995866	0.595597	0.869691	-8.22325	-2.17284
AGTGATCCATGGCTAT-1	S1	FALSE	1.40424e-07	FALSE	0.995996	0.545193	0.846483	-6.55164	-3.03593
AGTGATCTCCACGGAC-1	S1	FALSE	1.9209e-08	FALSE	0.995126	0.538899	0.82074	-4.2478	-2.07884
AGTGATCTCCTACAAG-1	S1	FALSE	1.71698e-07	FALSE	0.989429	0.374247	0.829051	-6.99757	-3.45472
AGTGCCGAGCTGTTCA-1	S1	FALSE	8.05419e-07	FALSE	0.985968	0.442995	0.81679	-5.68826	-3.51454
AGTGCCGAGGGTAGCT-1	S1	FALSE	2.02486e-06	FALSE	0.99305	0.500546	0.862273	-7.28097	-4.26309
AGTGCCGCAAATAAGC-1	S1	FALSE	1.82975e-06	FALSE	0.986179	0.433854	0.791581	-7.10968	-4.22517
AGTGCCGCAATCAGCT-1	S1	FALSE	1.38956e-08	FALSE	0.998021	0.672371	0.925812	-5.12922	1.33187
AGTGCCGCAGTATACC-1	S1	FALSE	3.84001e-06	FALSE	0.981121	0.281802	0.77086	-5.6022	-2.13636
AGTGCCGGTTGCTAGT-1	S2	FALSE	1.61205e-07	FALSE	0.954903	0.335014	0.68584	-2.63818	-5.16642
AGTGCCGTCGAGATGG-1	S2	FALSE	2.10584e-07	FALSE	0.989519	0.395088	0.850179	-5.72061	-4.35674
AGTGCCGTCTATACTC-1	S1	FALSE	0.000280155	FALSE	0.898712	0.234718	0.552412	-1.23182	-1.92715
AGTGTTGTCACCCTGT-1	S1	FALSE	7.93258e-09	FALSE	0.997796	0.644715	0.907404	-7.15249	-3.58434
AGTTAGCAGCCTCTTC-1	S2	FALSE	2.29329e-07	FALSE	0.979853	0.36768	0.796363	-3.3412	-4.95552
AGTTAGCAGCGTTACT-1	S3	FALSE	2.37288e-06	FALSE	0.973855	0.279863	0.701526	-2.40731	-1.75627
AGTTAGCGTGGTCTTA-1	S2	FALSE	1.74107e-06	FALSE	0.993332	0.477135	0.841904	-4.61579	-5.04454
AGTTAGCTCCTTACCG-1	S2	FALSE	2.07297e-06	FALSE	0.976454	0.318092	0.778192	-2.40903	-4.20473
AGTTAGCTCGATGCTA-1	S1	FALSE	3.00723e-08	FALSE	0.997503	0.633177	0.930486	-5.34543	1.16903
AGTTCCCAGTCGAGGT-1	S3	FALSE	3.84607e-07	FALSE	0.979791	0.518041	0.789265	-2.81551	-2.73614
AGTTCCCCAGGCTTGC-1	S1	FALSE	1.63819e-08	FALSE	0.997283	0.618064	0.874586	-7.04311	-0.968055
AGTTCCCCATCGTCCT-1	S1	FALSE	2.67324e-09	FALSE	0.998287	0.732119	0.877542	-6.05281	-3.3679
AGTTCCCCATGATGCT-1	S2	FALSE	2.10803e-06	FALSE	0.982204	0.526362	0.810412	-5.86822	-4.01455
AGTTCGAAGAAATCCA-1	S1	FALSE	1.45746e-06	FALSE	0.986781	0.318388	0.819302	-4.8598	2.05424
AGTTCGAAGGTACAGC-1	S3	FALSE	1.34791e-07	FALSE	0.979217	0.368663	0.769042	-1.79716	-1.62988
AGTTCGAAGTTAGAAC-1	S1	FALSE	1.49862e-08	FALSE	0.998948	0.62093	0.855694	-7.48907	-1.99438
AGTTCGACAAACGAGC-1	Proliferating	FALSE	7.3944e-06	FALSE	0.968298	0.285828	0.732235	3.18437	3.11748
AGTTCGATCGTGTGAT-1	S2	FALSE	2.07267e-07	FALSE	0.980957	0.334976	0.797618	-4.19125	-3.87586
ATACCGAAGAGCAACC-1	S1	FALSE	4.43475e-07	FALSE	0.991965	0.541046	0.840557	-3.54532	-3.00865
ATACCGACAGAGGCAT-1	S1-S2	FALSE	1.676e-05	FALSE	0.976296	0.333654	0.458497	3.95938	-1.86019
ATACCGACAGCGTTTA-1	S2	FALSE	5.07825e-07	FALSE	0.984034	0.370879	0.825594	-4.98337	-4.99892
ATACCGACAGCTACTA-1	S1	FALSE	3.86266e-09	FALSE	0.997756	0.764349	0.924581	-6.01314	-2.24251
ATACCGATCAGAATAG-1	S1	FALSE	1.08153e-08	FALSE	0.997343	0.638734	0.877266	-7.23176	-3.78583
ATACCTTCAGGCATTT-1	S2	FALSE	5.19558e-07	FALSE	0.940608	0.280325	0.694356	-1.80681	-4.09908
ATACCTTCAGGTCTCG-1	S2	FALSE	1.23237e-06	FALSE	0.977353	0.319812	0.766709	-3.8451	-4.95052
ATACCTTGTTTGGCTA-1	S2	FALSE	5.35177e-07	FALSE	0.977535	0.332441	0.775156	-2.25601	-5.09772
ATACCTTTCACGACTA-1	S1	FALSE	0.00207688	FALSE	0.47046	0.0839945	0.125437	5.1744	-1.28107
ATACTTCCAATGGCAG-1	S3	FALSE	9.28497e-06	FALSE	0.965375	0.239964	0.693993	-3.24879	-2.10936
ATACTTCGTAGGAAAG-1	S1	FALSE	5.98379e-08	FALSE	0.996576	0.626084	0.881138	-6.29362	-2.94272
ATACTTCGTTCTTAGG-1	S3	FALSE	2.4934e-07	FALSE	0.888981	0.389177	0.683558	-2.6266	-3.5497
ATACTTCTCACAGAGG-1	S1	FALSE	4.55046e-06	FALSE	0.981669	0.304762	0.800304	-4.9269	-2.91598
ATACTTCTCCTATTGT-1	S1	FALSE	1.02406e-06	FALSE	0.99251	0.42475	0.843186	-5.38972	-3.55002
ATAGACCAGACTCATC-1	S1	FALSE	6.7664e-05	FALSE	0.684262	0.183243	0.268759	5.02794	-1.19574
ATAGACCAGCAACAGC-1	S1	FALSE	3.10478e-09	FALSE	0.998338	0.766587	0.912805	-5.92101	-3.09297
ATAGACCCATTCGGGC-1	S2	FALSE	1.58407e-06	FALSE	0.975803	0.319482	0.774827	-3.01754	-5.44934
ATAGACCGTAGCTGTT-1	S1	FALSE	1.44906e-07	FALSE	0.992871	0.475228	0.847349	-5.60376	-3.50352
ATAGACCGTCACTGAT-1	S2	FALSE	6.74026e-06	FALSE	0.969772	0.268466	0.727393	-2.67775	-5.15951
ATAGAGAAGAGTGGCT-1	S1	FALSE	2.46062e-06	FALSE	0.98231	0.287983	0.803049	-4.58619	2.21703
ATAGAGAAGAGTTGCG-1	S2	FALSE	8.95282e-07	FALSE	0.99576	0.516662	0.840752	-5.56425	-4.27023
ATAGAGAAGTTCCAGT-1	S2	FALSE	8.85094e-07	FALSE	0.98498	0.425837	0.815423	-2.6228	-4.16083
ATAGAGACACGCGCTA-1	S3	FALSE	4.24915e-05	FALSE	0.968884	0.254371	0.720825	-1.44374	-1.50066
ATAGAGACACTATGTG-1	S3	FALSE	3.73178e-07	FALSE	0.976672	0.735209	0.816262	-1.95169	0.523953
ATAGAGAGTACACGTT-1	S1	FALSE	1.57997e-08	FALSE	0.997595	0.681548	0.899185	-5.67367	-2.57737
ATAGAGAGTTAAGACA-1	S2	FALSE	1.74168e-06	FALSE	0.982795	0.285993	0.784399	-3.55146	-4.48509
ATAGAGAGTTCATCTT-1	Proliferating	FALSE	1.59332e-07	FALSE	0.997691	0.671819	0.888473	3.09578	2.67549
ATAGGCTAGGGCCCTT-1	S1	FALSE	0.000569104	FALSE	0.867265	0.154787	0.365385	5.92932	-1.52195
ATAGGCTGTAGCTTAC-1	S1	FALSE	1.56321e-07	FALSE	0.99671	0.599485	0.911241	-7.21295	-3.76164
ATAGGCTGTCCTTAAG-1	S2	FALSE	1.99934e-07	FALSE	0.993746	0.49685	0.865674	-6.00946	-4.39813
ATAGGCTGTGAGGCAT-1	S3	FALSE	0.00138725	FALSE	0.42393	0.117605	0.0944558	8.84625	0.495954
ATAGGCTGTGTTAAAG-1	S2	FALSE	1.23923e-06	FALSE	0.977655	0.292472	0.754205	-3.69198	-5.25549
ATAGGCTTCCGCGAGT-1	S1	FALSE	2.53013e-06	FALSE	0.991608	0.521646	0.786969	-10.7485	-0.840369
ATAGGCTTCTTCGACC-1	S1	FALSE	3.39867e-08	FALSE	0.997512	0.655372	0.877677	-7.87367	-1.9262
ATATCCTAGTATGGCG-1	S2	FALSE	4.94736e-06	FALSE	0.973546	0.286607	0.752079	-2.91471	-5.14058
ATATCCTAGTCTAGCT-1	S3	FALSE	1.63401e-07	FALSE	0.964581	0.50375	0.773336	-1.84528	-1.34287
ATATCCTCAAGGATGC-1	S2	FALSE	4.29659e-05	FALSE	0.974688	0.273311	0.750024	-2.29687	-5.67922
ATATCCTCACCAACAT-1	S1-S2	FALSE	0.00170397	FALSE	0.489213	0.136132	0.162804	7.76602	-3.45322
ATATCCTCACTCCTTG-1	S1	FALSE	1.68393e-07	FALSE	0.99763	0.616922	0.857644	-7.33804	-3.72835
ATATCCTGTACACTCA-1	S2	FALSE	1.07514e-06	FALSE	0.976119	0.314929	0.728463	-2.20274	-4.80745
ATATCCTGTGCGGATA-1	S1	FALSE	4.42257e-08	FALSE	0.996227	0.603396	0.894365	-8.22636	-2.46391
ATATCCTTCAGACAAA-1	S2	FALSE	6.98304e-07	FALSE	0.954522	0.354249	0.771558	-1.79187	-3.93713
ATATCCTTCGGAATTC-1	S1	FALSE	3.56186e-08	FALSE	0.994966	0.548403	0.884524	-6.05042	-3.79819
ATCACAGCAGACGGAT-1	S2	FALSE	1.36596e-07	FALSE	0.995437	0.510109	0.864925	-5.4374	-4.01789
ATCACAGCATCGCTAA-1	S1	FALSE	4.90794e-08	FALSE	0.997223	0.636072	0.88438	-7.89032	-1.8355
ATCACAGTCCGGACTG-1	S1	FALSE	3.06669e-08	FALSE	0.998128	0.638428	0.889341	-7.97649	-3.39627
ATCACAGTCGTCGCTT-1	S1	FALSE	7.10179e-07	FALSE	0.963749	0.385555	0.772114	-6.23336	-2.54314
ATCACGACAAGAAACT-1	Proliferating	FALSE	2.19303e-05	FALSE	0.941567	0.343995	0.738207	3.40476	2.88997
ATCACGACAATCGCCG-1	S1	FALSE	3.82347e-08	FALSE	0.940955	0.553191	0.765682	-8.51501	-1.9883
ATCACGACACTACACA-1	S1	FALSE	7.07502e-09	FALSE	0.989192	0.584135	0.840007	-4.55089	1.92631
ATCACGAGTCGTGGAA-1	S1	FALSE	2.08041e-08	FALSE	0.996538	0.56875	0.911381	-7.1904	-3.67545
ATCACGATCGCATTGA-1	S2	FALSE	7.02107e-07	FALSE	0.980495	0.301477	0.778985	-2.40472	-4.72279
ATCACTTAGTGAATAC-1	S1	FALSE	4.4268e-07	FALSE	0.997538	0.610734	0.883178	-7.11125	-2.98142
ATCACTTCACCTATCC-1	S1	FALSE	5.97688e-09	FALSE	0.997879	0.684515	0.912128	-6.18418	-2.52261
ATCACTTCATTATGCG-1	S1	FALSE	1.39159e-06	FALSE	0.992151	0.383251	0.841764	-7.17018	-1.95546
ATCACTTGTAGTGATA-1	S1	FALSE	3.56985e-08	FALSE	0.994413	0.574109	0.879253	-7.15784	-2.2412
ATCACTTGTGGCCACT-1	S3	FALSE	2.23284e-06	FALSE	0.967324	0.641451	0.790668	-2.28924	0.739903
ATCAGGTAGGTAGTCG-1	S1	FALSE	1.18555e-08	FALSE	0.997665	0.663571	0.928892	-7.98184	-3.07881
ATCAGGTAGTCACGAG-1	S1	FALSE	3.45447e-08	FALSE	0.996719	0.863804	0.949402	-6.20562	-3.31185
ATCAGGTCAATAGAGT-1	S2	FALSE	5.93829e-06	FALSE	0.976702	0.263979	0.758223	-2.85669	-5.27569
ATCAGGTCACTTGTGA-1	S2	FALSE	2.76714e-07	FALSE	0.973487	0.353428	0.729704	-1.87267	-2.28335
ATCAGGTCAGCTCCTT-1	S1	FALSE	2.87857e-08	FALSE	0.996886	0.607773	0.882799	-7.43487	-2.20717
ATCAGGTTCATGGTAC-1	S1	FALSE	1.1162e-08	FALSE	0.998149	0.71699	0.882957	-7.69153	-3.77096
ATCAGGTTCGCCAACG-1	S1	FALSE	1.20792e-07	FALSE	0.995955	0.574743	0.848491	-5.4374	0.737279
ATCATTCAGAACCGCA-1	S3	FALSE	3.77687e-07	FALSE	0.988942	0.398795	0.824913	-2.55346	-1.0204
ATCATTCAGCTTACGT-1	S1	FALSE	2.84144e-07	FALSE	0.993305	0.866259	0.897902	-7.66993	-3.47246
ATCATTCCAAGTTTGC-1	S1	FALSE	1.81011e-08	FALSE	0.997527	0.674092	0.901885	-7.80663	-1.4222
ATCATTCGTAGATTGA-1	S1	FALSE	3.96192e-07	FALSE	0.996412	0.57999	0.903703	-6.94323	-3.98341
ATCATTCGTAGTCCTA-1	S3	FALSE	4.14833e-05	FALSE	0.965414	0.260742	0.705808	-1.57088	-0.220828
ATCATTCTCGCTAAAC-1	S1	FALSE	1.87031e-09	FALSE	0.998672	0.726807	0.926228	-8.30279	-2.64642
ATCATTCTCTTTACAC-1	S1	FALSE	1.61391e-07	FALSE	0.994857	0.540499	0.875266	-7.96687	-2.37282
ATCCACCCAACGCATT-1	S3	FALSE	1.25392e-06	FALSE	0.972854	0.338012	0.773172	-2.75197	-1.36014
ATCCACCCAGAACCGA-1	S1	FALSE	9.58675e-08	FALSE	0.998442	0.657122	0.910637	-8.46519	-2.91271
ATCCACCGTCTTTCAT-1	S3	FALSE	9.50111e-08	FALSE	0.977595	0.354977	0.760548	-1.33344	-2.18652
ATCCACCTCTTCCACG-1	S1	FALSE	7.38188e-07	FALSE	0.990459	0.422032	0.814799	-4.6897	-2.60989
ATCCATTAGGAATTAC-1	S1	FALSE	5.85682e-08	FALSE	0.998503	0.657113	0.896765	-6.69745	-2.98509
ATCCATTCACCTAAAC-1	S3	FALSE	1.68875e-07	FALSE	0.976572	0.669743	0.795076	-2.66024	-1.30381
ATCCATTCAGCACGAA-1	S1	FALSE	3.4131e-07	FALSE	0.991512	0.462885	0.859243	-6.89389	-3.00208
ATCCATTCAGGTCCCA-1	S3	FALSE	2.03499e-08	FALSE	0.979654	0.401544	0.797996	-2.57103	-3.5896
ATCCATTTCAGGTGTT-1	S1	FALSE	6.61132e-07	FALSE	0.996672	0.581936	0.901949	-7.19078	-3.82671
ATCCATTTCCTATTTG-1	S1	FALSE	5.78973e-07	FALSE	0.978699	0.407995	0.827539	-5.93353	-1.77538
ATCCATTTCCTCAGGG-1	S1	FALSE	1.67651e-07	FALSE	0.980312	0.337951	0.753244	-5.00522	1.54247
ATCCCTGCACTGGCCA-1	S2	FALSE	3.60175e-07	FALSE	0.98881	0.417388	0.838896	-5.20396	-3.70008
ATCCCTGCATTGACAC-1	S1	FALSE	1.10835e-06	FALSE	0.985083	0.37135	0.749906	-5.21045	-2.90668
ATCCCTGGTGTGACCC-1	S1	FALSE	1.97641e-08	FALSE	0.99073	0.572641	0.897859	-7.9424	-1.94627
ATCCCTGGTTCCTTGC-1	injury_PT	FALSE	1.86373e-06	FALSE	0.983358	0.32578	0.775008	1.12307	4.1645
ATCCCTGTCCTGGCTT-1	S1	FALSE	4.50882e-07	FALSE	0.996429	0.539584	0.884783	-7.30031	-0.295727
ATCCGTCAGAAGTCAT-1	S2	FALSE	3.63582e-05	FALSE	0.988641	0.293895	0.790963	-1.75219	-3.9326
ATCCGTCAGTTGGAAT-1	injury_PT	FALSE	9.63694e-06	FALSE	0.983748	0.280671	0.81695	1.02127	4.13137
ATCCGTCCAGAGTCTT-1	S1	FALSE	7.39081e-08	FALSE	0.998187	0.723314	0.90284	-8.70856	-2.04774
ATCCGTCGTCGCATTA-1	S2	FALSE	0.00592012	FALSE	0.361326	0.042552	0.0779016	6.45949	-1.05911
ATCCGTCTCCAACCAA-1	S1	FALSE	1.52997e-08	FALSE	0.998625	0.6749	0.910523	-7.95298	-2.45041
ATCCGTCTCTGTCAGA-1	S2	FALSE	3.15756e-07	FALSE	0.980338	0.356141	0.760069	-2.83782	-5.16113
ATCCGTCTCTTGGATG-1	S1	FALSE	9.74073e-09	FALSE	0.991397	0.5635	0.821555	-4.61593	-2.04257
ATCCTATCACTTGACA-1	S2	FALSE	6.87983e-07	FALSE	0.956865	0.73038	0.789597	-2.20366	-4.89205
ATCCTATTCCTCACGT-1	S1	FALSE	3.55835e-09	FALSE	0.997621	0.703803	0.935315	-8.40628	-2.36651
ATCGATGCACATGAAA-1	S1	FALSE	7.35315e-08	FALSE	0.987161	0.388859	0.853969	-5.09462	1.27586
ATCGATGGTAGCGTTT-1	S2	FALSE	2.31918e-06	FALSE	0.966424	0.265759	0.656035	-2.3051	-5.58214
ATCGATGTCGTCTAAG-1	S1	FALSE	3.59663e-07	FALSE	0.993882	0.465438	0.849903	-6.72723	-1.60439
ATCGATGTCTCATGGA-1	S1	FALSE	2.90174e-08	FALSE	0.991485	0.521756	0.901229	-5.62569	-2.60673
ATCGCCTAGGCCACTC-1	S3	FALSE	4.25793e-07	FALSE	0.9743	0.388556	0.764104	-1.71348	-2.4759
ATCGCCTAGTGCCCGT-1	S3	FALSE	7.42457e-08	FALSE	0.978591	0.368102	0.789556	-1.43528	-1.66005
ATCGCCTGTAGCGCCT-1	S1	FALSE	1.34264e-07	FALSE	0.988557	0.553862	0.873322	-7.19018	-3.41191
ATCGCCTTCATTTCCA-1	S3	FALSE	2.77695e-07	FALSE	0.949586	0.397167	0.779839	-2.65564	-1.33418
ATCGCCTTCCAATGCA-1	S1	FALSE	5.95047e-07	FALSE	0.994297	0.470432	0.892476	-7.15456	-3.66745
ATCGCCTTCTCAAAGC-1	S1	FALSE	2.32953e-07	FALSE	0.991198	0.464454	0.871765	-6.60407	-4.44645
ATCGGATAGTCTACCA-1	S3	FALSE	1.37256e-07	FALSE	0.981077	0.360009	0.79611	-1.77038	-2.76138
ATCGGATGTTACCCTC-1	S1	FALSE	1.62915e-06	FALSE	0.992386	0.417917	0.831681	-3.93157	-2.47959
ATCGGATTCGATCCCT-1	S1	FALSE	1.66237e-07	FALSE	0.997025	0.566584	0.841152	-6.33697	-3.02862
ATCGGCGCAGCTATTG-1	S1	FALSE	2.26676e-07	FALSE	0.996473	0.569564	0.919744	-5.60562	1.05159
ATCGGCGCATCTTAGG-1	S1	FALSE	5.3394e-08	FALSE	0.99847	0.715569	0.893027	-8.32793	-2.85259
ATCGGCGGTTGCATCA-1	S1	FALSE	8.62224e-07	FALSE	0.992442	0.482663	0.88233	-5.25711	1.43048
ATCGGCGTCCAATCTT-1	S1	FALSE	8.49325e-07	FALSE	0.986668	0.365072	0.803545	-5.86744	-2.53151
ATCGGCGTCTGGTGCG-1	Proliferating	FALSE	1.49294e-06	FALSE	0.99598	0.583688	0.841676	3.42457	2.84766
ATCGTAGCAAGTCCCG-1	S1	FALSE	3.58259e-08	FALSE	0.997464	0.675533	0.880484	-7.76068	-2.52698
ATCGTAGGTCATCAGT-1	S3	FALSE	1.25144e-07	FALSE	0.979719	0.483632	0.738675	-2.49408	-2.1977
ATCGTAGGTCGATTTG-1	S2	FALSE	0.000117675	FALSE	0.947741	0.199391	0.644791	-2.63374	-5.06358
ATCGTAGTCACAATGC-1	S1	FALSE	2.93154e-07	FALSE	0.979153	0.330308	0.796906	-4.42743	2.40214
ATCGTAGTCAGTGTGT-1	S2	FALSE	0.00033913	FALSE	0.609308	0.148207	0.08298	5.64022	-2.67651
ATCGTCCAGGATACGC-1	S3	FALSE	1.72386e-08	FALSE	0.957839	0.492687	0.700106	-1.27682	-1.02244
ATCGTCCCAATATCCG-1	S1	FALSE	1.00493e-07	FALSE	0.988072	0.504076	0.839877	-4.7019	-2.89073
ATCGTCCCACAGTCCG-1	S3	FALSE	9.69973e-07	FALSE	0.977345	0.317431	0.736919	-2.72669	-1.73562
ATCGTCCGTCACCTTC-1	S1-S2	FALSE	0.000603662	FALSE	0.561566	0.0974232	0.062366	7.69697	-2.76218
ATCGTCCTCCCTTTGG-1	S1	FALSE	5.77967e-07	FALSE	0.995025	0.474198	0.83249	-6.66774	-1.88373
ATCGTCCTCGTAGCCG-1	S2	FALSE	3.60853e-07	FALSE	0.997067	0.65181	0.926215	-7.1796	-4.6496
ATCGTCCTCTGAATGC-1	S1	FALSE	2.92116e-07	FALSE	0.997333	0.550514	0.879523	-7.28421	-2.88597
ATCGTGAAGGCCCACT-1	S1	FALSE	4.98454e-08	FALSE	0.997063	0.628527	0.860361	-7.3013	-2.96645
ATCGTGACAATTGCCA-1	S1	FALSE	6.34028e-07	FALSE	0.981902	0.296134	0.769015	-4.65359	2.22586
ATCGTGAGTAGAATAC-1	S3	FALSE	1.69334e-07	FALSE	0.978479	0.355404	0.794634	-3.74147	-1.80046
ATCTCTAAGCTGTTAC-1	S2	FALSE	2.86065e-07	FALSE	0.98488	0.369254	0.80221	-2.22013	-4.13736
ATCTCTAAGGTTCCGC-1	S3	FALSE	3.55969e-06	FALSE	0.974839	0.311447	0.801823	-3.28422	-1.40052
ATCTCTAAGTTTCGAC-1	S2	FALSE	7.59219e-07	FALSE	0.983121	0.374229	0.803647	-4.76466	-4.96675
ATCTCTAGTTTGACAC-1	S1	FALSE	1.97363e-06	FALSE	0.990403	0.381829	0.845097	-7.29642	-1.97967
ATCTCTATCATGCCGG-1	S1	FALSE	3.84173e-08	FALSE	0.995933	0.60589	0.890825	-5.76346	-3.53999
ATCTTCAAGGAAACGA-1	S3	FALSE	3.62956e-07	FALSE	0.976731	0.404301	0.765838	-3.36376	-2.03419
ATCTTCAAGTACTCGT-1	S3	FALSE	3.70135e-07	FALSE	0.98022	0.3254	0.774069	-0.800221	-1.96762
ATCTTCACACATACGT-1	S2	FALSE	2.51914e-07	FALSE	0.973872	0.326066	0.731303	-2.59121	-4.83419
ATCTTCACACCTGAAT-1	S1	FALSE	1.45265e-07	FALSE	0.993764	0.486368	0.872277	-6.2506	-3.63082
ATCTTCACACGTTGGC-1	S1	FALSE	1.33146e-08	FALSE	0.996175	0.640562	0.927782	-6.51759	-3.68472
ATCTTCAGTTACAGCT-1	S3	FALSE	4.00307e-05	FALSE	0.971546	0.296196	0.528779	-0.183599	-3.08529
ATCTTCATCATGCAGT-1	S1	FALSE	1.02811e-07	FALSE	0.99693	0.597353	0.855672	-5.65844	-2.53826
ATCTTCATCTAGTGAC-1	S3	FALSE	5.21733e-08	FALSE	0.972325	0.492888	0.78153	-1.75651	-1.40176
ATGAAAGCAACAGCTT-1	S3	FALSE	1.18586e-08	FALSE	0.978458	0.426271	0.751524	-2.9128	-2.26511
ATGAAAGCAACGATTC-1	S1	FALSE	3.62415e-07	FALSE	0.993557	0.457461	0.863617	-7.62948	-2.791
ATGAAAGTCGTTATCT-1	S1	FALSE	2.34585e-07	FALSE	0.985731	0.349532	0.811041	-5.72483	-2.15287
ATGACCAAGGCCGCTT-1	S1	FALSE	6.33811e-09	FALSE	0.997164	0.669846	0.906861	-7.11815	-2.64219
ATGACCAAGTCCCGAC-1	S1	FALSE	1.74483e-08	FALSE	0.997408	0.636575	0.899244	-7.86342	-2.94063
ATGACCAAGTCGCCCA-1	S1	FALSE	1.02318e-07	FALSE	0.994562	0.570279	0.90972	-6.33268	-2.95369
ATGACCACAACTCCAA-1	S1	FALSE	1.24042e-06	FALSE	0.98737	0.416293	0.822532	-5.49643	0.513537
ATGACCACAATTGCGT-1	S1	FALSE	7.21868e-07	FALSE	0.987793	0.383663	0.837417	-4.85926	1.7498
ATGACCAGTCGATTAC-1	S3	FALSE	3.60621e-07	FALSE	0.978172	0.338723	0.758894	-1.87555	-2.45051
ATGAGGGAGTTTGCTG-1	S2	FALSE	1.61835e-05	FALSE	0.967411	0.343575	0.699402	-2.20812	-5.32181
ATGAGGGCACGGATCC-1	S2	FALSE	3.18955e-08	FALSE	0.996307	0.671054	0.93978	-8.1277	-3.20096
ATGAGGGCAGACAATA-1	S1	FALSE	8.77496e-09	FALSE	0.998539	0.621483	0.837567	-7.3825	-1.72884
ATGAGGGCATAGACTC-1	S1	FALSE	6.91456e-09	FALSE	0.998952	0.679787	0.923018	-8.33892	-2.55234
ATGAGGGGTAGTGCGA-1	S1	FALSE	5.90949e-07	FALSE	0.994506	0.500711	0.844591	-8.03735	-2.04524
ATGAGGGTCATCTGTT-1	S2	FALSE	1.83906e-06	FALSE	0.979527	0.327986	0.774387	-2.68452	-4.7096
ATGAGTCAGCGTGCCT-1	S1	FALSE	1.9361e-08	FALSE	0.998335	0.671061	0.924352	-7.23861	-2.84696
ATGAGTCAGGTACATA-1	Proliferating	FALSE	9.29827e-09	FALSE	0.998167	0.697535	0.934942	3.28432	2.73814
ATGAGTCAGTAATCCC-1	S2	FALSE	9.34423e-07	FALSE	0.979304	0.330162	0.790426	-3.2926	-5.16291
ATGAGTCCAAGGTCTT-1	S3	FALSE	5.58035e-07	FALSE	0.978316	0.307227	0.768484	-2.34163	-0.410496
ATGAGTCCATCTTCGC-1	S3	FALSE	8.11155e-07	FALSE	0.976324	0.340925	0.797025	-2.60832	-2.42269
ATGAGTCCATGAGTAA-1	S2	FALSE	9.51484e-08	FALSE	0.986998	0.36506	0.817496	-3.6771	-4.1946
ATGAGTCGTATCGAGG-1	S3	FALSE	2.99218e-05	FALSE	0.9809	0.292417	0.777958	-2.69441	-2.71534
ATGAGTCTCCCTTGGT-1	S1	FALSE	8.96956e-08	FALSE	0.99868	0.618541	0.886455	-7.21799	-2.8366
ATGATCGAGACGTCCC-1	S2	FALSE	3.34672e-07	FALSE	0.982461	0.328461	0.805638	-6.03109	-3.98957
ATGATCGTCGTTGCCT-1	S2	FALSE	5.94129e-05	FALSE	0.96697	0.346905	0.681639	-2.13215	-4.96704
ATGCATGAGAAGAGCA-1	S3	FALSE	2.50249e-05	FALSE	0.897097	0.247044	0.583774	-0.919639	-3.14032
ATGCATGAGACAGCTG-1	S2	FALSE	1.78155e-07	FALSE	0.977742	0.409284	0.762158	-1.79809	-5.29071
ATGCATGCATATGGCT-1	S1	FALSE	5.60782e-08	FALSE	0.998163	0.639854	0.905414	-7.85243	-2.76424
ATGCATGTCACCATAG-1	S1	FALSE	2.95916e-07	FALSE	0.997463	0.62219	0.888457	-8.55303	-1.98775
ATGCATGTCATTCACT-1	S2	FALSE	4.85509e-09	FALSE	0.996531	0.77618	0.919379	-5.7216	-4.42418
ATGCCTCAGACTCTAC-1	S1	FALSE	1.30664e-07	FALSE	0.985442	0.321555	0.80523	-4.8056	2.17583
ATGCCTCAGATTGATG-1	S3	FALSE	1.07333e-07	FALSE	0.951201	0.542827	0.73251	-2.00222	-1.3289
ATGCCTCAGCACGTCC-1	S1	FALSE	1.09045e-06	FALSE	0.993491	0.531446	0.841732	-8.14471	-3.36206
ATGCCTCCAAGCAATA-1	S1	FALSE	5.73284e-08	FALSE	0.994118	0.654589	0.918418	-7.24978	-3.49006
ATGCCTCCAGGGTTGA-1	S3	FALSE	5.86283e-06	FALSE	0.954284	0.318547	0.630449	-2.10755	-3.36503
ATGCCTCCATGGGTTT-1	S3	FALSE	9.8373e-07	FALSE	0.96434	0.313553	0.764752	-2.77061	-2.54447
ATGCCTCGTCCACTCT-1	S1	FALSE	3.15189e-09	FALSE	0.998122	0.71894	0.912769	-7.1837	-2.7656
ATGCCTCGTCCTCATC-1	S3	FALSE	2.3104e-08	FALSE	0.96979	0.520467	0.725251	-2.21114	-0.625533
ATGCCTCGTCGCCACA-1	S3	FALSE	2.786e-08	FALSE	0.975229	0.437652	0.766282	-2.27307	-1.89717
ATGCCTCGTTCTTGTT-1	S2	FALSE	1.08727e-07	FALSE	0.983341	0.681442	0.833463	-4.10126	-3.8707
ATGCCTCTCAGGTAAA-1	S2	FALSE	0.000344106	FALSE	0.889723	0.182349	0.495564	6.90456	-2.97936
ATGCCTCTCTCACCCA-1	S1	FALSE	5.86385e-07	FALSE	0.995053	0.770817	0.879117	-7.64869	-2.59518
ATGCGATAGACTCTTG-1	S3	FALSE	2.30539e-07	FALSE	0.981997	0.327428	0.75629	-2.63967	-1.79494
ATGCGATAGATGCTTC-1	S1	FALSE	6.29528e-06	FALSE	0.991011	0.338242	0.825287	-5.1894	-1.94828
ATGCGATAGGAACGTC-1	S2	FALSE	7.31081e-06	FALSE	0.982848	0.284935	0.765883	-3.00265	-4.6901
ATGCGATAGTGAATAC-1	S1	FALSE	3.80121e-07	FALSE	0.974676	0.406302	0.84423	-5.87394	-3.14685
ATGCGATCACCCAACG-1	S2	FALSE	7.84251e-06	FALSE	0.970698	0.340686	0.65853	7.1171	-3.23618
ATGCGATCACCCTCTA-1	S3	FALSE	9.68346e-07	FALSE	0.971192	0.282886	0.724425	-1.53714	-0.865351
ATGCGATGTCGCACGT-1	S1	FALSE	4.43951e-06	FALSE	0.969056	0.267058	0.699237	-10.8251	-0.305069
ATGCGATGTTTGGGAG-1	S1	FALSE	5.86093e-08	FALSE	0.993905	0.588022	0.851949	-8.22316	-2.68244
ATGCGATTCCGAGATT-1	S1	FALSE	3.98398e-07	FALSE	0.976936	0.307793	0.779274	-4.25944	-1.91711
ATGCGATTCGAGTCCG-1	S1	FALSE	2.55158e-08	FALSE	0.992732	0.518197	0.86173	-5.26296	-2.30562
ATGCGATTCGATCCCT-1	injury_PT	FALSE	4.92116e-06	FALSE	0.993119	0.516304	0.875036	0.745624	3.06819
ATGCGATTCTGGACTA-1	S1	FALSE	2.52121e-07	FALSE	0.985536	0.334641	0.809348	-4.36886	2.22312
ATGGAGGAGAACAAGG-1	Tmsb4x_PT	FALSE	0.0825042	FALSE	0.498499	0.0537597	0.0839337	6.63532	-1.46791
ATGGAGGAGACGCAGT-1	S1	FALSE	1.54063e-05	FALSE	0.993359	0.397322	0.827522	-6.72897	-2.14736
ATGGAGGAGCCTGAAG-1	S2	FALSE	6.47371e-05	FALSE	0.772001	0.217439	0.23708	5.90378	-2.82318
ATGGAGGCAAATGGCG-1	S1	FALSE	1.64539e-07	FALSE	0.997591	0.63306	0.889538	-7.62598	-2.02009
ATGGATCAGAGTGAAG-1	S1	FALSE	5.29923e-07	FALSE	0.973	0.342093	0.741257	-4.42468	2.2166
ATGGATCCACTGGCCA-1	S2	FALSE	0.000176983	FALSE	0.957549	0.321603	0.387112	6.51392	-2.84212
ATGGATCGTAGTTACC-1	S2	FALSE	6.3451e-08	FALSE	0.996205	0.593587	0.874758	-5.10554	-4.49936
ATGGATCGTCGTGGTC-1	S1	FALSE	9.55143e-07	FALSE	0.976827	0.309956	0.757028	-10.4525	-0.333889
ATGGATCGTGCCTAAT-1	S3	FALSE	3.13151e-07	FALSE	0.97266	0.313072	0.738007	-2.16266	-1.68915
ATGGATCTCACACCCT-1	S3	FALSE	0.000170207	FALSE	0.97993	0.23801	0.721868	-1.23287	-2.03634
ATGGATCTCACATACG-1	S2	FALSE	2.86253e-06	FALSE	0.986005	0.338196	0.809239	-5.60608	-4.15654
ATGGATCTCCGGTAAT-1	S2	FALSE	5.7048e-08	FALSE	0.991555	0.486277	0.870484	-6.08473	-3.71322
ATGGGAGAGGGTGAAA-1	S1	FALSE	3.42878e-08	FALSE	0.992498	0.565926	0.850774	-5.20594	1.34102
ATGGGAGAGTACCCTA-1	S1	FALSE	1.74587e-07	FALSE	0.996519	0.654838	0.8627	-7.01718	-3.42407
ATGGGAGGTGTTCGTA-1	S2	FALSE	2.9848e-07	FALSE	0.979934	0.322924	0.765964	-2.44219	-4.77564
ATGGGTTTCACTGAAC-1	S1	FALSE	1.68652e-07	FALSE	0.993164	0.573281	0.855175	-7.05205	-2.63807
ATGGGTTTCGTGACTA-1	S2	FALSE	9.42292e-07	FALSE	0.982621	0.292212	0.750662	-2.50823	-4.94396
ATGGTTGAGCGGTAGT-1	S3	FALSE	6.92364e-08	FALSE	0.991042	0.528362	0.809448	-3.1751	-2.178
ATGGTTGGTAAGCTCT-1	S2	FALSE	1.29368e-06	FALSE	0.97508	0.309546	0.759814	-3.03215	-4.77263
ATGGTTGTCAAGAAAC-1	S2	FALSE	5.33392e-07	FALSE	0.988879	0.382745	0.795221	-5.77179	-3.49118
ATGTCCCAGGTTACAA-1	S2	FALSE	1.56771e-06	FALSE	0.92011	0.30996	0.648965	-1.74784	-3.90182
ATGTCCCCACCATAAC-1	S1	FALSE	3.28466e-08	FALSE	0.998937	0.669701	0.919315	-7.85338	-2.38894
ATGTCCCCAGCAGTGA-1	S3	FALSE	1.29784e-06	FALSE	0.953426	0.292772	0.698524	-2.36676	-0.987608
ATGTCCCGTCACGCTG-1	S2	FALSE	2.67342e-07	FALSE	0.99655	0.586962	0.893122	-7.17895	-4.37276
ATGTCCCGTTCCGTTC-1	S1	FALSE	5.66792e-08	FALSE	0.996577	0.615437	0.894905	-7.87008	-2.24198
ATGTCCCTCCCGAATA-1	S2	FALSE	1.42572e-06	FALSE	0.985333	0.301881	0.781961	-3.92841	-5.26422
ATGTCCCTCTCATAGG-1	S2	FALSE	0.00072209	FALSE	0.608103	0.142936	0.0943015	6.8403	-2.95451
ATGTCCCTCTGGCCGA-1	S1	FALSE	6.93834e-08	FALSE	0.998598	0.629148	0.870619	-7.20781	-2.52463
ATGTCTTAGCCGGATA-1	S1	FALSE	1.51316e-05	FALSE	0.973306	0.238764	0.72434	-4.45662	2.38625
ATGTCTTAGGTAACTA-1	injury_PT	FALSE	5.27525e-06	FALSE	0.992465	0.53588	0.845459	0.786471	3.46043
ATGTCTTAGGTTAAAC-1	S2	FALSE	2.91169e-07	FALSE	0.996831	0.587462	0.878408	5.53033	-2.63017
ATGTCTTCAGATCATC-1	S1	FALSE	4.89042e-08	FALSE	0.996744	0.597439	0.897309	-7.16081	-3.75943
ATGTCTTCAGGGTTGA-1	S1	FALSE	4.01274e-07	FALSE	0.997825	0.673684	0.898722	-7.27341	-3.00661
ATGTCTTGTGCAACAG-1	S2	FALSE	6.11174e-07	FALSE	0.966761	0.425739	0.749004	-2.30847	-5.26051
ATGTCTTGTTATGACC-1	S3	FALSE	4.91169e-07	FALSE	0.964369	0.306726	0.675353	-2.10256	-0.705314
ATTACCTAGGATGTTA-1	S3	FALSE	7.28428e-07	FALSE	0.968499	0.280933	0.716808	-1.12381	-1.89427
ATTACCTCACCGTGCA-1	S2	FALSE	5.39526e-07	FALSE	0.981239	0.320599	0.786929	-5.31706	-3.98431
ATTACCTGTGGATTTC-1	S1	FALSE	2.96765e-08	FALSE	0.997241	0.638546	0.889236	-6.77685	-3.15393
ATTACCTGTTGTTTGG-1	S2	FALSE	6.83648e-07	FALSE	0.986561	0.323993	0.789561	-3.34087	-5.10763
ATTACCTTCATTTGTC-1	S1-S2	FALSE	0.000490469	FALSE	0.596124	0.12925	0.182748	10.1354	-3.2743
ATTACCTTCCGATAAC-1	S3	FALSE	1.80796e-06	FALSE	0.978074	0.762092	0.835999	-1.92926	0.843959
ATTACTCAGGTTGTTC-1	S2	FALSE	1.31423e-07	FALSE	0.984631	0.345905	0.799345	-3.9632	-5.07766
ATTACTCCAAGTTGGG-1	S1	FALSE	7.56334e-09	FALSE	0.997165	0.688041	0.937087	-7.97666	-2.79584
ATTACTCTCTTACCGC-1	S1	FALSE	3.50438e-09	FALSE	0.997399	0.710669	0.908361	-5.47985	1.02341
ATTATCCTCTGGGAGA-1	S1	FALSE	3.70621e-08	FALSE	0.997475	0.728152	0.908406	-6.00423	-3.73125
ATTCACTAGCACACAG-1	S1	FALSE	3.1264e-07	FALSE	0.997522	0.652012	0.911014	-6.91718	-3.48347
ATTCACTCAACTAGAA-1	S3	FALSE	5.8413e-08	FALSE	0.965885	0.684749	0.814186	-0.70576	-2.77353
ATTCACTCATACCACA-1	S2	FALSE	2.78651e-08	FALSE	0.997846	0.722752	0.914172	-6.40988	-4.85937
ATTCACTGTGCCCAGT-1	Proliferating	FALSE	1.97736e-07	FALSE	0.908979	0.475624	0.751489	3.41824	2.83436
ATTCAGGAGATTTGCC-1	S1	FALSE	1.04662e-07	FALSE	0.983673	0.351276	0.819332	-4.56973	1.88529
ATTCAGGAGCGAGTCA-1	S2	FALSE	5.63013e-07	FALSE	0.976266	0.316427	0.756336	-2.27036	-5.31272
ATTCAGGAGGGCCTCT-1	S1-S2	FALSE	1.94457e-05	FALSE	0.965671	0.520947	0.486163	7.56871	-3.90452
ATTCAGGGTCAACGCC-1	S2	FALSE	1.47987e-08	FALSE	0.979528	0.454446	0.784674	-3.67096	-4.75379
ATTCAGGTCCGCAACG-1	S1	FALSE	1.99329e-06	FALSE	0.992471	0.400551	0.843544	-5.21224	-2.0117
ATTCATCAGTTGGCGA-1	S1	FALSE	1.83201e-07	FALSE	0.994818	0.490299	0.820547	-7.61804	-3.85817
ATTCATCTCGGTATGT-1	S1	FALSE	6.34596e-08	FALSE	0.997071	0.789692	0.906668	-8.09689	-2.54267
ATTCATCTCTGCTAGA-1	S2	FALSE	7.59255e-07	FALSE	0.812558	0.501988	0.644683	-1.78548	-3.92911
ATTCCATAGCAGGCAT-1	S2	FALSE	1.52754e-05	FALSE	0.966596	0.269946	0.718828	-2.49378	-5.53324
ATTCCATAGCGACTTT-1	S1	FALSE	6.84472e-08	FALSE	0.997799	0.619223	0.863721	-8.1644	-3.08061
ATTCCATCAACACTAC-1	S1	FALSE	1.54815e-08	FALSE	0.998636	0.731712	0.88961	-8.55388	-2.51867
ATTCCATCAGTCGGAA-1	S1	FALSE	6.37104e-08	FALSE	0.992421	0.48832	0.878437	-7.23206	-3.68736
ATTCCATGTATGATCC-1	S2	FALSE	2.87949e-07	FALSE	0.976588	0.346538	0.715686	-2.85155	-5.55296
ATTCCATGTCAATCTG-1	S2	FALSE	5.39359e-07	FALSE	0.994329	0.464022	0.856104	-5.29359	-4.46528
ATTCCATGTCGAGTTT-1	S3	FALSE	3.96047e-07	FALSE	0.976362	0.322629	0.76472	-2.1439	-1.3089
ATTCCATTCCAGCTCT-1	S1	FALSE	2.75332e-08	FALSE	0.987403	0.519921	0.824257	-3.97333	-2.61493
ATTCCATTCCGTGCGA-1	S1	FALSE	4.17042e-06	FALSE	0.98541	0.372255	0.815671	-4.7797	-3.09025
ATTCCCGAGAAAGTCT-1	S1	FALSE	6.25539e-07	FALSE	0.988913	0.449567	0.815008	-4.38396	-3.17246
ATTCCCGAGACCTTTG-1	S3	FALSE	4.53165e-07	FALSE	0.976238	0.277042	0.695212	-2.38305	-0.706479
ATTCCCGAGAGTTGTA-1	S1	FALSE	2.80016e-08	FALSE	0.99819	0.669593	0.854045	-7.64336	-3.21358
ATTCCCGAGCAGCCTC-1	S2	FALSE	2.07752e-08	FALSE	0.985536	0.378485	0.820322	-3.92559	-5.24263
ATTCCCGAGGTACAGC-1	S3	FALSE	7.32515e-06	FALSE	0.96667	0.263896	0.709108	-0.950419	-1.50253
ATTCCCGCAATTTCTC-1	S2	FALSE	2.92815e-07	FALSE	0.97955	0.362594	0.775195	-2.41673	-3.69955
ATTCCCGCACCCTCTA-1	S1	FALSE	5.94535e-09	FALSE	0.997698	0.810152	0.948161	-8.37636	-3.15455
ATTCCCGCACGACAAG-1	S1	FALSE	1.79507e-07	FALSE	0.995584	0.578306	0.88981	-5.45627	-3.01544
ATTCCCGTCCGTGGGT-1	S3	FALSE	1.30242e-06	FALSE	0.972892	0.304563	0.730548	-1.79509	-1.33612
ATTCCTAAGGCCTTGC-1	S1	FALSE	3.8139e-08	FALSE	0.996122	0.628176	0.903619	-7.30855	-3.07606
ATTCCTAGTCCGGTGT-1	S1	FALSE	1.44345e-07	FALSE	0.985248	0.336438	0.817386	-5.32414	1.29273
ATTCCTATCCGCCTAT-1	S1	FALSE	1.91055e-08	FALSE	0.996511	0.637175	0.931997	-6.19384	-4.2114
ATTCCTATCGATACTG-1	S1	FALSE	8.96282e-08	FALSE	0.980826	0.420896	0.803226	-4.67829	-3.27059
ATTCCTATCTCATAGG-1	S1	FALSE	2.2044e-07	FALSE	0.997636	0.635842	0.888132	-8.44027	-2.44082
ATTCGTTAGCGACTTT-1	S2	FALSE	4.10544e-06	FALSE	0.98186	0.288775	0.781636	-3.97387	-5.07962
ATTCGTTAGGATTACA-1	S1	FALSE	1.86452e-06	FALSE	0.993209	0.434174	0.854781	-6.55293	-1.99217
ATTCGTTAGGTTAAAC-1	S1	FALSE	1.28867e-08	FALSE	0.994088	0.605561	0.891143	-5.63157	-3.13823
ATTCGTTCAATTTCTC-1	S2	FALSE	6.52008e-07	FALSE	0.991517	0.405242	0.863316	-5.47703	-4.47509
ATTCGTTCACCCTGAG-1	S1	FALSE	5.4518e-08	FALSE	0.998355	0.661818	0.891575	-8.40493	-2.30918
ATTCGTTCACTGTTCC-1	S1	FALSE	1.14257e-08	FALSE	0.998607	0.722066	0.94736	-7.11536	-3.17438
ATTCGTTGTCCAATCA-1	S2	FALSE	8.50468e-07	FALSE	0.984195	0.395374	0.766271	-6.4377	-4.62688
ATTCGTTGTCGCGGTT-1	S2	FALSE	1.94314e-08	FALSE	0.993679	0.598104	0.839788	-5.52089	-4.39426
ATTCTACAGCCTCTTC-1	S1	FALSE	1.02648e-08	FALSE	0.998431	0.679246	0.900423	-7.11234	-2.97787
ATTCTACAGCGTTCAT-1	S3	FALSE	1.71138e-07	FALSE	0.974579	0.345572	0.769027	-2.95256	-1.36299
ATTCTACAGTATCTGC-1	S1	FALSE	4.32765e-07	FALSE	0.974902	0.345328	0.756704	-4.51886	1.91299
ATTCTACAGTTAGTGA-1	S2	FALSE	5.51841e-07	FALSE	0.977116	0.369679	0.775356	-2.13105	-4.65498
ATTCTACCACATAACC-1	S1	FALSE	1.20893e-07	FALSE	0.995335	0.516904	0.853326	-7.84082	-2.46541
ATTCTACGTACGGATG-1	S1	FALSE	1.22898e-07	FALSE	0.985375	0.346996	0.803667	-4.70584	2.29599
ATTCTACGTTCTCCAC-1	S1	FALSE	7.91223e-07	FALSE	0.977798	0.343886	0.802185	-4.47369	-1.78309
ATTCTACTCCTAAACG-1	S3	FALSE	3.02727e-08	FALSE	0.983104	0.440753	0.814609	-2.70125	-2.80495
ATTCTACTCGCACTCT-1	S1	FALSE	2.97648e-07	FALSE	0.97399	0.643273	0.787136	-4.33249	-3.29478
ATTCTTGAGGACCCAA-1	S1	FALSE	3.18916e-07	FALSE	0.983523	0.331626	0.806857	-4.96536	1.98629
ATTCTTGAGTAAATGC-1	S3	FALSE	1.73293e-07	FALSE	0.98325	0.382758	0.782651	-3.62002	-2.95995
ATTCTTGAGTATGAAC-1	S1	FALSE	2.95249e-07	FALSE	0.994008	0.548159	0.87001	-6.36182	-1.90205
ATTCTTGCAAAGTGTA-1	Proliferating	FALSE	8.07284e-08	FALSE	0.986549	0.385444	0.821462	3.32058	2.69874
ATTCTTGCAAATGCTC-1	S1	FALSE	1.8001e-08	FALSE	0.998595	0.647094	0.89559	-7.60305	-1.88931
ATTCTTGCAATTGCGT-1	S2	FALSE	1.5769e-07	FALSE	0.983814	0.371917	0.812796	-4.1486	-2.8963
ATTCTTGGTATGATCC-1	S2	FALSE	3.92618e-08	FALSE	0.974028	0.385649	0.775692	-2.13967	-4.44418
ATTCTTGGTGTTATCG-1	S3	FALSE	4.22216e-07	FALSE	0.955322	0.510378	0.758647	-1.97539	-2.24549
ATTGGGTAGAGTCAGC-1	S2	FALSE	3.78949e-07	FALSE	0.985106	0.373467	0.773363	-3.74931	-4.43197
ATTGGGTAGCAACTCT-1	S3	FALSE	4.88057e-07	FALSE	0.968106	0.743512	0.818932	-1.19262	-3.24031
ATTGGGTAGCGGTAGT-1	S1	FALSE	2.42573e-06	FALSE	0.976961	0.24932	0.740283	-4.47551	2.37151
ATTGGGTCATGGAGAC-1	S2	FALSE	2.45747e-05	FALSE	0.976769	0.233885	0.708104	-2.21795	-5.43805
ATTGTTCAGCCACAAG-1	S1	FALSE	1.26329e-08	FALSE	0.997036	0.626171	0.915556	-7.09907	-3.66645
ATTGTTCAGGTTCATC-1	S2	FALSE	1.42191e-06	FALSE	0.972065	0.321972	0.750175	-2.2577	-4.64009
ATTGTTCAGTTGTCAC-1	S2	FALSE	1.59714e-07	FALSE	0.985214	0.396245	0.832909	-4.84718	-4.54063
ATTGTTCCAATGCTCA-1	S1	FALSE	1.82554e-07	FALSE	0.995057	0.519443	0.891174	-5.0281	1.4956
ATTGTTCGTACCTATG-1	S1	FALSE	1.62056e-06	FALSE	0.969508	0.371078	0.736027	-10.822	-0.354941
ATTGTTCGTTTCACTT-1	S3	FALSE	1.21233e-05	FALSE	0.968674	0.320545	0.737074	-1.43142	-2.15125
ATTTACCAGGTCGACA-1	S2	FALSE	5.80923e-05	FALSE	0.980352	0.268245	0.792464	-3.58336	-4.60941
ATTTACCGTGACAACG-1	S1	FALSE	1.2722e-07	FALSE	0.997921	0.662418	0.880329	-8.31138	-3.11643
ATTTACCGTTGCCTAA-1	S1	FALSE	3.05818e-07	FALSE	0.992387	0.45987	0.826961	-5.994	-3.07195
ATTTACCTCGAGATAA-1	S1	FALSE	8.81408e-08	FALSE	0.995281	0.548324	0.858076	-8.12687	-2.43456
ATTTACCTCGCAAGAG-1	S1	FALSE	2.11513e-08	FALSE	0.997653	0.852507	0.942037	-7.44209	-2.69739
ATTTCACAGCTCTTCC-1	S1	FALSE	1.24876e-07	FALSE	0.997372	0.637081	0.896837	-7.39357	-2.97037
ATTTCACCACCTGATA-1	S2	FALSE	1.03545e-08	FALSE	0.983601	0.488356	0.811809	-3.55615	-4.76688
ATTTCACCAGTGAGCA-1	S2	FALSE	1.62091e-06	FALSE	0.964324	0.309371	0.734987	-2.27867	-4.314
ATTTCACCATCAGCAT-1	S1	FALSE	7.39721e-08	FALSE	0.998121	0.583992	0.867543	-7.31747	-2.29081
ATTTCACGTACGGATG-1	S1	FALSE	4.12944e-07	FALSE	0.99569	0.522383	0.872506	-5.16181	1.41888
ATTTCACGTCCTCCAT-1	S2	FALSE	0.000104164	FALSE	0.965429	0.291895	0.348356	6.11166	-2.5275
ATTTCACGTGCAGTGA-1	S3	FALSE	9.01851e-07	FALSE	0.970216	0.319093	0.713786	-1.455	-2.11109
ATTTCACGTGGTCTTA-1	S1	FALSE	2.02633e-07	FALSE	0.986941	0.357005	0.819345	-4.98441	-3.42006
ATTTCACTCCCTCGAT-1	S2	FALSE	1.56434e-08	FALSE	0.995749	0.675899	0.866879	-5.10577	-4.16381
ATTTCACTCTCTCCGA-1	S1	FALSE	1.70215e-07	FALSE	0.994804	0.511077	0.815671	-6.12324	-3.17859
ATTTCTGAGTCATAGA-1	injury_PT	FALSE	2.19436e-06	FALSE	0.982966	0.296978	0.784278	0.652724	4.38803
ATTTCTGGTCAGTTTG-1	S2	FALSE	6.73859e-08	FALSE	0.994182	0.549791	0.882963	-5.11633	-4.43519
ATTTCTGGTTATTCCT-1	S2	FALSE	2.41784e-08	FALSE	0.972684	0.447949	0.771095	-1.90316	-4.39666
ATTTCTGTCACATACG-1	S1	FALSE	2.64475e-06	FALSE	0.978562	0.31378	0.788555	-3.81414	-3.08618
ATTTCTGTCGACGACC-1	S1	FALSE	3.47904e-08	FALSE	0.997034	0.888582	0.969194	-8.09749	-2.97731
ATTTCTGTCTTGGTCC-1	S2	FALSE	9.07389e-08	FALSE	0.994112	0.580436	0.904077	-5.17272	-4.47122
CAAAGAAAGCAAATCA-1	S1	FALSE	1.07915e-07	FALSE	0.993651	0.466795	0.849189	-6.63178	-2.76175
CAAAGAAGTCTAACGT-1	Proliferating	FALSE	6.96043e-05	FALSE	0.949411	0.344047	0.697061	3.52362	2.77023
CAAAGAAGTCTACACA-1	S1	FALSE	1.63255e-07	FALSE	0.996492	0.610273	0.859023	-7.64518	-3.08459
CAAAGAAGTTTGTTCT-1	S2	FALSE	1.67012e-06	FALSE	0.974485	0.312674	0.799127	-2.99907	-4.70597
CAACAACAGGCCACTC-1	S3	FALSE	1.22627e-05	FALSE	0.973256	0.304828	0.757595	-2.29835	-2.38597
CAACAACCACGGTGTC-1	S1	FALSE	2.35407e-07	FALSE	0.995311	0.562508	0.878714	-8.20275	-3.04658
CAACAACGTCCCGCAA-1	S1	FALSE	1.99885e-07	FALSE	0.998146	0.613005	0.907235	-7.15576	-2.80374
CAACAACTCCGGCAAC-1	S3	FALSE	1.85635e-07	FALSE	0.975138	0.399439	0.737252	-2.99592	-2.8039
CAACAACTCTATTTCG-1	S1	FALSE	3.31004e-08	FALSE	0.998353	0.678283	0.916672	-7.78324	-3.47059
CAACAGTAGCACACAG-1	S1	FALSE	1.00715e-08	FALSE	0.997848	0.675706	0.877959	-6.64006	-2.84167
CAACAGTAGCAGTACG-1	S1	FALSE	1.89853e-07	FALSE	0.996114	0.600546	0.846433	-8.67889	-1.96064
CAACAGTAGCGTACAG-1	S2	FALSE	8.94322e-08	FALSE	0.989986	0.514976	0.865846	-4.54072	-4.21766
CAACAGTGTACCACGC-1	S3	FALSE	5.81574e-06	FALSE	0.973557	0.299058	0.753996	-2.77874	-2.2523
CAACAGTGTGATACTC-1	Proliferating	FALSE	4.77767e-05	FALSE	0.948361	0.245614	0.70437	3.63266	2.04951
CAACAGTGTTGGTAGG-1	S3	FALSE	1.65516e-05	FALSE	0.968271	0.606951	0.775563	-1.34921	-3.14705
CAACAGTTCCTGTTGC-1	S1	FALSE	2.12415e-06	FALSE	0.986223	0.315242	0.843142	-5.2705	-2.20968
CAACAGTTCGAAGCCC-1	S3	FALSE	1.50475e-06	FALSE	0.969604	0.295957	0.69043	-1.95841	-2.26541
CAACCAAAGAGATCGC-1	S1	FALSE	1.2284e-08	FALSE	0.996263	0.689929	0.92259	-7.06982	-3.71976
CAACCAAAGTCAGGGT-1	S3	FALSE	5.75273e-06	FALSE	0.972509	0.314326	0.708893	-2.39813	-2.49413
CAACCAAAGTTGCTCA-1	S2	FALSE	1.68855e-05	FALSE	0.980926	0.261678	0.786064	-3.79175	-4.25654
CAACCAAGTGAAAGTT-1	S1	FALSE	7.01427e-09	FALSE	0.99705	0.928618	0.948704	-8.02476	-2.6807
CAACCAAGTGATTCAC-1	S1	FALSE	1.75724e-08	FALSE	0.998147	0.708023	0.904684	-7.289	-3.38109
CAACCAAGTGGATTTC-1	S1	FALSE	3.44218e-07	FALSE	0.998048	0.631883	0.877533	-7.21384	-2.16057
CAACCAAGTGGTTCTA-1	S2	FALSE	4.25461e-08	FALSE	0.975627	0.520165	0.795915	-2.08476	-5.10735
CAACCTCAGCGAACTG-1	S1	FALSE	9.50935e-09	FALSE	0.998628	0.681889	0.940956	-8.24153	-2.48785
CAACCTCAGCTTCATG-1	S2	FALSE	2.90471e-08	FALSE	0.994954	0.559845	0.865926	-6.39275	-3.91137
CAACCTCAGGCCACCT-1	S1	FALSE	2.67975e-08	FALSE	0.994147	0.880516	0.883507	-5.83672	-3.20093
CAACCTCAGGGATCGT-1	S2	FALSE	2.19899e-08	FALSE	0.978266	0.393552	0.771888	-2.20412	-5.0366
CAACCTCGTATGCTAC-1	S1	FALSE	4.47484e-07	FALSE	0.980773	0.418837	0.770345	-4.25999	-3.40619
CAACCTCGTGTTACAC-1	S1	FALSE	1.51242e-07	FALSE	0.996443	0.581873	0.906698	-7.07254	-3.8406
CAACCTCGTTGGGCCT-1	S3	FALSE	3.61949e-07	FALSE	0.983163	0.390403	0.802697	-3.50855	-2.4184
CAACCTCGTTTGATCG-1	S1	FALSE	6.12452e-06	FALSE	0.987368	0.361129	0.830257	-6.29698	-2.40285
CAACCTCTCAAGCCAT-1	S2	FALSE	1.60047e-07	FALSE	0.980486	0.377581	0.782902	-3.17833	-4.39086
CAACCTCTCCACTGGG-1	S3	FALSE	1.11088e-07	FALSE	0.949207	0.310832	0.702021	-2.8408	-1.37927
CAACCTCTCTTTGATC-1	S1	FALSE	1.86886e-07	FALSE	0.979162	0.50056	0.831872	-5.30898	1.41965
CAACGGCAGAAATGGG-1	S1	FALSE	1.69277e-07	FALSE	0.995288	0.54649	0.876831	-6.74612	-2.34202
CAACGGCAGATACCAA-1	S1	FALSE	3.72052e-06	FALSE	0.987534	0.357619	0.847249	-4.11755	-1.86171
CAACGGCAGATTGGGC-1	S1-S2	FALSE	0.00019854	FALSE	0.608388	0.105001	0.0770553	7.09248	-2.90605
CAACGGCAGCATGCGA-1	S1	FALSE	3.29643e-08	FALSE	0.977861	0.365067	0.765477	-4.51963	1.99842
CAACGGCAGTCTAGAA-1	S1	FALSE	3.42651e-08	FALSE	0.997093	0.741829	0.901903	-6.22978	-2.47415
CAACGGCCAGAGTCAG-1	S1	FALSE	9.52809e-08	FALSE	0.996272	0.594053	0.882725	-10.3361	-1.13452
CAACGGCGTTATTCCT-1	S1	FALSE	1.56208e-07	FALSE	0.998381	0.616487	0.893471	-8.40509	-2.38431
CAACGGCTCAGAGTGG-1	S2	FALSE	2.27424e-05	FALSE	0.967798	0.294459	0.708255	-2.74953	-4.82608
CAAGACTAGTATCTGC-1	S2	FALSE	3.93045e-07	FALSE	0.994895	0.463669	0.877151	-5.63544	-3.30881
CAAGACTAGTTGAAAC-1	S2	FALSE	1.08637e-06	FALSE	0.995971	0.539954	0.888614	-6.57232	-4.34991
CAAGACTCAAGTGGGT-1	S2	FALSE	8.34495e-08	FALSE	0.993845	0.540323	0.862942	-4.99617	-4.15005
CAAGACTGTGGCACTC-1	S1	FALSE	1.19631e-07	FALSE	0.997909	0.606844	0.848433	-7.7495	-2.78169
CAAGACTGTTGCTCAA-1	S1	FALSE	8.743e-08	FALSE	0.997987	0.627311	0.896097	-8.41639	-2.56383
CAAGACTTCTATTGTC-1	S2	FALSE	8.38817e-08	FALSE	0.977888	0.340901	0.759943	-2.15948	-5.2749
CAAGAGGAGCATGGGT-1	S3	FALSE	0.000160615	FALSE	0.964795	0.266361	0.709925	-2.0945	-0.86905
CAAGAGGCAACAGAGC-1	S2	FALSE	1.73385e-06	FALSE	0.968186	0.342003	0.747081	-1.91427	-4.40872
CAAGAGGGTGAGATCG-1	S1	FALSE	2.80113e-05	FALSE	0.385308	0.191264	0.164861	4.98312	-1.11572
CAAGAGGTCGTGGACC-1	S1	FALSE	3.00056e-06	FALSE	0.988715	0.348908	0.747526	-6.52871	-3.53649
CAAGAGGTCTGGTTGA-1	S1	FALSE	1.87844e-07	FALSE	0.997059	0.578237	0.876143	-8.7022	-1.8996
CAAGCTAAGCTGCCTG-1	S1	FALSE	3.34178e-08	FALSE	0.996283	0.621393	0.911506	-5.58909	1.25021
CAAGCTACACACTGGC-1	S3	FALSE	2.84409e-06	FALSE	0.919961	0.279037	0.648411	-2.00692	-1.01537
CAAGCTAGTCCGGATC-1	S3	FALSE	5.72678e-07	FALSE	0.97502	0.30798	0.726085	-2.55514	-1.22742
CAAGCTATCTCGCTTG-1	S3	FALSE	3.4873e-07	FALSE	0.968136	0.504257	0.778121	-1.80513	0.745465
CAAGCTATCTTGGCTC-1	S2	FALSE	8.476e-07	FALSE	0.981871	0.290915	0.781444	-2.31045	-4.63027
CAAGGGACAAAGTGTA-1	S1	FALSE	5.37397e-08	FALSE	0.997035	0.595371	0.880965	-7.90689	-3.18252
CAAGGGACAAGCGCAA-1	S1	FALSE	1.32308e-07	FALSE	0.979923	0.334315	0.772798	-4.91514	2.03924
CAAGGGACAAGTGTCT-1	S2	FALSE	6.08122e-06	FALSE	0.980594	0.477727	0.686341	5.57892	-2.66306
CAAGGGACATCCTGTC-1	S3	FALSE	3.24492e-07	FALSE	0.974335	0.444379	0.756233	-2.03128	-1.09642
CAAGGGATCGGACAAG-1	S1	FALSE	1.92378e-05	FALSE	0.986885	0.384738	0.77487	-6.59249	-3.23158
CAAGGGATCGGCATTA-1	S1	FALSE	3.23758e-08	FALSE	0.996942	0.638497	0.927834	-7.68833	-3.28364
CAAGGGATCTTGCAGA-1	S1	FALSE	7.16216e-08	FALSE	0.99605	0.607724	0.902219	-8.37729	-1.79445
CAATACGCAACGACTT-1	S1	FALSE	8.69802e-09	FALSE	0.996759	0.665837	0.923866	-7.09599	-4.10259
CAATACGCACTTGGCG-1	S1	FALSE	5.12647e-07	FALSE	0.97964	0.321647	0.773797	-4.06603	-3.17908
CAATACGGTTGAGAGC-1	S1	FALSE	8.77411e-08	FALSE	0.996721	0.574506	0.909731	-5.33008	1.33198
CAATACGTCATGTCAG-1	S1	FALSE	6.30413e-08	FALSE	0.996283	0.495703	0.823668	-5.77352	-2.71942
CAATACGTCTCGCTCA-1	S2	FALSE	0.00150787	FALSE	0.567227	0.142636	0.0972572	5.40656	-2.68996
CAATCGAAGCAATTAG-1	S2	FALSE	2.6425e-06	FALSE	0.970258	0.382766	0.716509	-2.9024	-5.77994
CAATCGACACTCTCGT-1	S3	FALSE	5.98133e-07	FALSE	0.97108	0.451702	0.712176	-2.09963	-1.22686
CAATCGACATGCCGAC-1	S1	FALSE	8.81956e-07	FALSE	0.99478	0.525231	0.871483	-6.14691	0.00722537
CAATCGATCATTTGTC-1	S1	FALSE	1.22046e-08	FALSE	0.997479	0.622856	0.912129	-6.30542	-3.76308
CAATGACAGAAGGCTC-1	S2	FALSE	2.06812e-07	FALSE	0.978142	0.335635	0.764008	-2.83639	-4.95045
CAATGACAGGCGTTGA-1	S1	FALSE	2.12521e-08	FALSE	0.99335	0.52696	0.839964	-5.61652	1.22656
CAATGACCACAACGCC-1	S3	FALSE	3.00981e-07	FALSE	0.960137	0.390415	0.694957	-1.95128	-1.08441
CAATGACCATGGAATA-1	S1	FALSE	4.45105e-09	FALSE	0.9985	0.684004	0.896232	-10.0655	-1.27877
CAATGACGTCTAGGTT-1	S2	FALSE	3.04291e-06	FALSE	0.993239	0.441166	0.847435	-6.0013	-4.42377
CAATGACGTGAGTTGG-1	S2	FALSE	2.77734e-05	FALSE	0.977861	0.281384	0.747344	-3.50744	-4.9902
CAATGACGTTCAATCG-1	Proliferating	FALSE	2.70561e-05	FALSE	0.979146	0.269824	0.754535	3.7096	1.73077
CAATGACTCATCGACA-1	S1	FALSE	7.71309e-08	FALSE	0.996925	0.610956	0.914795	-5.41349	1.16737
CAATGACTCGAAGCCC-1	S1	FALSE	1.66199e-07	FALSE	0.981581	0.307196	0.76696	-4.5519	2.15769
CAATTTCAGCAAGGAA-1	S2	FALSE	0.000211685	FALSE	0.735097	0.216989	0.138815	5.18564	-2.28315
CAATTTCAGCCTCTCT-1	S1	FALSE	2.01411e-08	FALSE	0.996062	0.65543	0.928914	-7.78208	-2.13703
CAATTTCAGCTTAAGA-1	S1	FALSE	7.75853e-06	FALSE	0.98908	0.33822	0.779954	-5.02341	-2.37358
CAATTTCAGGTCCTGC-1	S1	FALSE	1.2284e-06	FALSE	0.992594	0.44923	0.85787	-7.19913	-3.67863
CAATTTCCAAGACGAC-1	S1	FALSE	3.49328e-08	FALSE	0.997877	0.67118	0.912772	-9.92753	-1.41904
CAATTTCCACATCCCT-1	S2	FALSE	1.44785e-07	FALSE	0.979255	0.300723	0.7798	-1.77701	-4.74464
CAATTTCCATATAGCC-1	injury_PT	FALSE	2.29013e-06	FALSE	0.947762	0.529559	0.753317	0.81269	4.37748
CAATTTCGTCCGTTTC-1	S2	FALSE	1.5313e-08	FALSE	0.983979	0.497406	0.773849	-3.31576	-4.63849
CAATTTCGTCGCATTA-1	S1	FALSE	4.06015e-09	FALSE	0.998744	0.682866	0.850701	-7.805	-2.64735
CAATTTCGTTATGTCG-1	S1	FALSE	2.74065e-09	FALSE	0.995783	0.627259	0.889096	-5.73099	-3.07324
CAATTTCTCCATACAG-1	S2	FALSE	2.75641e-06	FALSE	0.981645	0.274414	0.742513	-2.25387	-4.88104
CAATTTCTCGAAGAAT-1	S1	FALSE	6.74437e-09	FALSE	0.998273	0.700479	0.907856	-8.43052	-2.77486
CACAACAAGCGATTCT-1	S1	FALSE	1.10713e-07	FALSE	0.996117	0.670934	0.916628	-5.49053	-3.20535
CACAACAAGGGTACGT-1	S1	FALSE	4.707e-07	FALSE	0.996384	0.585075	0.909994	-6.41869	-4.42305
CACAACACACTACCGG-1	S1	FALSE	3.29127e-05	FALSE	0.970825	0.25462	0.751836	-4.42101	1.92929
CACAACACAGAGATGC-1	S1	FALSE	1.9661e-07	FALSE	0.981013	0.305378	0.744519	-7.00657	-3.10217
CACAACATCAGTGCGC-1	S1	FALSE	1.19481e-08	FALSE	0.996506	0.594302	0.905461	-7.05424	-2.68668
CACACAAAGCAGTACG-1	S3	FALSE	3.21141e-07	FALSE	0.979916	0.372599	0.750031	-2.75305	-2.42994
CACACAAAGTCATGGG-1	S2	FALSE	1.90128e-06	FALSE	0.972423	0.301808	0.748189	-2.72398	-5.05093
CACACAACACGCAAAG-1	S1	FALSE	9.29284e-09	FALSE	0.998916	0.706073	0.932364	-7.91239	-2.77693
CACACAAGTGTCTTGA-1	S3	FALSE	4.54422e-08	FALSE	0.979549	0.411248	0.730617	-1.40075	-1.27959
CACACAATCAGCCCAG-1	S3	FALSE	3.20692e-05	FALSE	0.965027	0.25751	0.718688	-1.38198	-1.23471
CACACAATCTCATGCC-1	S1	FALSE	1.74071e-07	FALSE	0.997813	0.686183	0.904584	-10.3325	-1.09409
CACACAATCTCCCTAG-1	S3	FALSE	1.458e-06	FALSE	0.977751	0.266844	0.742989	-2.49335	-0.849187
CACACAATCTTCGTGC-1	S3	FALSE	3.13187e-07	FALSE	0.943582	0.387029	0.738086	-2.90533	-0.97282
CACAGATAGTGCAAAT-1	S1	FALSE	3.18244e-06	FALSE	0.988949	0.346549	0.80463	-4.80113	1.02554
CACAGATCAATCTCGA-1	S1	FALSE	1.15736e-06	FALSE	0.980409	0.427102	0.814221	-6.19657	-2.3935
CACAGATCACATATGC-1	S1	FALSE	5.40819e-08	FALSE	0.995434	0.634111	0.89906	-7.2383	-3.81903
CACAGATGTCTAACTG-1	S1	FALSE	3.50014e-07	FALSE	0.995127	0.486285	0.855859	-8.2078	-2.86724
CACAGATGTGTCCGGT-1	S1	FALSE	1.58759e-07	FALSE	0.988962	0.412461	0.862886	-6.84805	-3.62137
CACAGATTCCATCACC-1	S2	FALSE	7.15014e-08	FALSE	0.98111	0.341466	0.781474	-3.39382	-4.93032
CACAGGCCACGTAGTT-1	S1	FALSE	5.62253e-08	FALSE	0.993637	0.472167	0.860663	-5.80273	-3.99684
CACAGGCGTATCAGGG-1	S1	FALSE	3.05291e-08	FALSE	0.991604	0.485903	0.839308	-4.37644	-3.30043
CACATGAAGATAACAC-1	S1	FALSE	1.80857e-07	FALSE	0.998176	0.640904	0.872251	-8.25359	-3.0001
CACATGAAGGTCTGGA-1	S1	FALSE	1.11505e-07	FALSE	0.996681	0.575491	0.887742	-4.95638	1.40009
CACATGAAGTCATCCA-1	S1	FALSE	5.72722e-07	FALSE	0.995419	0.523406	0.887596	-7.06732	-2.92657
CACATGACAAATTGGA-1	S1	FALSE	5.09147e-09	FALSE	0.997578	0.800622	0.937334	-6.07492	-2.74995
CACATGATCCAACCGG-1	S1	FALSE	2.79606e-08	FALSE	0.997431	0.650587	0.921721	-7.28723	-3.63855
CACATGATCTCTCTAA-1	S1	FALSE	5.45973e-07	FALSE	0.984502	0.335324	0.803944	-5.58363	-3.19052
CACCAAACAATCAGCT-1	S1	FALSE	8.41497e-06	FALSE	0.523507	0.133657	0.11328	6.34693	-2.15692
CACCAAACAATCTAGC-1	S1	FALSE	3.6772e-07	FALSE	0.994308	0.4654	0.8626	-6.15774	-3.55341
CACCAAAGTCGCTCGA-1	S1	FALSE	5.38921e-08	FALSE	0.993916	0.515009	0.8367	-7.59379	-3.29092
CACCAAAGTCTATGAC-1	S3	FALSE	5.25826e-08	FALSE	0.985036	0.46016	0.811439	-3.67163	-1.88604
CACCAAAGTCTTCAAG-1	S1	FALSE	6.85754e-07	FALSE	0.995174	0.481016	0.866926	-8.05792	-2.1349
CACCAAAGTGCGGCTT-1	S1	FALSE	8.01545e-08	FALSE	0.99196	0.545179	0.781405	-8.52412	-2.13624
CACCAAAGTGGCCCAT-1	S1	FALSE	1.95762e-08	FALSE	0.995775	0.725778	0.885079	-5.10108	1.22208
CACCAAATCGAGAAGC-1	S1	FALSE	2.02402e-08	FALSE	0.996906	0.643951	0.914377	-7.22636	-3.05598
CACCGTTGTGTATTGC-1	S1	FALSE	5.47578e-06	FALSE	0.991425	0.404587	0.821012	-6.35659	-2.72316
CACGAATAGTTGTAAG-1	S2	FALSE	1.46305e-05	FALSE	0.970892	0.225019	0.695681	-3.23823	-5.05894
CACGAATCAAGACTGG-1	S1	FALSE	3.99131e-09	FALSE	0.997623	0.826107	0.929415	-6.9035	-2.86817
CACGAATCACTTCATT-1	S3	FALSE	1.20312e-06	FALSE	0.972212	0.322232	0.743194	-2.03322	-2.85357
CACGAATGTAGCGTTT-1	Tmsb4x_PT	FALSE	0.00135314	FALSE	0.609139	0.10724	0.135616	6.27121	-2.17813
CACGGGTCATTGGCAT-1	S1	FALSE	6.43144e-07	FALSE	0.992238	0.446822	0.82278	-7.9606	-2.33995
CACGGGTTCGCATAGT-1	S2	FALSE	6.54739e-09	FALSE	0.994286	0.607076	0.851874	-5.72755	-4.00453
CACGTGGCAAGTCATC-1	S2	FALSE	2.18858e-06	FALSE	0.986462	0.350642	0.816379	-5.07114	-4.47953
CACGTGGCACCTTCCA-1	S3	FALSE	1.59588e-07	FALSE	0.961027	0.471672	0.748398	-1.71835	-1.13208
CACGTGGGTTCGAAGG-1	S1	FALSE	1.39407e-06	FALSE	0.98265	0.311442	0.750644	4.61695	-1.66582
CACGTGGGTTGTTGAC-1	S1	FALSE	2.57723e-08	FALSE	0.997822	0.672644	0.922374	-8.3035	-2.09832
CACGTTCAGGGAGTTC-1	S3	FALSE	2.73371e-06	FALSE	0.937665	0.336772	0.747443	-2.31303	-0.562131
CACGTTCAGGTAGCCA-1	S2	FALSE	0.001119	FALSE	0.73902	0.142839	0.0860278	7.37235	-2.787
CACGTTCCAAGCTGCC-1	S1	FALSE	1.63706e-08	FALSE	0.990731	0.555464	0.85368	-5.41787	1.05304
CACGTTCTCGCTACAA-1	S2	FALSE	1.80773e-06	FALSE	0.983285	0.479339	0.759594	-4.59975	-4.10958
CACTAAGAGGCCGCTT-1	S1	FALSE	1.4272e-07	FALSE	0.994001	0.447483	0.826095	-6.08357	-2.39922
CACTAAGAGGGCTAAC-1	S2	FALSE	8.72996e-07	FALSE	0.977489	0.26932	0.713246	-3.359	-5.25372
CACTAAGAGTCCCAAT-1	S2	FALSE	2.05903e-08	FALSE	0.97988	0.385925	0.784132	-2.4093	-4.96065
CACTAAGGTGATATAG-1	S1	FALSE	3.55593e-07	FALSE	0.984507	0.354404	0.7568	-5.02497	1.72218
CACTAAGTCAAGCGTT-1	S3	FALSE	6.41562e-08	FALSE	0.972944	0.406614	0.727022	-2.01233	-2.17129
CACTAAGTCGAGAACG-1	S1	FALSE	1.72014e-06	FALSE	0.987538	0.367237	0.812373	-5.08355	-3.12104
CACTAAGTCGCTTACC-1	S1	FALSE	7.19368e-08	FALSE	0.998476	0.63628	0.845352	-7.69059	-2.28359
CACTGAAAGCAAGTGC-1	S3	FALSE	0.00106723	FALSE	0.292154	0.0979501	0.0592667	9.25506	0.130043
CACTGAAAGCAGGCAT-1	S1	FALSE	9.99082e-08	FALSE	0.996594	0.577324	0.90599	-7.31501	-3.22982
CACTGAAAGCATGATA-1	S1	FALSE	2.44842e-08	FALSE	0.996498	0.595425	0.90432	-6.59622	-3.46859
CACTGAACATTGTACG-1	S1	FALSE	4.25822e-08	FALSE	0.997792	0.659027	0.898603	-7.5858	-3.09366
CACTGAAGTCTTCATT-1	S1	FALSE	9.66139e-08	FALSE	0.985889	0.391109	0.842658	-4.96081	2.02359
CACTGAAGTCTTTCAT-1	S1	FALSE	6.86983e-08	FALSE	0.99256	0.620091	0.872913	-8.62112	-2.03523
CACTGAATCCATCTAT-1	S2	FALSE	2.43951e-07	FALSE	0.980028	0.318647	0.792453	-2.72635	-5.03213
CACTGGGAGACGTCCC-1	S2	FALSE	5.38796e-06	FALSE	0.970949	0.260853	0.741589	-3.65528	-4.4277
CACTGGGAGGTCTTTG-1	Proliferating	FALSE	7.31114e-07	FALSE	0.992092	0.557872	0.816494	3.36153	2.79841
CACTGGGGTACCGTCG-1	S1	FALSE	9.87452e-07	FALSE	0.972293	0.333864	0.717122	-10.6918	-0.258222
CACTGGGTCTAATTCC-1	S1	FALSE	2.95097e-08	FALSE	0.997346	0.622725	0.872024	-7.04992	-2.69963
CACTGGGTCTGGTCAA-1	S2	FALSE	1.43655e-08	FALSE	0.978537	0.426095	0.786298	-1.87675	-4.49437
CACTGTCAGCTCCCTT-1	S2	FALSE	3.98848e-07	FALSE	0.988403	0.427878	0.853714	-3.98649	-4.89494
CACTGTCAGTTCCTGA-1	S2	FALSE	1.66178e-06	FALSE	0.995457	0.539267	0.886072	-6.68135	-4.5757
CACTGTCGTACGACAG-1	S1	FALSE	2.88088e-08	FALSE	0.997016	0.584902	0.844972	-7.42606	-3.04709
CACTGTCGTATACCTG-1	S2	FALSE	0.00719955	FALSE	0.473602	0.0585132	0.0498173	7.75295	-2.66441
CACTGTCGTCGTTGGC-1	injury_PT	FALSE	1.3631e-07	FALSE	0.977893	0.331402	0.775985	0.726994	4.22202
CACTGTCGTTGTGTAC-1	S2	FALSE	0.0029049	FALSE	0.603029	0.0609924	0.0727608	7.59148	-1.96296
CACTGTCTCTTTCCGG-1	S3	FALSE	3.61599e-08	FALSE	0.966262	0.424238	0.727868	-2.6892	-2.23667
CACTTCGAGGTGGGTT-1	S1	FALSE	8.60212e-07	FALSE	0.982763	0.292611	0.771076	-10.9311	-0.574886
CACTTCGCAAACTCTG-1	S3	FALSE	4.77991e-06	FALSE	0.950699	0.306534	0.749273	-2.20271	-2.40897
CACTTCGCACAGACGA-1	S3	FALSE	5.63611e-07	FALSE	0.990614	0.773587	0.856488	-2.26069	-2.91712
CACTTCGCACATGAAA-1	S1	FALSE	6.75565e-07	FALSE	0.996918	0.605487	0.907899	-8.08935	-2.89056
CACTTCGCATCGTTCC-1	S3	FALSE	2.31747e-08	FALSE	0.989339	0.48332	0.836864	-2.20769	0.293084
CACTTCGGTCGTGGTC-1	S1	FALSE	6.72358e-07	FALSE	0.995912	0.529555	0.862009	-7.6357	-1.3332
CACTTCGGTGTTCCTC-1	S3	FALSE	1.69692e-07	FALSE	0.983297	0.422597	0.7991	-3.27727	-2.69922
CACTTCGTCGACGAGA-1	S1	FALSE	9.03381e-08	FALSE	0.994993	0.566398	0.862502	-6.82256	-3.73709
CAGAGCCAGGTGATCG-1	S1	FALSE	3.63106e-06	FALSE	0.991617	0.454017	0.826145	-7.71273	-2.08244
CAGAGCCCATACAGGG-1	S1	FALSE	3.44285e-06	FALSE	0.984304	0.28603	0.777264	-3.63622	-2.52314
CAGAGCCGTATAGGGC-1	S3	FALSE	7.41531e-06	FALSE	0.936914	0.285839	0.648696	-1.15814	-0.877045
CAGATACCATCCTTGC-1	S1	FALSE	2.92174e-07	FALSE	0.992165	0.428267	0.878531	-5.31042	-2.6398
CAGATACCATTCCTCG-1	S1	FALSE	5.4329e-08	FALSE	0.998234	0.619933	0.860948	-7.65483	-2.01468
CAGATACGTGACACAG-1	S1	FALSE	4.30442e-08	FALSE	0.979785	0.548803	0.824196	-7.86379	-1.64991
CAGATACGTGCAGTGA-1	S1	FALSE	4.60489e-08	FALSE	0.996695	0.577718	0.900163	-7.16099	-3.63334
CAGATACGTTTCTTAC-1	Proliferating	FALSE	1.54985e-06	FALSE	0.967952	0.348892	0.761418	3.38759	2.93621
CAGATCAAGAGAGCCT-1	S1	FALSE	5.57762e-06	FALSE	0.988508	0.443288	0.782229	-6.25864	-2.08128
CAGATCAAGGTTTGAA-1	S2	FALSE	0.0012459	FALSE	0.66622	0.136495	0.138154	7.64832	-3.29191
CAGATCACAGCATGCC-1	S2	FALSE	5.91727e-08	FALSE	0.982693	0.558807	0.807089	-4.206	-4.9299
CAGATCATCACGATCA-1	S2	FALSE	7.17337e-07	FALSE	0.963418	0.235936	0.705362	-2.68752	-4.86279
CAGATCATCCATACAG-1	S2	FALSE	4.36137e-07	FALSE	0.987163	0.437328	0.778225	6.41261	-3.05041
CAGATCATCCTGGGTG-1	S3	FALSE	7.5402e-08	FALSE	0.969381	0.579075	0.806255	-1.6008	0.0939602
CAGATTGAGAGGTATT-1	S2	FALSE	0.0001163	FALSE	0.980511	0.315661	0.689752	5.6158	-2.71797
CAGATTGAGCCTATCA-1	S2	FALSE	3.15627e-07	FALSE	0.975423	0.323381	0.755482	-2.72242	-5.32579
CAGATTGAGTCGGGAT-1	S1	FALSE	3.77572e-07	FALSE	0.990883	0.390362	0.845155	-4.36192	-3.09274
CAGATTGTCGCATGAT-1	S1	FALSE	5.68115e-08	FALSE	0.983814	0.587151	0.821357	-5.43967	-2.86511
CAGCAATAGGATGAGA-1	S1	FALSE	1.80949e-08	FALSE	0.985536	0.760492	0.842336	-4.13136	-3.02399
CAGCAATAGTACCGGA-1	S2	FALSE	6.43502e-08	FALSE	0.979982	0.345229	0.756713	-3.06474	-3.71284
CAGCAATCAGTAGAAT-1	S1	FALSE	8.34817e-06	FALSE	0.977788	0.269169	0.786891	-4.70421	-2.18132
CAGCACGCAACACTAC-1	S3	FALSE	5.84974e-06	FALSE	0.972966	0.342737	0.772224	-1.80956	-1.52973
CAGCACGCAGTTAGGG-1	S2	FALSE	6.84877e-07	FALSE	0.988497	0.362647	0.830472	-5.46757	-4.72119
CAGCACGGTTCGGGTC-1	injury_PT	FALSE	2.96723e-06	FALSE	0.982946	0.30658	0.797654	0.819006	3.89079
CAGCACGTCCGCAAAT-1	S1	FALSE	1.09782e-07	FALSE	0.990967	0.489118	0.879096	-5.37742	1.23612
CAGCACGTCGACGATT-1	S1	FALSE	3.35556e-08	FALSE	0.997082	0.620359	0.929404	-6.25186	-3.02219
CAGCAGCAGAGGCGGA-1	S1-S2	FALSE	0.00280008	FALSE	0.597959	0.102508	0.098249	5.8562	-1.39206
CAGCAGCAGCCATCCG-1	S1	FALSE	2.46318e-08	FALSE	0.980192	0.465804	0.781184	-4.66156	2.13881
CAGCAGCAGGTTCATC-1	S1	FALSE	1.05478e-07	FALSE	0.995698	0.50134	0.859118	-6.67416	-3.08934
CAGCAGCAGTGCAAAT-1	S1	FALSE	1.19096e-06	FALSE	0.996657	0.551305	0.913081	-7.26888	-3.90195
CAGCAGCCAAGCGATG-1	S3	FALSE	1.66844e-07	FALSE	0.971399	0.503933	0.773076	-1.60975	-0.0581314
CAGCAGCCAGACACAG-1	S2	FALSE	0.000337969	FALSE	0.759781	0.144635	0.178349	7.28094	-2.94297
CAGCAGCTCTCTGCTG-1	S1	FALSE	2.80604e-07	FALSE	0.995215	0.830667	0.953158	-7.55871	-2.99735
CAGCCAGAGCCAGTAG-1	S1	FALSE	3.36069e-06	FALSE	0.98404	0.280609	0.7756	-10.9819	-0.441793
CAGCCAGAGCTGAGTG-1	S2	FALSE	4.7228e-07	FALSE	0.988067	0.363414	0.787254	-5.19155	-4.4211
CAGCCAGAGTCCGCGT-1	S3	FALSE	3.90347e-07	FALSE	0.979029	0.472888	0.739909	-2.13751	-2.84999
CAGCCAGCAAGTATAG-1	S3	FALSE	4.07282e-08	FALSE	0.975145	0.383185	0.745518	-1.71706	0.457362
CAGCCAGCAAGTTGGG-1	S3	FALSE	3.44871e-06	FALSE	0.984793	0.339682	0.825197	-2.72242	-2.08044
CAGCCAGCACCAAAGG-1	S3	FALSE	5.51938e-06	FALSE	0.976542	0.285906	0.756101	-3.0445	-1.52284
CAGCCAGGTATAGGAT-1	S1	FALSE	2.2917e-09	FALSE	0.996836	0.715994	0.895712	-6.36352	-3.22248
CAGCCAGGTGCAGATG-1	S1	FALSE	1.55467e-07	FALSE	0.996507	0.605782	0.876631	-7.6995	-2.71474
CAGCCAGTCAAAGACA-1	Proliferating	FALSE	0.00195976	FALSE	0.624714	0.141033	0.0787364	4.0983	1.58222
CAGCCAGTCACATACG-1	S3	FALSE	2.31456e-06	FALSE	0.982234	0.304565	0.810369	-3.68241	-2.26561
CAGCCAGTCGTCCTTG-1	S3	FALSE	1.77919e-07	FALSE	0.977946	0.336371	0.764734	-2.50071	-2.10244
CAGCCAGTCTGCCCTA-1	S1	FALSE	2.41762e-07	FALSE	0.997076	0.713686	0.927532	-6.80906	-2.62969
CAGCGTGAGGACGCAT-1	S2	FALSE	4.28209e-07	FALSE	0.986404	0.334455	0.78545	-5.08091	-4.47492
CAGCGTGAGGTTCATC-1	S1	FALSE	5.83633e-06	FALSE	0.990255	0.415629	0.82155	-4.17048	-3.78456
CAGCGTGAGTCATCGT-1	S2	FALSE	1.13499e-05	FALSE	0.952166	0.259523	0.671737	-2.1866	-5.08839
CAGCGTGAGTTGGGAC-1	S1	FALSE	2.74362e-07	FALSE	0.995658	0.647389	0.853506	-5.84021	-3.22186
CAGCGTGGTACACGTT-1	S1	FALSE	2.4214e-07	FALSE	0.983179	0.322573	0.772099	-6.36026	-3.03503
CAGCGTGGTCTCAGGC-1	S2	FALSE	5.1338e-07	FALSE	0.996793	0.577591	0.882508	-6.3737	-4.08531
CAGCGTGTCTCGGGAC-1	Proliferating	FALSE	8.3884e-06	FALSE	0.973272	0.294366	0.764269	3.40716	2.90944
CAGGCCACATATTCGG-1	S1	FALSE	3.22236e-08	FALSE	0.996483	0.619542	0.917576	-7.99084	-2.72555
CAGGCCAGTGTTACAC-1	S1	FALSE	1.93297e-06	FALSE	0.986951	0.389675	0.829346	-4.53205	-2.83943
CAGGCCATCCGCAACG-1	S1	FALSE	8.74155e-09	FALSE	0.999226	0.689399	0.897203	-8.27149	-2.28381
CAGGCCATCCGTGACG-1	S3	FALSE	1.46676e-07	FALSE	0.978752	0.33364	0.79087	-2.36834	-1.21123
CAGGGCTAGATTGATG-1	S2	FALSE	2.93569e-05	FALSE	0.974172	0.241264	0.758316	-3.95788	-5.36046
CAGGGCTAGCACTCCG-1	S1	FALSE	7.63781e-08	FALSE	0.998188	0.655976	0.895176	-6.92248	-3.32841
CAGGGCTAGCTTTCTT-1	S1	FALSE	9.83125e-07	FALSE	0.990916	0.380567	0.830371	-4.60743	-2.60829
CAGGGCTAGGTGTGAC-1	S1	FALSE	6.97846e-07	FALSE	0.983437	0.460259	0.84117	-7.68208	-1.49736
CAGGGCTCAACATCGT-1	S3	FALSE	9.32435e-08	FALSE	0.971538	0.404624	0.718701	-2.88016	-1.17622
CAGGGCTCAAGTAGTA-1	S1	FALSE	5.07005e-07	FALSE	0.994106	0.445899	0.867607	-5.40193	-2.26261
CAGGGCTCACTACTTT-1	S1	FALSE	7.43234e-09	FALSE	0.998933	0.707854	0.904083	-8.56561	-2.35716
CAGGGCTCATCCGGTG-1	S3	FALSE	1.39905e-07	FALSE	0.979564	0.703815	0.824024	-2.24396	0.743914
CAGGGCTGTCCTCATC-1	S1	FALSE	4.62797e-08	FALSE	0.996077	0.626937	0.890597	-5.30559	1.22657
CAGGGCTTCGTGTGAT-1	S1	FALSE	3.56528e-07	FALSE	0.99149	0.46408	0.78426	-7.33992	-2.22209
CAGGGCTTCTACCACC-1	S1	FALSE	1.07704e-07	FALSE	0.987835	0.472782	0.820072	-5.45729	-3.6312
CAGGTATCATCCCACT-1	S3	FALSE	2.17241e-07	FALSE	0.97385	0.317209	0.714263	-1.17538	-2.22225
CAGGTATGTTGCGAAG-1	S2	FALSE	1.23756e-06	FALSE	0.977041	0.294576	0.780291	-2.46252	-4.24269
CAGGTATTCAACACGT-1	S1	FALSE	2.07877e-05	FALSE	0.962328	0.233736	0.662934	-5.57568	-4.36031
CAGGTATTCACTACTT-1	S1	FALSE	8.84944e-09	FALSE	0.998614	0.674296	0.912451	-8.49099	-2.75051
CAGTGCGAGAAATGGG-1	S2	FALSE	3.17115e-07	FALSE	0.980847	0.330958	0.798147	-3.45633	-4.84643
CAGTGCGAGGCGAACT-1	S2	FALSE	3.36972e-06	FALSE	0.976797	0.27414	0.756248	-1.96228	-5.02081
CAGTGCGAGGCTGTAG-1	S1	FALSE	3.94124e-08	FALSE	0.997211	0.678656	0.88877	-8.05376	-2.96819
CAGTGCGCACATGAAA-1	S1	FALSE	1.38511e-07	FALSE	0.996349	0.564912	0.860767	-8.08881	-2.13118
CAGTGCGTCTCCGATC-1	S2	FALSE	1.62986e-06	FALSE	0.988929	0.356373	0.82777	-5.87088	-4.35395
CAGTTAGAGTACAGAT-1	S3	FALSE	4.89826e-06	FALSE	0.977421	0.322609	0.777015	-2.32075	-2.84532
CAGTTAGAGTCCCAGC-1	S1	FALSE	1.10467e-08	FALSE	0.997317	0.645421	0.928602	-7.02082	-3.71495
CAGTTAGCAAGCTACT-1	S3	FALSE	8.74263e-07	FALSE	0.975177	0.50925	0.787282	-2.95601	-2.7347
CAGTTAGCAGTTTCAG-1	S2	FALSE	4.38311e-07	FALSE	0.979747	0.361893	0.802434	-3.94197	-4.75341
CAGTTAGTCAAATAGG-1	S3	FALSE	7.20203e-08	FALSE	0.963026	0.715824	0.790503	-2.05747	0.604938
CAGTTAGTCAACACCA-1	S2	FALSE	7.41201e-07	FALSE	0.982526	0.353339	0.792235	-3.52465	-4.96034
CAGTTAGTCGCGGACT-1	S2	FALSE	1.25467e-07	FALSE	0.991587	0.578775	0.894074	-5.35622	-4.4662
CAGTTCCAGCAAATCA-1	S2	FALSE	3.33059e-07	FALSE	0.976479	0.34841	0.752264	-2.81741	-4.91767
CAGTTCCAGCTCGTGC-1	S1	FALSE	2.0464e-06	FALSE	0.979222	0.302087	0.779605	-4.54724	2.1708
CAGTTCCGTAACGCGA-1	S3	FALSE	2.30425e-06	FALSE	0.982799	0.325058	0.816188	-3.39793	-2.25454
CAGTTCCGTCTAGGCC-1	S1	FALSE	0.000129576	FALSE	0.977164	0.228978	0.748129	3.99826	-1.77614
CAGTTCCGTGCCTGCA-1	S1	FALSE	1.22392e-08	FALSE	0.996679	0.643414	0.92145	-7.11641	-3.70328
CAGTTCCTCCTACGGG-1	S1	FALSE	1.14431e-08	FALSE	0.987049	0.505295	0.809588	-10.6436	-0.424537
CAGTTCCTCGCAGTCG-1	S1	FALSE	1.03019e-05	FALSE	0.984442	0.363838	0.741406	-8.80981	-1.95611
CAGTTCCTCGCCGTGA-1	S1	FALSE	2.75189e-07	FALSE	0.983412	0.32853	0.814129	-5.75113	-3.42372
CATAAGCAGGAATTAC-1	S2	FALSE	3.92071e-06	FALSE	0.97386	0.300743	0.735804	-1.98359	-5.01712
CATAAGCAGGATACGC-1	S1	FALSE	2.47003e-06	FALSE	0.993624	0.494544	0.818043	-6.14151	-3.18634
CATAAGCCACCTAAAC-1	S1	FALSE	1.00266e-07	FALSE	0.983092	0.52907	0.801612	-4.65991	-2.27831
CATAAGCCACGCAGTC-1	S1	FALSE	1.96646e-07	FALSE	0.987868	0.465766	0.796516	-4.39698	-3.61266
CATAAGCCAGGCACTC-1	S1	FALSE	3.456e-09	FALSE	0.998058	0.754286	0.94221	-6.31115	-2.86736
CATAAGCGTGATTCAC-1	S3	FALSE	3.47587e-07	FALSE	0.975727	0.32115	0.761419	-3.06982	-2.75776
CATACAGAGTCCGTCG-1	S2	FALSE	1.603e-07	FALSE	0.994819	0.489541	0.871234	-5.68956	-4.44274
CATACAGCAGAGTCTT-1	S2	FALSE	2.94054e-07	FALSE	0.97995	0.351876	0.802368	-2.62912	-5.64838
CATACAGGTCGTGGTC-1	S1	FALSE	9.77613e-08	FALSE	0.994654	0.55874	0.836702	-8.01202	-0.934556
CATACAGGTCTCGGGT-1	S1	FALSE	4.27104e-07	FALSE	0.981787	0.351509	0.763072	-3.86563	-3.39032
CATACAGTCACTTATC-1	S1	FALSE	5.22804e-08	FALSE	0.996125	0.664678	0.907663	-7.19348	-2.47312
CATACCCAGGTAAGAG-1	S2	FALSE	5.76987e-06	FALSE	0.978706	0.462376	0.797121	-3.97872	-4.67964
CATACCCCAAGCACAG-1	S3	FALSE	4.68018e-05	FALSE	0.953561	0.241047	0.731761	-1.96473	-1.31493
CATACCCGTACAAAGT-1	S2	FALSE	2.79698e-05	FALSE	0.800465	0.25952	0.246978	6.38862	-3.00193
CATACCCGTAGAGCTG-1	S1	FALSE	1.4932e-07	FALSE	0.997297	0.590056	0.910531	-7.17591	-3.73042
CATACCCTCAGACCTA-1	S2	FALSE	5.08161e-06	FALSE	0.97702	0.248488	0.702399	-1.94664	-5.03287
CATACCCTCGAGAAGC-1	S2	FALSE	7.86204e-09	FALSE	0.997349	0.718628	0.913097	-6.63028	-4.20272
CATACCCTCTCTCGCA-1	S2	FALSE	4.71622e-06	FALSE	0.967227	0.345361	0.728287	-1.92342	-4.32004
CATACTTAGGCCTGAA-1	S1-S2	FALSE	7.07674e-07	FALSE	0.980991	0.324809	0.78142	3.51066	-1.55886
CATACTTAGGTCGTAG-1	S3	FALSE	2.35311e-07	FALSE	0.936376	0.55164	0.719416	-2.22992	-3.66907
CATACTTAGTCGTTAC-1	S1	FALSE	2.23926e-07	FALSE	0.993917	0.494274	0.868313	-5.66265	1.27823
CATACTTCAAAGCTAA-1	S3	FALSE	7.63074e-07	FALSE	0.977304	0.311862	0.749328	-2.98341	-1.67644
CATACTTCACAACGAG-1	S1	FALSE	2.91781e-08	FALSE	0.998715	0.678767	0.896388	-8.48338	-2.60441
CATACTTCACCAGCGT-1	S3	FALSE	7.00791e-08	FALSE	0.976256	0.375357	0.746182	-0.937079	-1.76484
CATACTTGTCAGTCGC-1	S1	FALSE	3.90536e-08	FALSE	0.995828	0.575045	0.901668	-6.84301	-2.94965
CATACTTTCGTGGTAT-1	S2	FALSE	2.35562e-07	FALSE	0.980137	0.438133	0.779212	-2.38946	-4.5509
CATAGACAGATGACCG-1	S1-S2	FALSE	0.0107291	FALSE	0.301573	0.0578757	0.035865	9.37723	-3.66198
CATAGACCACGGTGCT-1	S1	FALSE	5.31559e-08	FALSE	0.992687	0.525637	0.89706	-5.88787	-2.44013
CATAGACCATTCACAG-1	S1	FALSE	2.7248e-05	FALSE	0.794343	0.231735	0.32975	4.87246	-1.05859
CATAGACGTAACATGA-1	S1	FALSE	2.56597e-06	FALSE	0.960237	0.303413	0.764753	-4.19536	2.33003
CATAGACGTTAGAGAT-1	S1	FALSE	3.1746e-07	FALSE	0.995884	0.564186	0.903371	-6.97083	-4.20953
CATAGACTCAAGCCGC-1	S1	FALSE	1.21888e-07	FALSE	0.997209	0.58632	0.89633	-6.83098	-3.97037
CATAGACTCACAGAGG-1	S2	FALSE	4.3466e-05	FALSE	0.962414	0.26123	0.739692	-2.43437	-4.97171
CATAGACTCCTCATAT-1	S1-S2	FALSE	0.00197756	FALSE	0.683565	0.169878	0.115411	3.65503	-1.67751
CATAGACTCGACGACC-1	S2	FALSE	7.13665e-07	FALSE	0.984785	0.306781	0.797726	-4.89998	-4.6022
CATAGACTCGTAATGC-1	S3	FALSE	2.09053e-06	FALSE	0.963095	0.300154	0.674961	-2.12381	-2.06547
CATCAAGAGAATCTAG-1	S1	FALSE	1.71474e-06	FALSE	0.993278	0.53028	0.898669	-5.42711	1.35193
CATCAAGAGTAGTCCT-1	S3	FALSE	1.71635e-06	FALSE	0.966447	0.497988	0.753325	-2.28594	-2.40266
CATCAAGCAGCACAAG-1	S3	FALSE	1.97898e-06	FALSE	0.973979	0.319156	0.767271	-2.61665	-1.05114
CATCAAGGTGACATCT-1	S2	FALSE	1.83215e-07	FALSE	0.995098	0.55101	0.863365	-5.69989	-3.75393
CATCCACAGACATAGT-1	S1	FALSE	1.14782e-07	FALSE	0.997574	0.677943	0.904755	-6.86318	-3.22494
CATCCACAGCCATTTG-1	S3	FALSE	2.57018e-06	FALSE	0.949993	0.306155	0.73079	-2.07551	-0.977625
CATCCACAGGACTGGT-1	S2	FALSE	7.02207e-06	FALSE	0.966357	0.266926	0.686419	-2.9652	-5.48225
CATCCACCAAGTGGAC-1	S1	FALSE	4.13873e-09	FALSE	0.995971	0.673236	0.898535	-6.06315	-3.41381
CATCCACCACAATGTC-1	S1	FALSE	9.6032e-07	FALSE	0.995213	0.580201	0.858791	-5.36451	-2.6031
CATCCACCATCGTGGC-1	S2	FALSE	8.68045e-08	FALSE	0.98296	0.346105	0.827487	-4.07435	-4.33374
CATCCACGTACAGTTC-1	S2	FALSE	6.78054e-08	FALSE	0.977984	0.379831	0.766378	-2.78014	-4.34194
CATCCACGTCCTTAAG-1	S2	FALSE	3.42484e-05	FALSE	0.843653	0.335002	0.166882	5.21612	-3.90607
CATCCACGTTCTCTAT-1	S1	FALSE	5.46692e-09	FALSE	0.997437	0.736224	0.937712	-6.32272	-3.41576
CATCCACTCAAAGGAT-1	S1	FALSE	1.79121e-07	FALSE	0.997816	0.648084	0.902186	-6.42744	-3.25566
CATCCCAAGAGTCTTC-1	S3	FALSE	5.96275e-06	FALSE	0.970371	0.681834	0.805944	-2.23827	0.681522
CATCCCAAGCATTTCG-1	S1	FALSE	1.55891e-07	FALSE	0.997942	0.587363	0.862892	-8.21221	-3.12581
CATCCCACACTAGTAC-1	S1	FALSE	4.61169e-07	FALSE	0.995224	0.547817	0.850023	-6.45968	-3.37797
CATCCGTAGGTCACCC-1	S3	FALSE	9.83325e-08	FALSE	0.974635	0.345605	0.741838	-2.78615	-1.36415
CATCCGTCAATGCAAA-1	S1	FALSE	1.99665e-06	FALSE	0.988771	0.442446	0.730629	4.9906	-2.12055
CATCCGTCATAAGCAA-1	S1	FALSE	1.64732e-09	FALSE	0.997978	0.806968	0.959971	-6.51966	-2.76116
CATCCGTGTTGCGTAT-1	S1-S2	FALSE	3.90071e-06	FALSE	0.960661	0.3207	0.629934	7.52106	-3.48115
CATCCGTTCTACCACC-1	S1	FALSE	1.30272e-07	FALSE	0.998057	0.67339	0.906356	-7.18851	-2.79501
CATCGCTCACGTACTA-1	S3	FALSE	2.09286e-06	FALSE	0.973656	0.330174	0.76919	-2.86663	-1.80071
CATCGCTCAGACCTGC-1	S1	FALSE	1.5097e-05	FALSE	0.983297	0.27116	0.79022	-4.42751	-2.43309
CATCGCTCAGCTTTGA-1	S1	FALSE	1.94228e-07	FALSE	0.993528	0.451919	0.81912	-6.28162	-3.60136
CATCGCTCATCCCACT-1	S2	FALSE	2.95693e-05	FALSE	0.969241	0.271187	0.704747	-2.45431	-5.31042
CATCGCTGTGGGCTCT-1	S3	FALSE	5.4241e-06	FALSE	0.984366	0.310474	0.785867	-2.60912	-2.95835
CATCGCTTCTCACGAA-1	S1	FALSE	2.62087e-07	FALSE	0.995356	0.59277	0.870669	-7.95537	-2.06119
CATCGGGAGCGACTAG-1	S1	FALSE	2.61045e-08	FALSE	0.990348	0.507526	0.83709	-6.24517	-3.21228
CATCGGGCAGCGCTTG-1	S2	FALSE	3.85428e-08	FALSE	0.997084	0.619007	0.875614	-6.67648	-3.71614
CATCGGGTCATGAAAG-1	S1	FALSE	1.96264e-07	FALSE	0.979347	0.327954	0.782941	-4.48975	2.45355
CATCGGGTCGCGGACT-1	S1	FALSE	7.16575e-08	FALSE	0.998582	0.683115	0.919934	-7.5465	-3.01283
CATCGGGTCTTAGCCC-1	S3	FALSE	2.83347e-08	FALSE	0.97437	0.443685	0.760205	-1.60024	-1.90032
CATCGTCCACTCTCGT-1	S2	FALSE	8.83892e-08	FALSE	0.980582	0.342568	0.788579	-3.75594	-4.66587
CATCGTCCACTGCACG-1	S1	FALSE	8.70479e-07	FALSE	0.995373	0.540963	0.866937	-7.56383	-2.64142
CATCGTCTCCGCTTAC-1	S1	FALSE	9.35912e-09	FALSE	0.998171	0.646644	0.885418	-7.97877	-3.18896
CATCGTCTCGAGAGCA-1	S2	FALSE	1.23122e-07	FALSE	0.993062	0.445791	0.839717	-4.83435	-4.10613
CATGAGTCAATGCAAA-1	S1	FALSE	4.25708e-09	FALSE	0.997655	0.706228	0.91154	-7.05843	-3.78059
CATGAGTCATGCGGTC-1	S1	FALSE	1.54605e-07	FALSE	0.996585	0.609739	0.922983	-5.30376	1.17225
CATGAGTGTATGGAGC-1	S1	FALSE	1.32783e-07	FALSE	0.993905	0.528898	0.873476	-7.49879	-2.79243
CATGAGTGTGGACCAA-1	S1	FALSE	1.96624e-08	FALSE	0.997101	0.590219	0.876712	-7.99975	-2.9808
CATGAGTGTTCCTAGA-1	S1	FALSE	1.42839e-08	FALSE	0.997513	0.734107	0.920443	-7.94908	-3.39323
CATGCAAAGGGCATGT-1	S2	FALSE	2.35076e-05	FALSE	0.917881	0.305468	0.415356	5.14477	-2.63295
CATGCAACAAACTAAG-1	S3	FALSE	1.39337e-07	FALSE	0.975814	0.300037	0.676809	-2.32146	-1.79072
CATGCAACAATGAACA-1	S3	FALSE	3.30303e-07	FALSE	0.975711	0.320061	0.757607	-2.07183	-1.17679
CATGCAACATCCAATG-1	S2	FALSE	1.74176e-06	FALSE	0.973384	0.315607	0.795762	-2.92402	-4.47751
CATGCAAGTATCGAGG-1	S2	FALSE	1.98571e-06	FALSE	0.976218	0.286233	0.765032	-2.43991	-5.25894
CATGCAAGTGAGCAGT-1	S2	FALSE	4.92408e-06	FALSE	0.975264	0.269909	0.757295	-2.03095	-4.37788
CATGCAAGTGCCGTAC-1	S2	FALSE	3.38524e-08	FALSE	0.982215	0.441586	0.756463	-3.86411	-4.43265
CATGCAATCGCTCTCA-1	S2	FALSE	1.45484e-07	FALSE	0.989113	0.489697	0.859637	-5.27543	-3.55163
CATGCCTCAATACGAA-1	S2	FALSE	3.10614e-08	FALSE	0.995009	0.612492	0.909669	-4.5837	-3.19633
CATGCCTCATGCCGCA-1	S2	FALSE	6.86314e-08	FALSE	0.976329	0.472914	0.745858	-2.67496	-4.94799
CATGCCTTCGAATGCT-1	S2	FALSE	4.39994e-07	FALSE	0.983406	0.312286	0.795149	-4.16893	-4.90092
CATGCCTTCGCCAATA-1	S3	FALSE	2.85083e-07	FALSE	0.92643	0.321766	0.672923	-1.57181	-0.162549
CATGCGGAGTGAGGTC-1	S1	FALSE	1.19094e-07	FALSE	0.99642	0.580305	0.843615	-6.89576	-2.84733
CATGCGGCAGCAGATG-1	S1	FALSE	3.10415e-07	FALSE	0.997158	0.587686	0.864725	-8.37442	-1.94901
CATGCGGCAGCTCGGT-1	S1	FALSE	1.27045e-08	FALSE	0.998994	0.692081	0.923997	-8.3774	-2.58675
CATGCTCAGGTATCTC-1	S1	FALSE	9.59277e-07	FALSE	0.980062	0.3757	0.764436	-4.00128	-3.1144
CATGCTCAGTCTTCGA-1	S2	FALSE	8.96359e-08	FALSE	0.976305	0.3684	0.782003	-2.39241	-4.94427
CATGCTCCAATCTGCA-1	S2	FALSE	8.03113e-07	FALSE	0.976364	0.273746	0.739013	-2.5303	-5.07672
CATGCTCCATCGCTGG-1	S1	FALSE	5.05999e-07	FALSE	0.985604	0.372509	0.826099	-4.49827	-2.37012
CATGCTCGTTCAATCG-1	S3	FALSE	1.53319e-07	FALSE	0.855895	0.363634	0.643998	-2.17937	-0.28823
CATGCTCTCACAATGC-1	S1	FALSE	7.33708e-08	FALSE	0.99708	0.600844	0.900775	-7.21429	-3.82503
CATGCTCTCCACCTCA-1	S2	FALSE	1.65776e-07	FALSE	0.996113	0.580471	0.863689	-6.85626	-4.87303
CATGCTCTCCCTTGTG-1	S2	FALSE	1.97946e-08	FALSE	0.995772	0.591062	0.904225	-6.10917	-4.43651
CATGCTCTCGTCGCTT-1	S1	FALSE	3.37229e-08	FALSE	0.998337	0.660836	0.898935	-8.3656	-2.17236
CATGGATAGGCCGCTT-1	S3	FALSE	3.50693e-05	FALSE	0.876664	0.268979	0.473209	-0.487666	-3.24283
CATGGATCAGTCTCTC-1	S1	FALSE	1.04242e-07	FALSE	0.996363	0.551522	0.831469	-7.14671	-3.07925
CATGGATGTACGTGAG-1	S1	FALSE	3.376e-07	FALSE	0.993079	0.471042	0.868501	-5.7323	-2.26839
CATGGATGTCACCGAC-1	S1	FALSE	5.02256e-07	FALSE	0.990261	0.84027	0.868962	-6.18133	-3.11094
CATGGATGTCTGATAC-1	S1	FALSE	4.76373e-07	FALSE	0.974442	0.343238	0.731735	5.59088	-1.85101
CATGGATGTGCAGATG-1	S1	FALSE	9.49152e-07	FALSE	0.994763	0.464321	0.831895	-4.56217	-2.3288
CATGGATGTTTGGCTA-1	S3	FALSE	2.24142e-06	FALSE	0.976425	0.286187	0.717322	-2.43345	-1.39165
CATGGATTCCTGTAAG-1	S3	FALSE	2.97744e-06	FALSE	0.970737	0.301015	0.753006	-2.91343	-1.71432
CATGGTACAGACCTGC-1	S2	FALSE	5.88018e-08	FALSE	0.992752	0.777876	0.840643	-5.21812	-4.25664
CATGGTAGTCAACACT-1	Proliferating	FALSE	1.2034e-07	FALSE	0.987571	0.474476	0.853975	3.30317	2.85991
CATGGTAGTGTTAACC-1	S3	FALSE	3.69846e-08	FALSE	0.968109	0.617701	0.780376	-1.62247	-1.68066
CATGGTATCACCATGA-1	S1	FALSE	3.99018e-07	FALSE	0.996022	0.537621	0.891887	-7.38334	-3.93656
CATGGTATCTCTATGT-1	S3	FALSE	2.9843e-07	FALSE	0.983116	0.327595	0.769686	-2.91315	-1.33598
CATTCATAGACTGTTC-1	S1	FALSE	2.01956e-07	FALSE	0.964651	0.531002	0.817835	-8.62163	-2.65073
CATTCATAGCACTAAA-1	S1	FALSE	1.18753e-07	FALSE	0.997268	0.606722	0.917802	-5.41128	1.45563
CATTCATCACATGACT-1	S1	FALSE	8.17185e-08	FALSE	0.998025	0.630424	0.831437	-7.30273	-2.7314
CATTCATCACTTGGGC-1	S3	FALSE	1.11555e-06	FALSE	0.977961	0.337251	0.773354	-1.31765	-1.34828
CATTCATCAGGAATAT-1	S1	FALSE	2.95678e-07	FALSE	0.987567	0.344991	0.825295	-4.7586	2.28761
CATTCATGTACGAGTG-1	S3	FALSE	2.30813e-06	FALSE	0.97618	0.285366	0.717763	-3.23681	-3.81601
CATTCATGTAGGGAGG-1	S2	FALSE	3.09638e-07	FALSE	0.976075	0.360622	0.75686	-2.06662	-4.65054
CATTCATGTCATCTAG-1	S3	FALSE	1.75354e-05	FALSE	0.984866	0.287035	0.815522	-2.96874	-2.5248
CATTCATTCCATCACC-1	S2	FALSE	4.20953e-05	FALSE	0.96792	0.240753	0.736061	-2.50889	-4.85842
CATTCATTCTACCCAC-1	S1	FALSE	4.81002e-07	FALSE	0.982718	0.38439	0.811631	-3.75543	-2.71067
CATTCATTCTCTTGCG-1	S3	FALSE	1.22956e-07	FALSE	0.906974	0.423178	0.706545	-2.2334	-1.11647
CATTCCGCACAACGCC-1	S3	FALSE	3.02983e-07	FALSE	0.976511	0.33965	0.762653	-2.64825	-1.26359
CATTCCGCAGCCGTCA-1	S3	FALSE	1.08278e-07	FALSE	0.976024	0.518605	0.737918	-2.20291	-1.63829
CATTCCGCATAGCTGT-1	S1	FALSE	4.85061e-08	FALSE	0.996029	0.591509	0.897958	-5.90375	-2.43604
CATTCCGGTACCCACG-1	S1	FALSE	1.07147e-07	FALSE	0.995954	0.636642	0.886275	-10.2912	-1.11464
CATTCCGGTATACCTG-1	S2	FALSE	6.09081e-07	FALSE	0.986477	0.392952	0.826742	-4.52941	-4.36349
CATTCCGGTTTCTTAC-1	S1	FALSE	2.85302e-05	FALSE	0.975204	0.298032	0.560627	4.73839	-1.52824
CATTCCGTCCATGATG-1	S1	FALSE	2.18381e-08	FALSE	0.995956	0.610203	0.876643	-6.33317	-3.19415
CATTCCGTCCGATGCG-1	S1	FALSE	1.0799e-07	FALSE	0.995137	0.539516	0.911262	-7.40965	-3.78188
CATTCTAAGCCATCCG-1	S1	FALSE	1.60128e-06	FALSE	0.985757	0.317473	0.792545	-5.3232	-2.61464
CATTCTAAGCGACAGT-1	S1	FALSE	0.0002572	FALSE	0.762725	0.224397	0.140721	4.49484	-1.95307
CATTCTAGTGAGATAT-1	S1	FALSE	3.75877e-07	FALSE	0.988408	0.400861	0.831163	-5.03125	1.34967
CATTCTAGTGCGGTAA-1	S1	FALSE	5.53278e-06	FALSE	0.985319	0.331861	0.827099	-5.73808	-3.459
CATTCTAGTTCGGTTA-1	S2	FALSE	3.19336e-07	FALSE	0.987657	0.500999	0.800354	-4.39059	-4.23272
CATTCTAGTTTGGAAA-1	S1	FALSE	9.06921e-07	FALSE	0.992472	0.456239	0.855552	-7.23253	-4.13794
CATTGAGAGCGGCTCT-1	S3	FALSE	1.12434e-07	FALSE	0.973217	0.75426	0.821663	-1.89756	0.354607
CATTGAGAGGGATCAC-1	S2	FALSE	8.83541e-07	FALSE	0.981905	0.291723	0.781129	-2.86326	-4.96625
CATTGAGCAACAGAGC-1	S1	FALSE	4.13818e-06	FALSE	0.98831	0.447697	0.80974	-6.28439	-2.80365
CATTGAGCAATTTCGG-1	S1	FALSE	1.90951e-07	FALSE	0.995013	0.532125	0.868165	-4.98786	1.82253
CATTGAGCACTTGGCG-1	S3	FALSE	2.13698e-06	FALSE	0.982072	0.253822	0.734646	-1.84534	-1.18099
CATTGAGCATACAGCT-1	Proliferating	FALSE	2.43542e-07	FALSE	0.989641	0.477047	0.815995	3.2294	3.10824
CATTGAGCATAGGTTC-1	S1	FALSE	3.19054e-07	FALSE	0.994367	0.533237	0.80466	-7.50753	-1.57556
CATTGAGGTAGAATAC-1	S3	FALSE	7.02609e-06	FALSE	0.985816	0.32089	0.796027	-3.99529	-1.53967
CATTGAGGTCATCACA-1	S1	FALSE	1.21276e-06	FALSE	0.994599	0.558602	0.872091	-8.41943	-2.29612
CATTGAGGTTGTACGT-1	S3	FALSE	3.62396e-06	FALSE	0.970596	0.757183	0.761474	-0.653019	-2.89864
CATTGAGTCACGGGAA-1	S2	FALSE	5.70525e-07	FALSE	0.988609	0.372176	0.793039	-6.02917	-4.01325
CATTGAGTCTTGCAGA-1	S2	FALSE	8.33693e-07	FALSE	0.977941	0.423037	0.806241	-3.59515	-4.05784
CATTGCCCAACTCGTA-1	S2	FALSE	1.04408e-07	FALSE	0.989418	0.458489	0.861748	-4.64101	-4.22903
CATTGCCCACACCTGG-1	S2	FALSE	7.7722e-08	FALSE	0.970014	0.342682	0.7671	-1.9639	-4.27259
CATTGCCCACGACTAT-1	Proliferating	FALSE	1.84836e-08	FALSE	0.997166	0.596965	0.843043	-7.46514	-3.54056
CATTGCCCAGAACGCA-1	S3	FALSE	3.00289e-05	FALSE	0.96948	0.271426	0.750272	-2.10502	-1.59919
CATTGCCGTATACAGA-1	S1-S2	FALSE	0.00652519	FALSE	0.499331	0.038748	0.0674993	8.26322	-3.32727
CATTGCCGTGACGTCC-1	S1	FALSE	1.24129e-08	FALSE	0.991286	0.494674	0.844529	-6.28076	-2.97096
CATTGCCGTTTGAAAG-1	S3	FALSE	2.55875e-07	FALSE	0.962413	0.533818	0.738385	-2.92817	-1.41675
CATTGCCTCTATCGCC-1	S1	FALSE	6.9831e-07	FALSE	0.991512	0.337011	0.791134	-5.23615	-2.85321
CATTGTTAGAGCATAT-1	S2	FALSE	6.64778e-06	FALSE	0.938486	0.284231	0.687007	-2.38478	-4.46202
CATTGTTAGTCACTCA-1	S3	FALSE	2.7807e-06	FALSE	0.977121	0.325704	0.776	-2.57525	-2.98407
CATTGTTGTACTCAAC-1	Proliferating	FALSE	4.34941e-07	FALSE	0.993272	0.520018	0.826626	3.32913	2.81917
CATTGTTGTGGCTGAA-1	S1	FALSE	1.11286e-07	FALSE	0.996016	0.524753	0.863849	-5.67052	-2.54343
CATTGTTTCGCCTAGG-1	S1	FALSE	4.1034e-06	FALSE	0.990848	0.364299	0.810303	-4.81214	-1.92464
CATTTCAAGTCTTCGA-1	S2	FALSE	1.08558e-08	FALSE	0.997664	0.65074	0.92893	-7.3045	-4.00833
CATTTCAGTAGCGCCT-1	S3	FALSE	7.42406e-07	FALSE	0.981425	0.638742	0.807584	-1.9662	-1.85419
CATTTCAGTCACCTTC-1	S3	FALSE	5.41497e-08	FALSE	0.973003	0.489376	0.774624	-3.00374	-2.07526
CATTTCATCCTACCAC-1	S2	FALSE	1.78085e-06	FALSE	0.985677	0.312125	0.805148	-3.71425	-5.07412
CCAAGCGCAAATGATG-1	S3	FALSE	8.3105e-06	FALSE	0.973206	0.284196	0.743655	-2.04835	-0.326508
CCAAGCGCAGTGTGCC-1	S1	FALSE	2.41337e-07	FALSE	0.982639	0.464224	0.783627	-7.29288	-2.31094
CCAAGCGTCACCTGTC-1	S1	FALSE	8.26518e-08	FALSE	0.990006	0.47648	0.808775	-6.8144	-0.881416
CCAATGACAAGAGGTC-1	S1	FALSE	4.7207e-07	FALSE	0.988093	0.499936	0.866348	-5.28559	1.54984
CCAATGACACGGTGTC-1	S2	FALSE	4.47773e-08	FALSE	0.997797	0.561467	0.825559	-6.00925	-3.66512
CCAATGAGTAACAGGC-1	S1	FALSE	1.66415e-08	FALSE	0.998868	0.647344	0.889055	-8.56883	-2.24933
CCAATGATCACCCTGT-1	S1	FALSE	1.03939e-06	FALSE	0.984621	0.710926	0.845726	-5.02096	-2.8623
CCAATGATCATGAAAG-1	S1	FALSE	4.38748e-08	FALSE	0.99194	0.589803	0.894319	-6.92223	-3.74886
CCAATTTAGGCACTAG-1	S1	FALSE	3.62127e-08	FALSE	0.997597	0.62807	0.908116	-7.39476	-3.09762
CCAATTTAGGGCGAAG-1	S1	FALSE	2.67529e-07	FALSE	0.996555	0.597841	0.85128	-7.01139	-2.75622
CCAATTTCAATATCCG-1	S1	FALSE	6.38403e-08	FALSE	0.968321	0.426006	0.75258	-4.55194	2.28025
CCAATTTGTTCTTAGG-1	S2	FALSE	2.93408e-07	FALSE	0.994784	0.54554	0.881982	-5.97247	-4.35281
CCAATTTTCCTGGGTG-1	Proliferating	FALSE	1.38153e-08	FALSE	0.996284	0.624867	0.908608	-7.50268	-3.51776
CCAATTTTCTACAGGT-1	S1	FALSE	7.0892e-08	FALSE	0.990342	0.524338	0.866199	-6.49758	-3.15504
CCACAAAAGCTTTCCC-1	S1	FALSE	4.95332e-07	FALSE	0.997627	0.697305	0.926592	-8.12898	-2.73322
CCACAAAAGGCCTTGC-1	S3	FALSE	7.25579e-06	FALSE	0.972338	0.35793	0.756975	-1.38004	-1.83885
CCACAAACAAAGGATT-1	S1	FALSE	1.87147e-08	FALSE	0.998507	0.683021	0.878782	-6.8486	-2.47817
CCACAAACAGGGATAC-1	S1	FALSE	2.72054e-08	FALSE	0.997059	0.734096	0.903104	-5.49543	-2.52189
CCACAAAGTAAGTAGT-1	S3	FALSE	2.34934e-07	FALSE	0.996312	0.41871	0.799377	-1.64561	-1.57703
CCACAAAGTAGGAAAG-1	Proliferating	FALSE	1.18662e-06	FALSE	0.995119	0.613034	0.828034	3.58635	2.5266
CCACAAAGTGGGACAT-1	S3	FALSE	1.51202e-06	FALSE	0.97893	0.302163	0.669257	-2.65249	-1.53227
CCACAAATCGCCTTTG-1	S2	FALSE	1.02589e-07	FALSE	0.996488	0.666769	0.929362	-6.48984	-4.54956
CCACACTAGACATAAC-1	S1	FALSE	6.62157e-08	FALSE	0.996542	0.637002	0.930126	-5.10709	1.20833
CCACACTAGAGGCCAT-1	S1	FALSE	2.16635e-08	FALSE	0.995502	0.594143	0.913339	-5.85715	-4.22951
CCACACTAGGCTCACC-1	S3	FALSE	5.14288e-07	FALSE	0.961744	0.270127	0.70253	-2.76186	-1.16288
CCACACTGTCTGTGCG-1	S1	FALSE	1.95584e-06	FALSE	0.983108	0.39943	0.794991	-4.8435	-2.9366
CCACACTGTGGTCTAT-1	S2	FALSE	1.41533e-08	FALSE	0.97752	0.434472	0.783806	-2.15321	-4.32046
CCACACTTCAAGTTGC-1	S1	FALSE	1.09889e-07	FALSE	0.997127	0.618415	0.903321	-6.68072	-3.22334
CCACACTTCCATCTAT-1	S1	FALSE	3.36976e-08	FALSE	0.993112	0.564175	0.862557	-7.03182	-2.5748
CCACCATAGCATGAAT-1	S1	FALSE	4.97772e-08	FALSE	0.995188	0.607085	0.89462	-5.24881	-3.09929
CCACCATAGCCGAATG-1	S1	FALSE	1.51811e-06	FALSE	0.994076	0.426803	0.852204	-5.81347	-2.4379
CCACCATCACGAGGAT-1	S2	FALSE	1.0438e-06	FALSE	0.972251	0.322898	0.734825	-2.52402	-5.03089
CCACCATCACTGAATC-1	S1-S2	FALSE	1.0023e-06	FALSE	0.979278	0.510957	0.77377	3.52062	-1.60199
CCACCATCATGAATCC-1	S2	FALSE	6.53568e-07	FALSE	0.990172	0.35327	0.820038	-2.73486	-5.29105
CCACCATGTGACGTCC-1	S1	FALSE	1.50655e-09	FALSE	0.997895	0.714659	0.91716	-7.00541	-2.92997
CCACCATTCCGCTTAC-1	S1	FALSE	7.9332e-08	FALSE	0.99631	0.560014	0.873602	-5.61394	-3.4291
CCACCATTCGAGTACT-1	S1	FALSE	1.07531e-08	FALSE	0.997057	0.656485	0.881707	-6.92241	-4.26648
CCACCATTCTCACTCG-1	S1	FALSE	8.454e-08	FALSE	0.996357	0.531776	0.859331	-7.3679	-2.5688
CCACCATTCTTGTTAC-1	S1	FALSE	2.09774e-07	FALSE	0.987811	0.403615	0.854317	-5.25202	1.12969
CCACGAGAGACTCTAC-1	S1	FALSE	3.53675e-08	FALSE	0.998814	0.674109	0.911178	-8.98706	-2.07405
CCACGAGCACCTAAAC-1	Proliferating	FALSE	1.63626e-06	FALSE	0.967458	0.463782	0.810445	3.34039	2.93789
CCACGAGGTCCCGCAA-1	S2	FALSE	1.5058e-05	FALSE	0.971696	0.227674	0.731309	-3.22773	-4.70062
CCACGAGTCACCGACG-1	S2	FALSE	0.00141932	FALSE	0.492373	0.0363623	0.0585	8.42734	-3.17152
CCACGAGTCAGGAAGC-1	S1	FALSE	6.51684e-07	FALSE	0.996474	0.598246	0.854478	-7.38095	-2.21107
CCACGAGTCGATACGT-1	S2	FALSE	1.44949e-08	FALSE	0.981139	0.450425	0.792074	-4.25363	-4.55564
CCACGAGTCTAGCAAC-1	S1	FALSE	6.55646e-08	FALSE	0.9976	0.601022	0.883294	-7.17181	-2.60876
CCACGTTAGCAGATAT-1	S1	FALSE	1.13585e-05	FALSE	0.981083	0.328429	0.788647	-5.36177	-2.29588
CCACGTTCAGCACGAA-1	S1	FALSE	7.58325e-09	FALSE	0.995203	0.698378	0.897545	-6.374	-4.37533
CCACGTTCAGTGCGCT-1	S1	FALSE	3.57486e-08	FALSE	0.986961	0.411737	0.858459	-5.74623	-4.11309
CCACGTTCATAACCCA-1	S2	FALSE	8.27711e-09	FALSE	0.982785	0.46227	0.802674	-4.38443	-4.44911
CCACGTTCATCGCCTT-1	S1	FALSE	2.10715e-07	FALSE	0.996292	0.59086	0.910466	-7.7884	-3.21557
CCACGTTGTCATATGC-1	S3	FALSE	2.99716e-07	FALSE	0.972871	0.318519	0.748471	-1.59714	-2.41588
CCACGTTGTGGAACAC-1	S1	FALSE	4.2176e-07	FALSE	0.995316	0.474473	0.839297	-5.95381	-2.41238
CCACTTGAGACCAGCA-1	S2	FALSE	1.50461e-08	FALSE	0.9956	0.637671	0.87643	-5.59612	-4.44273
CCACTTGAGGGCAGAG-1	Proliferating	FALSE	2.36898e-05	FALSE	0.955922	0.357852	0.560666	3.80485	1.99891
CCACTTGCACTCCTGT-1	S1	FALSE	6.95056e-09	FALSE	0.997176	0.673045	0.929056	-7.84155	-3.03236
CCACTTGCAGACCAGA-1	S1	FALSE	1.02569e-07	FALSE	0.989414	0.421233	0.858847	-4.90113	1.48517
CCACTTGCAGGAATAT-1	S2	FALSE	7.22855e-08	FALSE	0.97793	0.328758	0.767921	-2.02734	-4.64525
CCACTTGGTGTGCCTG-1	S2	FALSE	2.1047e-08	FALSE	0.985105	0.48972	0.821703	-4.61837	-4.61828
CCACTTGTCGCCTCTA-1	S1	FALSE	9.63654e-09	FALSE	0.998992	0.664514	0.92026	-8.85157	-2.12173
CCACTTGTCGTAGTCA-1	S1	FALSE	1.32201e-06	FALSE	0.990188	0.495068	0.859446	-4.16699	-3.68478
CCACTTGTCTGGCTGG-1	S3	FALSE	1.21733e-07	FALSE	0.973444	0.491039	0.749301	-2.72244	-2.81789
CCATAAGAGGAGGCAG-1	S3	FALSE	4.38177e-08	FALSE	0.979424	0.359185	0.775288	-3.07549	-1.77715
CCATAAGTCTCTGCCA-1	S1	FALSE	5.21301e-07	FALSE	0.991414	0.526125	0.859072	-7.52955	-3.35258
CCATCACAGCCATTCA-1	S2	FALSE	3.34718e-07	FALSE	0.980326	0.352902	0.794415	-3.61229	-4.50001
CCATCACAGCCGCTTG-1	S1	FALSE	8.92305e-07	FALSE	0.983211	0.29528	0.774505	-5.14767	-3.29482
CCATCACAGTATGACA-1	S3	FALSE	2.81895e-07	FALSE	0.969027	0.541598	0.776459	-2.60559	-1.11535
CCATCACCAAAGCGTG-1	S1	FALSE	2.25301e-06	FALSE	0.986145	0.47229	0.812933	-8.36448	-1.64156
CCATCACCAAGCGAAC-1	S1	FALSE	1.44439e-07	FALSE	0.997787	0.623722	0.87892	-6.64443	-1.95968
CCATCACCAATACGAA-1	S3	FALSE	6.01639e-07	FALSE	0.976216	0.450993	0.766703	-1.86365	0.541098
CCATCACCAGCTTTCC-1	S3	FALSE	4.80684e-07	FALSE	0.955489	0.457452	0.771019	-3.02187	-2.8172
CCATCACCATGACAAA-1	S3	FALSE	1.7117e-07	FALSE	0.979001	0.378763	0.799375	-2.36533	-1.13746
CCATCACGTATGAGAT-1	S1	FALSE	2.15728e-08	FALSE	0.997079	0.84829	0.946518	-5.5555	-2.73962
CCATCACGTTTGCAGT-1	S3	FALSE	0.00069654	FALSE	0.929586	0.320744	0.572767	-2.2172	0.793326
CCATCACTCTTGCAGA-1	S3	FALSE	2.89026e-06	FALSE	0.966686	0.282802	0.691442	-1.55484	0.42304
CCCAACTAGAAATCCA-1	S1	FALSE	9.30758e-08	FALSE	0.995004	0.557763	0.879783	-5.17317	-2.27702
CCCAACTAGTCCTGCG-1	S1	FALSE	1.13538e-07	FALSE	0.989125	0.457502	0.83405	-6.4251	-2.79574
CCCAACTCAGATAAAC-1	S3	FALSE	2.48045e-08	FALSE	0.980437	0.60372	0.810139	-1.80269	-2.25075
CCCAACTGTCCAGAAG-1	S1	FALSE	1.18793e-06	FALSE	0.995509	0.508445	0.849279	-5.80061	-2.67101
CCCAACTTCCAACCGG-1	S1	FALSE	1.93785e-07	FALSE	0.975767	0.403235	0.767532	-4.59419	1.83307
CCCAACTTCCACTGAA-1	S3	FALSE	1.00333e-06	FALSE	0.944937	0.35806	0.676694	-1.92931	-0.797684
CCCAACTTCGACTCCT-1	S1	FALSE	7.65359e-07	FALSE	0.995448	0.559743	0.881582	-5.43555	1.13928
CCCATTGAGAGAGGGC-1	Proliferating	FALSE	1.09091e-07	FALSE	0.998189	0.64616	0.904245	-7.78439	-4.03485
CCCATTGCACCAATTG-1	S1	FALSE	4.11177e-07	FALSE	0.983877	0.33073	0.771878	-5.10928	-3.47938
CCCATTGCAGTGACCC-1	S1	FALSE	3.05172e-08	FALSE	0.988875	0.440976	0.819902	-4.52814	-2.06801
CCCATTGCATGACAGG-1	S3	FALSE	9.1966e-06	FALSE	0.880065	0.372963	0.534719	-1.75477	0.834874
CCCATTGGTTCAGCGC-1	S2	FALSE	1.42762e-06	FALSE	0.960852	0.443743	0.750823	-2.66016	-4.95088
CCCATTGTCCTTCAGC-1	S1	FALSE	1.75417e-06	FALSE	0.98157	0.283096	0.800512	-4.6141	2.3737
CCCGAAGAGGTCCCGT-1	S1	FALSE	4.92151e-08	FALSE	0.997699	0.625901	0.859089	-10.772	-0.751371
CCCGAAGGTAAGAACT-1	S1	FALSE	9.52893e-07	FALSE	0.976546	0.362703	0.79105	-4.43054	-3.50306
CCCGGAAAGACGGTTG-1	S1	FALSE	7.34014e-05	FALSE	0.713411	0.214077	0.192869	5.81016	-2.34209
CCCGGAAAGGCACAAC-1	S2	FALSE	3.75891e-06	FALSE	0.965528	0.296427	0.772249	-2.13188	-5.42409
CCCGGAAAGGTAAGGA-1	S2	FALSE	0.000116767	FALSE	0.778535	0.174317	0.215873	6.41187	-2.60501
CCCGGAACAACGACAG-1	S1	FALSE	6.22437e-09	FALSE	0.994928	0.614951	0.862586	-5.12533	1.49945
CCCGGAACACTATCGA-1	S2	FALSE	2.14694e-08	FALSE	0.977338	0.373175	0.756902	-2.82414	-4.37426
CCCGGAACAGCTGCCA-1	S1	FALSE	3.70478e-07	FALSE	0.997204	0.669406	0.898552	-7.93649	-1.89528
CCCGGAATCGTAACTG-1	S1	FALSE	3.34464e-08	FALSE	0.982318	0.386101	0.766815	-4.81709	2.26323
CCCTAACCAACACTAC-1	S2	FALSE	6.75211e-07	FALSE	0.986135	0.348719	0.81293	-5.29516	-4.64982
CCCTAACCAATCGCCG-1	S2	FALSE	8.94542e-07	FALSE	0.981048	0.351159	0.828167	-2.43647	-4.33277
CCCTAACCATCGCCTT-1	S1	FALSE	1.42153e-07	FALSE	0.993119	0.492371	0.819461	-5.69043	-2.12171
CCCTAACGTCCGTTTC-1	S1	FALSE	1.08992e-08	FALSE	0.996964	0.648108	0.925114	-7.39164	-3.69209
CCCTAACGTTCCCACT-1	S2	FALSE	3.35028e-07	FALSE	0.968684	0.56371	0.762438	-2.66717	-3.40052
CCCTAACTCATACGGT-1	S1	FALSE	7.53161e-06	FALSE	0.991082	0.325311	0.809483	-4.85955	-3.13101
CCCTCAAAGTGATTCC-1	S1	FALSE	6.7505e-09	FALSE	0.998227	0.759938	0.960872	-8.5727	-2.28016
CCCTCAACACTGCGAC-1	S2	FALSE	8.70099e-07	FALSE	0.994501	0.509349	0.898301	-6.51841	-4.32085
CCCTCAACACTTGGCG-1	injury_PT	FALSE	1.12924e-05	FALSE	0.978184	0.476797	0.765533	0.783056	3.77488
CCCTCAACAGACGGAT-1	S2	FALSE	6.32897e-07	FALSE	0.983031	0.3495	0.829456	-3.48082	-4.2136
CCCTCAACATCCGAAT-1	S1	FALSE	2.98942e-07	FALSE	0.993264	0.477469	0.879112	-4.98381	1.35355
CCCTCTCAGCCAAGGT-1	S3	FALSE	4.35899e-07	FALSE	0.974565	0.311012	0.738176	-1.63904	-1.24853
CCCTCTCAGGACAGTC-1	S2	FALSE	6.2904e-06	FALSE	0.983659	0.312962	0.800114	-5.14597	-4.45594
CCCTCTCAGTTGGCTT-1	S1	FALSE	1.9733e-08	FALSE	0.992322	0.550537	0.832963	-5.82167	-2.82573
CCCTCTCCAATCTCTT-1	S1	FALSE	1.90735e-07	FALSE	0.994854	0.675027	0.864522	-5.76994	-2.93025
CCCTCTCGTACCTTCC-1	S3	FALSE	5.76346e-07	FALSE	0.970921	0.319648	0.734998	-1.71004	-2.10527
CCCTCTCGTACTCAAC-1	S1	FALSE	8.93537e-07	FALSE	0.976729	0.413416	0.787548	-4.45639	2.26986
CCCTCTCGTCGTCGGT-1	S1	FALSE	4.09918e-08	FALSE	0.984759	0.394502	0.834387	-4.52893	1.93931
CCCTCTCTCTCCTACG-1	S1	FALSE	1.62875e-08	FALSE	0.997216	0.616242	0.925599	-6.64157	-4.24143
CCCTGATAGGCTTAAA-1	S2	FALSE	5.60446e-06	FALSE	0.975979	0.240483	0.74757	-2.23913	-4.73719
CCCTGATCAACAGTGG-1	S1	FALSE	5.53975e-07	FALSE	0.996517	0.61349	0.853603	-6.89662	-3.79099
CCCTGATCACCTGTCT-1	S2	FALSE	1.77824e-08	FALSE	0.997736	0.629354	0.906756	-7.39639	-3.7942
CCCTGATCACGCGTCA-1	S3	FALSE	2.23736e-07	FALSE	0.964724	0.347727	0.733929	-1.5743	-0.667298
CCCTGATGTCACCACG-1	S1	FALSE	2.81787e-05	FALSE	0.988812	0.31626	0.816953	-5.73165	-2.71807
CCCTGATGTCTAATCG-1	S2	FALSE	6.171e-07	FALSE	0.983988	0.319587	0.794238	-4.61767	-4.96042
CCCTGATGTGGGACAT-1	S3	FALSE	2.96651e-05	FALSE	0.969898	0.310822	0.729859	-1.58496	-2.31509
CCCTGATGTTGGGAAC-1	S2	FALSE	1.55865e-07	FALSE	0.983108	0.367452	0.780717	-3.35486	-4.57327
CCCTGATTCCCTCATG-1	S2	FALSE	1.1145e-07	FALSE	0.985518	0.387275	0.785841	-4.35127	-4.22817
CCCTGATTCCTACTGC-1	S3	FALSE	1.35451e-05	FALSE	0.957486	0.270466	0.699143	-1.03491	-0.494982
CCCTTAGAGAGCTGAC-1	S2	FALSE	4.531e-07	FALSE	0.978908	0.319676	0.764261	-2.24801	-5.10697
CCCTTAGAGCTTTCTT-1	S1	FALSE	5.59416e-07	FALSE	0.983492	0.364499	0.831938	-4.7313	2.13568
CCCTTAGAGGCCTAGA-1	S1	FALSE	7.80681e-08	FALSE	0.99478	0.535331	0.904922	-5.35293	1.29248
CCCTTAGAGGTCCAGA-1	S1	FALSE	2.43047e-08	FALSE	0.997712	0.659586	0.887623	-8.568	-2.20203
CCCTTAGGTCGGAACA-1	S3	FALSE	4.66789e-08	FALSE	0.957945	0.385591	0.704958	-1.9961	-1.092
CCCTTAGTCCGAAATC-1	S1	FALSE	1.02961e-07	FALSE	0.992997	0.512578	0.886605	-5.3059	1.27723
CCCTTAGTCGAGAGCA-1	S2	FALSE	1.39634e-06	FALSE	0.980983	0.279507	0.793308	-2.69959	-4.94145
CCGAACGAGTGTGTTC-1	injury_PT	FALSE	2.84386e-05	FALSE	0.957596	0.486587	0.772134	0.738905	3.8144
CCGAACGCAAATCGTC-1	S3	FALSE	5.78196e-07	FALSE	0.97929	0.471607	0.743399	-2.91889	-2.50514
CCGAACGGTACCGTGC-1	S3	FALSE	2.05351e-06	FALSE	0.955429	0.257598	0.691094	-1.87111	-0.322892
CCGAACGGTCGCGTTG-1	S2	FALSE	0.000509001	FALSE	0.815832	0.168146	0.261586	6.55723	-2.68647
CCGAACGGTCTAGTGT-1	S3	FALSE	3.52466e-06	FALSE	0.946993	0.289078	0.675433	-2.66793	-0.92929
CCGAACGGTGTCACAT-1	S1	FALSE	1.72204e-05	FALSE	0.982004	0.270775	0.738772	-4.62564	2.18525
CCGAACGTCTATCACT-1	S1	FALSE	1.56578e-08	FALSE	0.997636	0.647201	0.928986	-5.41494	1.29821
CCGATCTGTGTGTCGC-1	S3	FALSE	6.22442e-07	FALSE	0.972463	0.328604	0.713132	-1.60027	0.215158
CCGATCTGTTGACGGA-1	S1	FALSE	3.66702e-08	FALSE	0.99449	0.616063	0.880173	-4.662	-2.70225
CCGATGGAGCCTCTTC-1	S1	FALSE	0.0018197	FALSE	0.776601	0.157956	0.150692	4.93679	-2.31589
CCGATGGAGCTGAGTG-1	S1	FALSE	1.26938e-06	FALSE	0.993076	0.465706	0.836511	-3.90852	-3.16432
CCGATGGAGGTTACAA-1	S1-S2	FALSE	0.000438988	FALSE	0.852533	0.173024	0.273493	9.55547	-3.40467
CCGATGGGTTACCTTT-1	S1	FALSE	6.59208e-07	FALSE	0.985417	0.327178	0.80328	-10.6271	-0.746078
CCGATGGTCATTGTTC-1	S1	FALSE	9.43687e-07	FALSE	0.91838	0.425432	0.742425	-4.39987	-2.21159
CCGATGGTCGACACTA-1	S3	FALSE	2.13946e-06	FALSE	0.961291	0.315973	0.743589	-1.84358	-0.923425
CCGCAAGTCAAGTGGG-1	S1	FALSE	3.34885e-09	FALSE	0.995827	0.675823	0.883061	-7.87461	-2.92516
CCGCAAGTCTCGGTAA-1	injury_PT	FALSE	4.34249e-06	FALSE	0.97972	0.268559	0.750234	0.821702	4.09414
CCGGACAAGATGTAGT-1	S1	FALSE	1.95052e-07	FALSE	0.994177	0.772741	0.911435	-8.24201	-2.38842
CCGGACAAGGAAAGAC-1	S1	FALSE	3.12184e-08	FALSE	0.998084	0.677933	0.870561	-7.47255	-3.51978
CCGGACAAGGGCATGT-1	S2	FALSE	2.22261e-06	FALSE	0.986053	0.309689	0.795202	-5.51533	-4.86805
CCGGACAAGTAACAGT-1	S2	FALSE	7.08082e-07	FALSE	0.980135	0.496906	0.801101	-3.2668	-4.51148
CCGGACAAGTACCATC-1	S3	FALSE	5.01641e-08	FALSE	0.981996	0.397206	0.791818	-3.05964	-1.81276
CCGGACACAATACCCA-1	S1	FALSE	4.89008e-05	FALSE	0.968131	0.292663	0.761965	-5.37812	1.56479
CCGGACAGTACAGCGA-1	S3	FALSE	2.23676e-07	FALSE	0.95327	0.472063	0.753425	-1.16065	-1.46486
CCGGACAGTACTAAGA-1	S1	FALSE	0.000818869	FALSE	0.678907	0.188026	0.0966216	4.5879	-1.77416
CCGGACAGTCGTTGCG-1	S1	FALSE	9.03743e-06	FALSE	0.869226	0.266941	0.350971	4.37964	-1.29773
CCGGACAGTGACTGTT-1	S1-S2	FALSE	5.43945e-06	FALSE	0.910027	0.261921	0.424785	3.59206	-1.60425
CCGGACAGTGTGAATA-1	S1	FALSE	2.4687e-08	FALSE	0.992486	0.514662	0.805664	-4.71713	-3.09508
CCGGACATCGAACGGA-1	S2	FALSE	2.98855e-05	FALSE	0.704038	0.242238	0.178238	6.12657	-3.00484
CCGGACATCGCCGATG-1	S3	FALSE	1.15104e-08	FALSE	0.965421	0.623664	0.733375	-2.104	-1.35778
CCGGGTAAGTTTGCTG-1	S2	FALSE	2.67386e-05	FALSE	0.979339	0.268272	0.80169	-4.19145	-5.14012
CCGGGTATCGACATCA-1	S2	FALSE	1.61623e-08	FALSE	0.98135	0.40321	0.816171	-2.95897	-4.83407
CCGGGTATCGTTGCCT-1	S1	FALSE	8.10237e-07	FALSE	0.8995	0.384697	0.747499	-4.11955	-2.47835
CCGGGTATCTAGGCCG-1	S2	FALSE	0.000309031	FALSE	0.650385	0.164149	0.118672	6.18331	-2.58475
CCGGTAGAGCATCTTG-1	S2	FALSE	5.93603e-08	FALSE	0.984919	0.353589	0.796893	-5.09675	-4.43147
CCGGTAGAGTAGCCAG-1	S2	FALSE	2.19493e-08	FALSE	0.98236	0.416465	0.781359	-3.88563	-4.54797
CCGGTAGCACACCTTC-1	S1	FALSE	1.83771e-07	FALSE	0.978783	0.362355	0.787981	-4.5498	2.20582
CCGGTAGGTTCACGAT-1	S2	FALSE	8.5415e-08	FALSE	0.986899	0.391282	0.857871	-4.97535	-4.78071
CCGGTAGTCAGAGCGA-1	S1	FALSE	6.35719e-07	FALSE	0.994706	0.513455	0.814673	-7.40326	-1.32072
CCGGTAGTCTGCACCT-1	S1	FALSE	7.62601e-09	FALSE	0.992474	0.562862	0.850954	-5.36641	1.12202
CCGGTGAAGGTAGCAC-1	S1	FALSE	2.83176e-08	FALSE	0.997686	0.67785	0.899689	-7.01212	-3.31418
CCGGTGAGTGTCCCTT-1	S1	FALSE	8.01218e-08	FALSE	0.994573	0.6187	0.87233	-6.88213	-2.80184
CCGTAGGAGATAGGGA-1	S3	FALSE	0.000109481	FALSE	0.949384	0.24028	0.635006	-1.66058	-1.28225
CCGTAGGAGCATGCAG-1	S1	FALSE	1.51564e-08	FALSE	0.99826	0.648193	0.871314	-7.81269	-2.71692
CCGTAGGCACTCCACT-1	S2	FALSE	3.28161e-07	FALSE	0.995929	0.543413	0.896164	-5.83535	-4.34257
CCGTAGGGTAGTGATA-1	S3	FALSE	3.03227e-06	FALSE	0.985605	0.30161	0.780905	-3.23258	-4.51188
CCGTAGGGTTGACTAC-1	S1	FALSE	1.51748e-07	FALSE	0.996846	0.574881	0.875948	-6.13874	-2.32012
CCGTAGGTCTTGCAAG-1	S3	FALSE	3.32819e-06	FALSE	0.963738	0.320248	0.733838	-1.59809	-0.871631
CCGTGAGAGCGCCTCA-1	S1	FALSE	4.07108e-07	FALSE	0.990379	0.44735	0.851613	-7.7283	-2.77276
CCGTGAGAGGAAGTAG-1	Proliferating	FALSE	8.6956e-07	FALSE	0.995703	0.51897	0.84788	3.24177	2.74557
CCGTGAGCAGCGTATT-1	S1	FALSE	8.78561e-07	FALSE	0.994094	0.462304	0.85514	-6.83627	-0.0183565
CCGTGAGGTCCATACA-1	S1	FALSE	1.8526e-07	FALSE	0.994849	0.578928	0.892722	-8.27169	-2.37484
CCGTGAGTCACCGCTT-1	S2	FALSE	1.93772e-05	FALSE	0.981561	0.272134	0.761711	-4.55615	-4.44932
CCGTGAGTCGCCATAA-1	S2	FALSE	1.94692e-06	FALSE	0.971501	0.353219	0.766333	-1.96242	-4.7519
CCGTTCAAGAAGCTCG-1	S1	FALSE	2.31163e-08	FALSE	0.998125	0.650382	0.9124	-8.07714	-2.99521
CCGTTCAAGATCCGAG-1	S1	FALSE	1.02685e-07	FALSE	0.985621	0.358324	0.78692	-4.88388	2.14387
CCGTTCAAGATTGGGC-1	S2	FALSE	4.23782e-06	FALSE	0.974704	0.282815	0.748534	-2.26637	-4.88727
CCGTTCAAGTAAGAGG-1	S1	FALSE	4.07757e-07	FALSE	0.9947	0.510241	0.830701	-6.08136	-3.52353
CCGTTCAGTCTCGGAC-1	S2	FALSE	7.76042e-07	FALSE	0.995899	0.493883	0.917433	-6.76245	-4.74598
CCGTTCATCTTACACT-1	S2	FALSE	7.36224e-08	FALSE	0.982378	0.382586	0.784493	-4.11254	-4.22952
CCTAACCCACGGTAGA-1	S1	FALSE	1.0318e-06	FALSE	0.997359	0.621694	0.888928	-6.24524	-3.42059
CCTAACCGTCGAAACG-1	S2	FALSE	1.77951e-06	FALSE	0.993311	0.455287	0.841937	-5.84888	-4.00379
CCTAACCGTCGTGTTA-1	S1	FALSE	3.94494e-05	FALSE	0.974387	0.467195	0.72048	-7.38011	-1.35241
CCTAACCGTTACGCCG-1	S3	FALSE	3.27795e-07	FALSE	0.979046	0.325192	0.757633	-2.7995	-1.81156
CCTAACCGTTCAGGTT-1	S3	FALSE	1.67609e-07	FALSE	0.980961	0.392107	0.770255	-3.1437	-1.87702
CCTAACCGTTTCCATT-1	S1	FALSE	9.04592e-07	FALSE	0.996363	0.59574	0.882831	-8.14164	-2.56828
CCTAAGAAGCGCAATG-1	S3	FALSE	6.91905e-06	FALSE	0.96687	0.271846	0.646194	-0.167222	-3.31387
CCTAAGAAGCTCTATG-1	S3	FALSE	1.05858e-05	FALSE	0.97493	0.293035	0.749786	-2.60114	-4.28523
CCTAAGACACTACACA-1	S1	FALSE	5.37714e-07	FALSE	0.995497	0.568639	0.878479	-7.22203	-4.26379
CCTAAGACACTGCGAC-1	S1	FALSE	3.03836e-08	FALSE	0.995419	0.615388	0.907892	-4.87284	1.88986
CCTAAGAGTACCTGTA-1	S2	FALSE	3.69882e-06	FALSE	0.990099	0.355446	0.834048	-6.11261	-4.22284
CCTAAGAGTTGATCGT-1	S2	FALSE	1.48125e-07	FALSE	0.983727	0.418116	0.803256	-4.43262	-4.37811
CCTAAGATCCTAACAG-1	S1	FALSE	5.19311e-07	FALSE	0.995618	0.50516	0.866071	-8.26668	-3.77114
CCTAAGATCTCTCGCA-1	S3	FALSE	2.80653e-05	FALSE	0.978463	0.263919	0.783114	-3.47271	-2.28703
CCTACGTAGAAATTGC-1	S3	FALSE	4.98706e-08	FALSE	0.979773	0.375123	0.771576	-2.80005	-3.13862
CCTACGTAGCCTCGTG-1	S1	FALSE	2.2382e-07	FALSE	0.995995	0.591425	0.876873	-6.15825	-2.12891
CCTACGTCACCCTGAG-1	S1	FALSE	1.67038e-06	FALSE	0.994426	0.449231	0.886165	-6.10622	-2.62306
CCTACGTCAGGAACCA-1	Proliferating	FALSE	9.41823e-07	FALSE	0.97691	0.37391	0.769155	3.43831	2.80918
CCTACGTCAGGCGTTC-1	S3	FALSE	1.10544e-06	FALSE	0.965814	0.345855	0.739648	-2.09226	-1.5759
CCTACGTCATCAGCAT-1	S2	FALSE	2.09061e-05	FALSE	0.971263	0.253426	0.746204	-1.794	-3.98389
CCTACGTGTCTGCAAT-1	S1	FALSE	1.40746e-07	FALSE	0.995951	0.567778	0.919837	-5.25807	1.36359
CCTATCGAGAGCAGCT-1	S3	FALSE	0.00504645	FALSE	0.382605	0.0666721	0.0794205	8.93471	0.474357
CCTATCGCAGAGGGTT-1	S1	FALSE	1.29909e-07	FALSE	0.996601	0.58111	0.859285	-7.86088	-3.19448
CCTCAACAGATGACAT-1	S1	FALSE	1.80328e-07	FALSE	0.994043	0.871784	0.905973	-8.04391	-2.60152
CCTCAACAGGCTATCT-1	S1	FALSE	1.09249e-07	FALSE	0.992194	0.550228	0.86132	-4.60156	-3.19879
CCTCAACCACGACGAA-1	S1	FALSE	6.55351e-07	FALSE	0.995674	0.51431	0.888102	-6.2318	-2.81485
CCTCAACGTATCTTCT-1	S1	FALSE	6.40433e-09	FALSE	0.998905	0.627715	0.848554	-8.48548	-2.85095
CCTCAACTCACATCAG-1	S2	FALSE	3.97136e-08	FALSE	0.975788	0.410711	0.754816	-2.90856	-4.10453
CCTCAACTCCTGTAGA-1	S1	FALSE	7.53865e-07	FALSE	0.994097	0.445177	0.857005	-6.19141	-2.8856
CCTCACACAGTGACCC-1	S1	FALSE	1.376e-08	FALSE	0.998565	0.663448	0.867158	-8.702	-2.40043
CCTCACAGTTCAATCG-1	S3	FALSE	3.87911e-08	FALSE	0.97033	0.46187	0.744799	-1.34203	-2.01215
CCTCACAGTTCTAACG-1	S3	FALSE	1.63753e-08	FALSE	0.981275	0.505965	0.813557	-3.80402	-2.47267
CCTCACATCAGGAACG-1	S2	FALSE	1.08471e-06	FALSE	0.980668	0.328671	0.801992	-5.18643	-4.44394
CCTCAGTCAAGTATCC-1	S1	FALSE	1.05839e-08	FALSE	0.996828	0.629067	0.868685	-7.65984	-2.62088
CCTCAGTGTCTTCATT-1	S1	FALSE	1.84471e-06	FALSE	0.995786	0.465662	0.879106	-5.37281	1.20377
CCTCAGTGTGGCTAGA-1	S1	FALSE	8.06177e-08	FALSE	0.997682	0.616277	0.906136	-6.82661	-2.06751
CCTCAGTGTGGGACAT-1	S2	FALSE	4.83707e-06	FALSE	0.971648	0.295698	0.74054	-2.33319	-5.72301
CCTCAGTTCAGATTGC-1	S3	FALSE	8.38822e-08	FALSE	0.974492	0.418164	0.744158	-1.54667	-1.7468
CCTCATGAGTCAGAGC-1	S1	FALSE	6.14006e-08	FALSE	0.995822	0.536979	0.840581	-6.87595	-1.80648
CCTCCAAAGAAATTGC-1	S1	FALSE	1.28352e-06	FALSE	0.986137	0.377661	0.833696	-5.02691	-3.22287
CCTCCAAAGTAAAGCT-1	S3	FALSE	7.03115e-07	FALSE	0.973912	0.31064	0.739264	-2.31698	-2.77823
CCTCCAACAATCTGCA-1	S1	FALSE	2.18702e-07	FALSE	0.99296	0.375872	0.799676	-5.07121	-2.814
CCTCCAACACTGGCGT-1	S2	FALSE	1.62118e-06	FALSE	0.978907	0.285709	0.776248	-2.56633	-5.04947
CCTCCAACAGAGTTGG-1	S1	FALSE	4.37682e-09	FALSE	0.998612	0.649968	0.873183	-7.0617	-3.53554
CCTCCAACATCGAACT-1	S2	FALSE	3.39576e-07	FALSE	0.990636	0.442743	0.824872	-3.77204	-4.88611
CCTCCAAGTAAGCTCT-1	S3	FALSE	1.50492e-07	FALSE	0.980609	0.35435	0.754121	-2.47945	-2.43949
CCTCCAATCACGGACC-1	S1	FALSE	4.93228e-08	FALSE	0.998075	0.650961	0.896712	-7.05282	-3.03785
CCTCCTCCACTGAGTT-1	S1	FALSE	1.18487e-07	FALSE	0.992319	0.469943	0.817217	-4.79162	-3.14473
CCTCCTCCAGACTCTA-1	S1	FALSE	2.7284e-05	FALSE	0.980942	0.242992	0.778524	-5.02766	1.24024
CCTCCTCGTGCAACGA-1	S3	FALSE	1.40671e-06	FALSE	0.979521	0.269488	0.71691	-3.33241	-3.02575
CCTCCTCGTGCGGCTT-1	S1	FALSE	0.000156598	FALSE	0.894203	0.199668	0.437724	5.50845	-2.12526
CCTCCTCGTGGGCTCT-1	Proliferating	FALSE	6.31173e-07	FALSE	0.993157	0.564962	0.818431	3.65448	2.07377
CCTCCTCTCATTGGTG-1	S3	FALSE	4.20719e-08	FALSE	0.97487	0.375727	0.737285	-1.37305	-2.28432
CCTCTAGAGCGAGTAC-1	S1	FALSE	2.31609e-06	FALSE	0.993596	0.435724	0.877174	-4.97503	1.38052
CCTCTAGTCCGCAGTG-1	injury_PT	FALSE	3.1446e-05	FALSE	0.949219	0.255912	0.693584	1.03127	4.12258
CCTCTAGTCGAGATGG-1	S2	FALSE	5.46824e-06	FALSE	0.989111	0.339389	0.824214	-4.20808	-4.82085
CCTCTCCAGCCATCCG-1	S1	FALSE	1.33857e-06	FALSE	0.974181	0.301712	0.777414	4.0833	-1.52723
CCTCTCCAGCTCTATG-1	S1	FALSE	6.97177e-08	FALSE	0.997112	0.661384	0.903806	-8.03939	-3.20214
CCTCTCCCATGGTGGA-1	S3	FALSE	5.52697e-06	FALSE	0.974959	0.318907	0.754936	-2.68263	-1.52094
CCTCTCCGTTAGAGTA-1	S1	FALSE	5.28342e-07	FALSE	0.985193	0.397958	0.810092	-5.80492	-2.55916
CCTCTCCTCCTTTAGT-1	S1	FALSE	1.81709e-08	FALSE	0.991134	0.699106	0.835021	-5.39274	-2.03561
CCTCTCCTCTCGCTCA-1	S2	FALSE	1.56147e-07	FALSE	0.977397	0.430886	0.779969	-3.01271	-4.60969
CCTCTCCTCTGGACTA-1	S1	FALSE	3.89575e-08	FALSE	0.996383	0.591421	0.879344	-6.42809	-3.21203
CCTCTCCTCTGTAACG-1	S1	FALSE	3.23838e-07	FALSE	0.980284	0.335244	0.799054	-4.49047	2.26137
CCTGCATAGACCCGCT-1	S2	FALSE	3.01962e-08	FALSE	0.935336	0.472899	0.753022	-2.59983	-3.89354
CCTGCATCACGTCATA-1	S3	FALSE	1.84993e-08	FALSE	0.974268	0.617939	0.756013	-1.79772	-1.74875
CCTGCATGTAGTAAGT-1	S3	FALSE	2.61606e-07	FALSE	0.977675	0.322338	0.742183	-1.40355	-1.57891
CCTGCATGTTAAGGGC-1	S2	FALSE	5.69641e-08	FALSE	0.993032	0.479007	0.850393	-4.85613	-3.59058
CCTGCATGTTTCCATT-1	S1	FALSE	2.07904e-05	FALSE	0.981074	0.329102	0.604733	4.47198	-1.66656
CCTGCATTCACGGTCG-1	S1	FALSE	2.41532e-07	FALSE	0.994842	0.526013	0.892078	-6.67123	-2.88231
CCTGCATTCCCAGGCA-1	S1	FALSE	2.14371e-07	FALSE	0.995435	0.522897	0.882999	-8.43307	-2.79991
CCTGTTGAGAGCAACC-1	S1	FALSE	1.7724e-06	FALSE	0.972331	0.328773	0.726738	-4.58659	2.57478
CCTGTTGCAGTGGCTC-1	S2	FALSE	1.76469e-07	FALSE	0.979863	0.33585	0.769175	-3.71954	-4.95105
CCTGTTGGTAACTGCT-1	S1	FALSE	1.74485e-07	FALSE	0.993507	0.460276	0.812119	-6.00672	-3.27359
CCTGTTGGTATGCAAA-1	S3	FALSE	5.63313e-06	FALSE	0.958113	0.629027	0.751683	-0.374253	-2.87895
CCTGTTGTCGACGCGT-1	S1	FALSE	3.56313e-08	FALSE	0.987851	0.454046	0.858137	-4.76809	2.52362
CCTTCAGAGTGTACAA-1	S3	FALSE	8.423e-05	FALSE	0.966473	0.211253	0.721002	-2.46128	-2.05721
CCTTCAGCAACTGAAA-1	S2	FALSE	1.19634e-08	FALSE	0.981595	0.471697	0.795516	-3.58663	-4.19426
CCTTCAGCAACTTGGT-1	S3	FALSE	5.75448e-07	FALSE	0.974888	0.366605	0.783631	-2.02829	-0.815393
CCTTCAGCAGAACGCA-1	S1	FALSE	2.00308e-06	FALSE	0.983657	0.304979	0.800429	-4.99212	-2.4792
CCTTCAGCAGCAATTC-1	S2	FALSE	3.8216e-07	FALSE	0.973524	0.365152	0.709877	-2.20154	-5.50138
CCTTCAGGTCCTGAAT-1	S1	FALSE	7.73838e-08	FALSE	0.996717	0.643543	0.924519	-5.13482	1.12895
CCTTCAGGTGTAAACA-1	S1	FALSE	4.74394e-09	FALSE	0.996676	0.642936	0.929473	-6.98561	-3.9156
CCTTCAGTCAATCTCT-1	S3	FALSE	2.03396e-07	FALSE	0.982512	0.39704	0.820663	-3.73774	-2.58507
CCTTGTGCAGGAATAT-1	S2	FALSE	3.58838e-05	FALSE	0.967176	0.225157	0.753231	-3.0034	-4.52541
CCTTGTGCAGGTTTAC-1	S2	FALSE	7.51562e-06	FALSE	0.977319	0.24628	0.739655	-2.35834	-4.76954
CCTTGTGGTATGTCAC-1	S2	FALSE	7.78172e-08	FALSE	0.983178	0.357869	0.821959	-3.26801	-4.83969
CCTTGTGTCGTTGTGA-1	S1	FALSE	2.44611e-08	FALSE	0.996652	0.604194	0.934204	-7.37594	-3.66168
CCTTGTGTCTTAAGGC-1	S1	FALSE	5.44528e-08	FALSE	0.997395	0.642396	0.922664	-6.89104	-3.37976
CCTTGTGTCTTTGATC-1	S3	FALSE	1.56736e-08	FALSE	0.978428	0.558268	0.782793	-1.62503	-1.07879
CCTTTGGCATCTCAAG-1	S2	FALSE	9.96417e-07	FALSE	0.971843	0.31279	0.72119	-2.57087	-5.15674
CCTTTGGGTACTAGCT-1	S1	FALSE	6.17005e-07	FALSE	0.990157	0.483289	0.847553	-6.89792	-4.43381
CCTTTGGGTCGCATCG-1	S1	FALSE	1.62333e-08	FALSE	0.997629	0.652258	0.921252	-7.08504	-3.75506
CGAAGGAAGCCTCAAT-1	S3	FALSE	3.50743e-05	FALSE	0.969074	0.30928	0.701887	-1.48849	-1.79714
CGAAGGAAGGTGAGCT-1	S1	FALSE	5.81447e-06	FALSE	0.986331	0.338987	0.815703	-5.05338	1.41129
CGAAGGAAGTCGCGAA-1	S1	FALSE	5.38891e-08	FALSE	0.99803	0.640299	0.857915	-8.24919	-1.90174
CGAAGGACACAGTCGC-1	S1	FALSE	1.26897e-06	FALSE	0.983117	0.490824	0.756467	-7.62817	-0.215467
CGAAGGACACATGGTT-1	S1	FALSE	1.78597e-07	FALSE	0.996971	0.602524	0.884911	-8.49141	-1.81248
CGAAGGACAGAATTCC-1	S1	FALSE	1.01142e-05	FALSE	0.967681	0.264966	0.716649	-5.01435	-3.02709
CGAAGGAGTACACTCA-1	S3	FALSE	3.01183e-08	FALSE	0.97248	0.571191	0.787314	-2.171	-1.57127
CGAAGGATCTGCGGAC-1	S1	FALSE	1.26151e-08	FALSE	0.998454	0.671643	0.911538	-7.77054	-2.95287
CGAAGTTAGAAACCCG-1	S1	FALSE	2.77335e-08	FALSE	0.998379	0.652239	0.899836	-7.40462	-2.69207
CGAAGTTAGAGAGCAA-1	S1	FALSE	1.6054e-08	FALSE	0.997757	0.650714	0.895324	-7.30926	-2.05358
CGAAGTTAGCACTCGC-1	S1	FALSE	1.75751e-07	FALSE	0.996443	0.566835	0.866432	-6.82543	0.12434
CGAAGTTGTAGGAGTC-1	S2	FALSE	6.45976e-05	FALSE	0.974837	0.249434	0.749216	-2.47386	-5.6933
CGAAGTTGTTTAGTCG-1	S2	FALSE	4.10756e-07	FALSE	0.993115	0.439799	0.844566	-5.84471	-4.35317
CGAATTGGTAATCAAG-1	S1	FALSE	1.65679e-08	FALSE	0.997186	0.708344	0.907369	-6.15718	-3.29756
CGACAGCAGAGTCTGG-1	S2	FALSE	4.19415e-07	FALSE	0.980147	0.294406	0.789303	-2.84466	-5.28356
CGACAGCAGGAAGTCC-1	S3	FALSE	6.20293e-06	FALSE	0.983867	0.295413	0.775151	-3.64904	-3.28765
CGACAGCCAGTGTACT-1	S3	FALSE	3.88114e-08	FALSE	0.983002	0.485442	0.788244	-1.8298	-1.6984
CGACAGCGTTGTCTAG-1	S1	FALSE	2.55012e-06	FALSE	0.991882	0.416803	0.84277	-6.20091	-3.66407
CGAGAAGAGAGATCGC-1	S1	FALSE	1.04575e-07	FALSE	0.984747	0.329997	0.797729	-4.77919	-2.40831
CGAGAAGCATATCTGG-1	S2	FALSE	2.62309e-05	FALSE	0.965659	0.270175	0.695956	-3.07326	-4.23711
CGAGAAGGTAGGCTCC-1	S1	FALSE	9.1173e-06	FALSE	0.993769	0.40336	0.827172	-6.78326	-3.26468
CGAGGAAAGTTGGCGA-1	S1-S2	FALSE	1.39478e-06	FALSE	0.9788	0.265854	0.753999	3.39595	-1.51058
CGAGGAACAGCGATTT-1	S2	FALSE	3.10901e-07	FALSE	0.991046	0.427951	0.830629	-5.69429	-4.57234
CGAGGAAGTTCCTAAG-1	S3	FALSE	1.66983e-06	FALSE	0.968834	0.24893	0.717708	-1.71172	-1.91469
CGAGGAAGTTGGGAAC-1	S2	FALSE	3.94916e-07	FALSE	0.995999	0.567597	0.875983	-5.59831	-5.19186
CGAGGAATCAAACCCA-1	S2	FALSE	2.07853e-07	FALSE	0.979365	0.303489	0.754709	-3.77464	-4.4992
[truncated: 90,516 more rows]

## Sheet: Table 4
	clusters	initial_states	initial_states_probs	terminal_states	terminal_states_probs	latent_time	velocity_pseudotime	UMAP_1	UMAP_2
AAGACAATCGTTCTAT-1	MHC-II-hi_Resident_macrophages	FALSE	0.105169	FALSE	0.974157	0.840378	0.676465	6.71193	-4.00117
ACCTGAACAGTTACCA-1	MHC-II-hi_Resident_macrophages	FALSE	0.136843	FALSE	0.866143	0.842942	0.611017	7.6033	-4.21627
ACGATCACACAGTACT-1	MHC-II-hi_Resident_macrophages	FALSE	0.0252547	FALSE	0.993356	0.80671	0.675614	7.83761	-5.48338
ACGATGTTCCAAACCA-1	MHC-II-hi_Resident_macrophages	FALSE	0.0309797	FALSE	0.991779	0.842357	0.688851	7.54637	-4.30438
AGTAGCTGTGCACATT-1	MHC-II-hi_Resident_macrophages	FALSE	0.0699076	FALSE	0.971463	0.876026	0.683366	7.37769	-4.08238
ATCCATTCACTCTAGA-1	Arg1_Resident_macrophages	FALSE	0.0944157	FALSE	0.0507973	0.444214	0.107834	5.50541	-0.0741408
CATAGACTCGAGAAGC-1	MHC-II-hi_Resident_macrophages	FALSE	0.269391	FALSE	0.421213	0.390327	0.265659	-4.88985	9.06191
CGAGTTAAGCTTCGTA-1	Fn1_Resident_macrophages	FALSE	0.0353489	FALSE	0.421512	0.366173	0.0973967	-3.04483	-4.64177
GACTCTCCACCAGTAT-1	MHC-II-hi_Resident_macrophages	FALSE	0.109685	FALSE	0.851289	0.853618	0.65425	6.71876	-4.06923
GTCTGTCCACTCCCTA-1	MHC-II-hi_Resident_macrophages	FALSE	0.14218	FALSE	0.972131	0.874012	0.681654	7.35633	-4.00574
TCTGCCATCGCTCATC-1	MHC-II-hi_Resident_macrophages	FALSE	0.14313	FALSE	0.854777	0.761906	0.618652	8.71878	-4.71172
TGGGTTAGTAGATTAG-1	MHC-II-hi_Resident_macrophages	FALSE	0.0323123	FALSE	0.985826	0.790947	0.678165	7.82891	-4.29854
TTCGCTGCATTAAGCC-1	Arg1_Resident_macrophages	FALSE	0.168941	FALSE	0.212028	0.531079	0.190871	5.58688	0.0424581
AAAGGGCTCCCTTGGT-2	Fn1_Resident_macrophages	FALSE	0.426239	FALSE	0.154176	0.0783257	0.116398	3.93333	1.65343
AAGCATCGTCTTGAGT-2	Fn1_Resident_macrophages	TRUE	0.697649	FALSE	0.0908703	0.00266115	0.0415412	2.41383	0.299383
AAGTGAACACTAGTAC-2	Fn1_Resident_macrophages	FALSE	0.264111	FALSE	0.23367	0.0349914	0.0442284	2.09117	0.271617
AATTCCTTCACTGTCC-2	Fn1_Resident_macrophages	FALSE	0.507917	FALSE	0.094933	0.00492555	0.0563061	4.35242	1.60252
ACGATGTTCTTGGTCC-2	Fn1_Resident_macrophages	FALSE	0.224957	FALSE	0.0246156	0.123441	0.0454678	-1.62084	-0.741891
ACGTCCTGTCCGAAGA-2	MHC-II-hi_Resident_macrophages	FALSE	0.242401	FALSE	0.887818	0.84712	0.630663	7.20615	-4.09002
ACTTTCAGTGCGGATA-2	Fn1_Resident_macrophages	TRUE	0.87589	FALSE	0.0769075	0	0.0440372	2.08561	-1.38596
AGACCCGAGAGAGCGG-2	Fn1_Resident_macrophages	TRUE	0.703092	FALSE	0.105625	0.0191707	0.0387881	4.0627	1.59355
AGCATCATCGGTAAGG-2	MHC-II-hi_Resident_macrophages	FALSE	0.120798	FALSE	0.941352	0.779878	0.615858	7.81498	-4.50694
AGGCCACAGACTACGG-2	Fn1_Resident_macrophages	TRUE	0.692089	FALSE	0.104205	0.0117798	0.0511244	4.52889	1.95038
AGTACCACATTCAGGT-2	Fn1_Resident_macrophages	FALSE	0.363171	FALSE	0.294808	0.0314766	0.0239639	2.34525	0.136874
ATAGAGAGTACCTAGT-2	MHC-II-hi_Resident_macrophages	FALSE	0.135779	FALSE	0.939176	0.802416	0.624531	8.26523	-4.56171
ATCACGAGTTCGCGTG-2	Arg1_Resident_macrophages	TRUE	0.644215	FALSE	0.0749862	0.118336	0.0710483	4.973	-0.125295
ATCCATTAGGAAACGA-2	MHC-II-hi_Resident_macrophages	FALSE	0.112212	FALSE	0.971813	0.83738	0.674474	7.61929	-4.2594
CAAGACTTCAGACTGT-2	MHC-II-hi_Resident_macrophages	FALSE	0.17803	FALSE	0.711172	0.705183	0.448762	2.75536	-2.70819
CACAGGCAGCCTGAAG-2	MHC-II-hi_Resident_macrophages	FALSE	0.0221301	FALSE	0.989847	0.809386	0.717338	8.70155	-4.73482
CATACTTCACAAGTGG-2	Fn1_Resident_macrophages	FALSE	0.231286	FALSE	0.0842474	0.0918919	0.0346906	3.46906	-0.666273
CATCGGGTCACCTTAT-2	Fn1_Resident_macrophages	FALSE	0.516166	FALSE	0.131668	0.0895983	0.0450325	-1.82106	-1.21525
CCACGTTCAATGCTCA-2	MHC-II-hi_Resident_macrophages	FALSE	0.114814	FALSE	0.856503	0.823194	0.660369	6.85036	-3.99083
CCATAAGGTCCAGTTA-2	MHC-II-hi_Resident_macrophages	FALSE	0.143121	FALSE	0.901371	0.818001	0.646129	6.75711	-4.03164
CCATCACGTAAGGAGA-2	Arg1_Resident_macrophages	FALSE	0.453192	FALSE	0.220461	0.351685	0.147236	5.55661	0.0687071
CCTATCGTCGCCATAA-2	MHC-II-hi_Resident_macrophages	FALSE	0.0690296	FALSE	0.980687	0.797779	0.673924	7.6279	-4.27973
GAAGCGATCCCAGTGG-2	MHC-II-hi_Resident_macrophages	FALSE	0.17904	FALSE	0.781271	0.752636	0.582658	6.66392	-5.27653
GAATCACCATCCGTTC-2	Fn1_Resident_macrophages	FALSE	0.104392	FALSE	0.654496	0.423694	0.246588	-3.06834	-4.64789
GACTATGGTGATGGCA-2	Fn1_Resident_macrophages	FALSE	0.299216	FALSE	0.0122581	0.197075	0.0418812	3.84449	-0.259168
GATCAGTTCAGCTTCC-2	Fn1_Resident_macrophages	FALSE	0.403967	FALSE	0.0248633	0.108188	0.054191	4.49309	-0.416176
GCCTGTTGTCACTAGT-2	Fn1_Resident_macrophages	FALSE	0.321172	FALSE	0.0689385	0.0251456	0.0601338	2.29026	-0.612127
GCCTGTTTCCGTTGGG-2	Fn1_Resident_macrophages	FALSE	0.466009	FALSE	0.185479	0.0877173	0.0639873	2.38342	0.231082
GGGATGAAGTATTAGG-2	Fn1_Resident_macrophages	FALSE	0.381628	FALSE	0.408992	0.182153	0.197229	1.88468	-0.273149
GGTGGCTCATGCAGCC-2	Fn1_Resident_macrophages	FALSE	0.403094	FALSE	0.0555884	0.0648472	0.0495443	3.77406	-0.0742774
GGTTAACAGCTATCTG-2	MHC-II-hi_Resident_macrophages	FALSE	0.122593	FALSE	0.854709	0.791028	0.602099	7.08522	-4.15492
GTACAGTTCTTCCTAA-2	Fn1_Resident_macrophages	TRUE	0.531962	FALSE	0.129442	0.0251095	0.0351386	4.2144	-0.448514
GTCAAGTTCAAGTTGC-2	Fn1_Resident_macrophages	FALSE	0.201952	FALSE	0.0771655	0.107831	0.0442776	3.33112	-0.585077
GTCAGCGGTCATGCAT-2	Fn1_Resident_macrophages	FALSE	0.437847	FALSE	0.26225	0.138356	0.0604169	2.8329	0.0180148
GTCCCATAGTATGGAT-2	Fn1_Resident_macrophages	TRUE	0.819437	FALSE	0.148408	0.0337068	0.0544376	4.35739	1.84701
GTCTAGAAGGAATCGC-2	Fn1_Resident_macrophages	TRUE	0.568449	FALSE	0.0530052	0.0470386	0.0558103	3.99213	-0.264966
TAAGCCAGTCCAGCAC-2	Fn1_Resident_macrophages	TRUE	0.871693	FALSE	0.108974	0.0559817	0.0546989	4.37962	1.76787
TACCTGCGTCTCGCGA-2	MHC-II-hi_Resident_macrophages	FALSE	0.136213	FALSE	0.855859	0.500697	0.443399	7.71091	-4.78437
TCCCACATCCAGCTCT-2	MHC-II-hi_Resident_macrophages	FALSE	0.0810015	FALSE	0.976557	0.839305	0.687531	7.5588	-4.11856
TCTATACTCTGGTGCG-2	Fn1_Resident_macrophages	TRUE	0.547367	FALSE	0.121353	0.0896181	0.0681429	1.97368	-1.56624
TGCTCGTTCGCATTAG-2	Fn1_Resident_macrophages	TRUE	0.51885	FALSE	0.0975314	0.00519555	0.0454255	2.01676	-1.74683
TTATTGCGTAACCAGG-2	Fn1_Resident_macrophages	TRUE	0.637844	FALSE	0.0668946	0.11663	0.0577973	4.68554	1.74088
TTGATGGCAGGGCTTC-2	MHC-II-hi_Resident_macrophages	FALSE	0.0825267	FALSE	0.965194	0.821186	0.669632	7.67234	-4.17848
ATCGGATCAACGCCCA-3	Fn1_Resident_macrophages	FALSE	0.484434	FALSE	0.223397	0.353043	0.141859	4.76386	1.68272
CAATCGAGTGACGCCT-3	MHC-II-hi_Resident_macrophages	FALSE	0.0313457	FALSE	0.991693	0.855189	0.696364	6.21901	-4.48349
CAATTTCGTTCGTAAC-3	MHC-II-hi_Resident_macrophages	FALSE	0.191881	FALSE	0.952124	0.858325	0.658694	7.41984	-4.04616
CACGTGGTCTCTCCGA-3	MHC-II-hi_Resident_macrophages	FALSE	0.136942	FALSE	0.962998	0.863579	0.671366	6.40659	-4.24515
CGCAGGTTCAGATTGC-3	MHC-II-hi_Resident_macrophages	FALSE	0.185245	FALSE	0.949028	0.860998	0.624659	5.88484	-3.90054
CGGGCATGTACCTAAC-3	MHC-II-hi_Resident_macrophages	FALSE	0.0458115	FALSE	0.986592	0.819094	0.722441	8.68904	-4.7404
CGTAATGGTGTGAATA-3	Arg1_Resident_macrophages	FALSE	0.488176	FALSE	0.144669	0.438657	0.160941	5.63527	-0.078701
CTTCTAAGTATCGTAC-3	MHC-II-hi_Resident_macrophages	FALSE	0.249642	FALSE	0.935157	0.804358	0.602559	6.13511	-3.97734
GATGAGGGTTCCCACT-3	MHC-II-hi_Resident_macrophages	FALSE	0.380795	FALSE	0.950239	0.864462	0.66732	6.46585	-4.09953
GTTTACTGTCGATTTG-3	MHC-II-hi_Resident_macrophages	FALSE	0.18886	FALSE	0.961189	0.853879	0.659783	6.06973	-4.10946
TACCCACCAATGAGCG-3	MHC-II-hi_Resident_macrophages	FALSE	0.0177095	FALSE	0.992626	0.730402	0.711415	7.51279	-4.15682
TCCACGTAGACTGAGC-3	MHC-II-hi_Resident_macrophages	FALSE	0.163102	FALSE	0.916644	0.831579	0.656084	6.39201	-3.98525
TCTCTGGCACGACTAT-3	MHC-II-hi_Resident_macrophages	FALSE	0.16104	FALSE	0.802119	0.823279	0.606758	6.57527	-4.53989
AAGGTAAGTCCACTTC-4	Fn1_Resident_macrophages	FALSE	0.13289	FALSE	0.0922862	0.376094	0.0515253	4.12395	-0.461787
AATGACCGTCTGATAC-4	Fn1_Resident_macrophages	FALSE	0.111376	FALSE	0.0797269	0.379741	0.179683	-1.84322	-0.83077
ACCACAATCCATAGGT-4	Arg1_Resident_macrophages	FALSE	0.249918	FALSE	0.0415402	0.396484	0.0551834	5.65785	0.0271585
ACCATTTAGTGGCAGT-4	Fn1_Resident_macrophages	FALSE	0.0576276	FALSE	0.383478	0.385364	0.162657	-3.13391	-4.68867
ACCCAAATCCTAACAG-4	Fn1_Resident_macrophages	FALSE	0.0868529	FALSE	0.530717	0.421207	0.187741	-3.11845	-4.66269
ACCGTTCCACCTGAAT-4	Arg1_Resident_macrophages	FALSE	0.197907	FALSE	0.0342985	0.432693	0.0829473	5.38149	-0.0360521
ACTATCTTCCGTAGGC-4	MHC-II-hi_Resident_macrophages	FALSE	0.214546	FALSE	0.730839	0.750884	0.552033	6.59744	-4.03859
ACTTAGGCAATGACCT-4	Fn1_Resident_macrophages	FALSE	0.0807603	FALSE	0.0605922	0.415547	0.0699882	3.94807	-0.364508
AGCGCCAAGCTAGCCC-4	Arg1_Resident_macrophages	FALSE	0.219718	FALSE	0.355226	0.453672	0.159979	5.5989	0.0200622
AGCGTATCAAATGAGT-4	Fn1_Resident_macrophages	FALSE	0.0810303	FALSE	0.120609	0.399	0.120805	-0.995912	-0.752884
AGCTACAGTCACCGAC-4	Mrc1_Resident_macrophages	FALSE	0.0858977	FALSE	0.477662	0.524187	0.233569	4.85374	2.99124
AGCTACATCCAAGCCG-4	Fn1_Resident_macrophages	FALSE	0.101445	FALSE	0.296236	0.297701	0.0580716	-3.1334	-4.60192
AGGAGGTGTCTGTCCT-4	Fn1_Resident_macrophages	FALSE	0.182409	FALSE	0.471508	0.500806	0.220479	4.77248	2.16008
AGGGCTCTCCACAGGC-4	Arg1_Resident_macrophages	FALSE	0.124981	FALSE	0.0235903	0.426205	0.0809598	5.33849	-0.164268
AGGGTTTAGCAGAAAG-4	Fn1_Resident_macrophages	FALSE	0.080951	FALSE	0.0556926	0.429285	0.0890989	4.64216	-0.311954
AGTACCAGTATCGTAC-4	Arg1_Resident_macrophages	FALSE	0.175319	FALSE	0.0197472	0.413223	0.0655664	5.25118	-0.0381946
AGTGTTGCAACAGCCC-4	MHC-II-hi_Resident_macrophages	FALSE	0.258248	FALSE	0.533034	0.510027	0.328835	-4.81494	9.1274
ATCGGCGGTCACCGCA-4	Fn1_Resident_macrophages	FALSE	0.26505	FALSE	0.283527	0.432801	0.128798	4.52576	-0.196634
ATTCCATAGCATCAGG-4	MHC-II-hi_Resident_macrophages	FALSE	0.170592	FALSE	0.833051	0.829313	0.64293	7.02816	-4.49898
CAAGACTGTCGCAACC-4	Fn1_Resident_macrophages	FALSE	0.098479	FALSE	0.0473075	0.41501	0.0869838	-1.54784	-0.651031
CATGCAATCCGGTAAT-4	MHC-II-hi_Resident_macrophages	FALSE	0.0957823	FALSE	0.775227	0.848955	0.643293	7.12797	-5.21253
CATTCTATCTCCTGAC-4	MHC-II-hi_Resident_macrophages	FALSE	0.0750935	FALSE	0.673241	0.63483	0.316824	-4.63065	9.28504
CATTGCCAGCTCGAAG-4	Mrc1_Resident_macrophages	FALSE	0.0503628	FALSE	0.470106	0.580297	0.244644	5.1197	3.6925
CCCGAAGAGCATCAAA-4	MHC-II-hi_Resident_macrophages	FALSE	0.122728	FALSE	0.063965	0.420548	0.131062	-4.57829	9.3505
CCGCAAGCAGTCCGTG-4	Fn1_Resident_macrophages	FALSE	0.207498	FALSE	0.0226244	0.34755	0.0460469	4.34331	-0.497538
CCGTAGGAGCAAATCA-4	Fn1_Resident_macrophages	FALSE	0.359718	FALSE	0.31441	0.414024	0.137595	4.63725	1.82113
CGATCGGCACACGCCA-4	Fn1_Resident_macrophages	FALSE	0.0485128	FALSE	0.584477	0.410088	0.16833	-3.12921	-4.63595
CGCCATTGTTGGCCGT-4	Arg1_Resident_macrophages	FALSE	0.215774	FALSE	0.0733363	0.42162	0.0988766	5.4506	-0.135238
CGGCAGTAGCCTGAGA-4	MHC-II-hi_Resident_macrophages	FALSE	0.169373	FALSE	0.753066	0.790298	0.536714	6.32908	-4.60539
CGTAGTATCCGAACGC-4	MHC-II-hi_Resident_macrophages	FALSE	0.0209989	FALSE	0.985788	0.796573	0.669918	7.09596	-4.51534
CTGCGAGTCAAGCTTG-4	Fn1_Resident_macrophages	FALSE	0.153102	FALSE	0.311459	0.494703	0.237039	4.65832	2.05185
CTGGTCTGTTGAAGTA-4	MHC-II-hi_Resident_macrophages	FALSE	0.119237	FALSE	0.789577	0.807093	0.63314	-4.7533	9.182
CTGTCGTGTGAATATG-4	Mrc1_Resident_macrophages	FALSE	0.154839	FALSE	0.323502	0.645522	0.311303	5.27801	3.53662
GAAACCTTCCAACACA-4	Arg1_Resident_macrophages	FALSE	0.179409	FALSE	0.121321	0.435954	0.0939141	5.64749	-0.00570449
GAAGGACCATGCACTA-4	Fn1_Resident_macrophages	FALSE	0.181879	FALSE	0.415428	0.467805	0.289695	-1.83831	-0.772374
GACAGCCCAGGTTACT-4	Arg1_Resident_macrophages	FALSE	0.179266	FALSE	0.0122249	0.411022	0.0713414	5.54529	-0.141399
GCCAGTGGTGTGTTTG-4	Mrc1_Resident_macrophages	FALSE	0.0675347	FALSE	0.418481	0.676216	0.342494	5.24926	3.47247
GCCAGTGTCTCTTGCG-4	MHC-II-hi_Resident_macrophages	FALSE	0.227907	FALSE	0.146673	0.301036	0.108838	-4.86304	9.07892
GCGGAAAAGCATCGAG-4	MHC-II-hi_Resident_macrophages	FALSE	0.122817	FALSE	0.773295	0.828282	0.641687	6.97767	-4.08927
GGGAGATGTCGAGTGA-4	Arg1_Resident_macrophages	FALSE	0.223215	FALSE	0.051055	0.447776	0.101917	5.44006	-0.118945
GGGCTCACAATTTCTC-4	Arg1_Resident_macrophages	FALSE	0.140888	FALSE	0.0130351	0.405494	0.0557311	5.33911	-0.0873188
GTATTTCAGCCAGTAG-4	MHC-II-hi_Resident_macrophages	FALSE	0.125542	FALSE	0.502191	0.527329	0.225822	-4.72973	9.19959
GTCCTCAGTCATCCGG-4	Fn1_Resident_macrophages	FALSE	0.0935544	FALSE	0.628468	0.481649	0.292812	-3.10169	-4.56783
GTCTTTACACCGTGCA-4	MHC-II-hi_Resident_macrophages	FALSE	0.266013	FALSE	0.477414	0.503866	0.224647	-4.81344	9.08415
GTGCGTGCATGGACAG-4	MHC-II-hi_Resident_macrophages	FALSE	0.165602	FALSE	0.842957	0.799998	0.584843	7.48664	-4.21313
GTGCGTGTCCTCTCTT-4	Fn1_Resident_macrophages	FALSE	0.111909	FALSE	0.465354	0.547955	0.24428	1.57878	-8.4813
GTGTTCCAGCTGTTCA-4	MHC-II-hi_Resident_macrophages	FALSE	0.183729	FALSE	0.855529	0.854056	0.611727	7.04827	-4.12312
TAAGTCGAGGAGAGTA-4	Arg1_Resident_macrophages	FALSE	0.215531	FALSE	0.00837933	0.382125	0.0629413	5.5317	-0.0239728
TAATTCCTCAAGTGGG-4	Mki67_Resident_macrophages	FALSE	0.126372	FALSE	0.86043	0.480766	0.423389	1.99124	-9.37095
TATTGGGTCCCAATAG-4	MHC-II-hi_Resident_macrophages	FALSE	0.143968	FALSE	0.831987	0.622763	0.471221	-4.59772	9.28658
TCAATCTCACTTACAG-4	Fn1_Resident_macrophages	FALSE	0.193728	FALSE	0.367741	0.46694	0.247036	4.54416	1.85849
TCTACATGTGCATACT-4	Arg1_Resident_macrophages	FALSE	0.225048	FALSE	0.0560312	0.443632	0.0843951	5.61657	0.117354
TCTATACGTTGAGTCT-4	Fn1_Resident_macrophages	FALSE	0.0687953	FALSE	0.0588203	0.427773	0.0757462	4.00655	-0.12913
TGAACGTTCCAAACCA-4	Fn1_Resident_macrophages	FALSE	0.0739593	FALSE	0.0261612	0.383062	0.0689183	4.58258	-0.380162
TGAGCGCAGTAGGGTC-4	Mrc1_Resident_macrophages	FALSE	0.133971	FALSE	0.2866	0.59889	0.269807	4.96658	3.03893
TGAGGTTTCTAGCAAC-4	Arg1_Resident_macrophages	FALSE	0.428466	FALSE	0.13363	0.412759	0.0985096	5.42018	-0.0444792
TGGAGAGCACAATTCG-4	Arg1_Resident_macrophages	FALSE	0.129549	FALSE	0.00645738	0.388946	0.0516666	5.40666	-0.0909531
TGGGATTGTGTCCACG-4	MHC-II-hi_Resident_macrophages	FALSE	0.135656	FALSE	0.714656	0.722366	0.513205	7.07726	-3.98793
TGTGATGCAACTCATG-4	Arg1_Resident_macrophages	FALSE	0.371766	FALSE	0.193466	0.436023	0.161931	5.59967	0.086533
TGTGGCGGTACTCGCG-4	MHC-II-hi_Resident_macrophages	FALSE	0.220021	FALSE	0.102664	0.406213	0.147616	-4.83656	9.14768
TGTTCATTCAAAGACA-4	Arg1_Resident_macrophages	FALSE	0.143569	FALSE	0.0248568	0.439824	0.0865582	5.55888	-0.0332582
TTCCACGGTGAGATAT-4	Fn1_Resident_macrophages	FALSE	0.15989	FALSE	0.118569	0.378655	0.0837297	4.21457	-0.534354
TTCGATTAGCATCCTA-4	Arg1_Resident_macrophages	FALSE	0.157465	FALSE	1.8493e-16	0.341744	0.0445279	5.42851	-0.0935777
TTGGATGAGACAGTCG-4	Arg1_Resident_macrophages	FALSE	0.0942952	FALSE	0.00697925	0.431597	0.0799351	5.41556	-0.0996304
TTTACGTCAACCCGCA-4	Fn1_Resident_macrophages	FALSE	0.186794	FALSE	0.465789	0.42531	0.192884	4.49552	1.65749
AATCACGAGCAATTAG-5	MHC-II-hi_Resident_macrophages	FALSE	0.152228	FALSE	0.794165	0.722088	0.527883	-4.8792	9.06585
ACTCTCGCAGCAGTAG-5	MHC-II-hi_Resident_macrophages	FALSE	0.207073	FALSE	0.76976	0.826844	0.609335	6.0778	-3.98048
AGGCTGCAGCATGGGT-5	MHC-II-hi_Resident_macrophages	FALSE	0.0631225	FALSE	0.935569	0.841439	0.655598	6.52146	-4.08968
ATATCCTTCTATCACT-5	MHC-II-hi_Resident_macrophages	FALSE	0.246594	FALSE	0.931767	0.871455	0.644508	6.24499	-3.89119
ATTGGGTCAGGTTTAC-5	MHC-II-hi_Resident_macrophages	FALSE	0.12898	FALSE	0.883325	0.733379	0.630323	-4.9282	9.01547
CAGCACGAGGGTTAAT-5	MHC-II-hi_Resident_macrophages	FALSE	0.0903535	FALSE	0.93407	0.847395	0.670008	5.96287	-3.86285
CATCCCAGTCCCTAAA-5	MHC-II-hi_Resident_macrophages	FALSE	0.170439	FALSE	0.821288	0.795228	0.620073	8.60788	-4.65729
CATTGAGGTTGCACGC-5	MHC-II-hi_Resident_macrophages	FALSE	0.289843	FALSE	0.947758	0.889398	0.665889	6.13398	-3.95027
CCGGGTAAGGTGCCAA-5	MHC-II-hi_Resident_macrophages	FALSE	0.130607	FALSE	0.929122	0.835812	0.592134	6.77424	-4.08283
CGTTAGAAGGAGTACC-5	MHC-II-hi_Resident_macrophages	FALSE	0.144769	FALSE	0.962052	0.744137	0.59587	7.29624	-4.26286
CTCATGCGTCTAGGCC-5	Arg1_Resident_macrophages	FALSE	0.315804	FALSE	0.255979	0.439903	0.157544	5.4431	0.0351673
CTGCTCATCACGGACC-5	MHC-II-hi_Resident_macrophages	FALSE	0.223249	FALSE	0.881901	0.829517	0.62254	7.13813	-4.03363
CTTCCTTTCCATTTGT-5	MHC-II-hi_Resident_macrophages	FALSE	0.303282	FALSE	0.658452	0.667063	0.308007	6.00852	-3.72005
GAATCACCAGGTATGG-5	MHC-II-hi_Resident_macrophages	FALSE	0.20212	FALSE	0.89172	0.826872	0.597769	6.70537	-3.9937
GAATCGTAGACCATTC-5	Mki67_Resident_macrophages	FALSE	0.0574277	FALSE	0.875508	0.483948	0.473692	2.00047	-9.37879
GAGTGAGTCGGTAAGG-5	MHC-II-hi_Resident_macrophages	FALSE	0.0758532	FALSE	0.982019	0.824873	0.672824	7.41191	-4.07726
GCTGAATGTCACTGAT-5	MHC-II-hi_Resident_macrophages	FALSE	0.144995	FALSE	0.958624	0.796296	0.649404	6.15968	-3.90435
GGGACCTGTAAGTTGA-5	Arg1_Resident_macrophages	FALSE	0.3078	FALSE	0.269392	0.436067	0.183812	5.37702	0.0685154
GGGTCACGTCACTTCC-5	MHC-II-hi_Resident_macrophages	FALSE	0.198438	FALSE	0.389813	0.497998	0.139678	7.13544	-4.01543
GTCGTAACATCAGCAT-5	MHC-II-hi_Resident_macrophages	FALSE	0.0683773	FALSE	0.983284	0.740834	0.662677	5.50966	-5.26271
GTGAGCCCAAGTATAG-5	Mki67_Resident_macrophages	FALSE	0.177351	FALSE	0.00942385	0.38597	0.0408055	1.77024	-8.16629
GTTATGGAGACCGCCT-5	Arg1_Resident_macrophages	FALSE	0.206226	FALSE	0.0283031	0.435519	0.0853201	5.49911	-0.105944
TGAGCATCAGACCAGA-5	MHC-II-hi_Resident_macrophages	FALSE	0.0938943	FALSE	0.967847	0.690295	0.517149	6.38269	-4.18222
TTTGGAGGTCTTCTAT-5	Arg1_Resident_macrophages	FALSE	0.252502	FALSE	0.223248	0.448077	0.206304	5.6131	0.0600343
AACTTCTGTTCGTTCC-6	MHC-II-hi_Resident_macrophages	FALSE	0.145703	FALSE	0.948749	0.882287	0.639709	6.61541	-4.55503
AAGATAGTCGCCAATA-6	Fn1_Resident_macrophages	FALSE	0.0245384	FALSE	0.727986	0.342031	0.167968	3.42091	0.683174
ACCCTTGCAACGGGTA-6	MHC-II-hi_Resident_macrophages	FALSE	0.059278	FALSE	0.992898	0.862125	0.687354	6.05903	-4.31157
ACGGGTCGTCACGCTG-6	MHC-II-hi_Resident_macrophages	FALSE	0.143276	FALSE	0.889035	0.844355	0.624769	6.42626	-4.98511
ACGGTCGGTACTCCCT-6	MHC-II-hi_Resident_macrophages	FALSE	0.104016	FALSE	0.980093	0.901112	0.692982	6.19275	-4.20772
ACTCCCATCGTAGCTA-6	MHC-II-hi_Resident_macrophages	FALSE	0.0757114	FALSE	0.990676	0.86677	0.688957	6.11178	-4.79455
AGAACCTCATGACGTT-6	MHC-II-hi_Resident_macrophages	FALSE	0.243222	FALSE	0.942253	0.842067	0.620925	6.00101	-3.84449
AGCGCTGAGGCATCAG-6	MHC-II-hi_Resident_macrophages	FALSE	0.000106315	TRUE	0.999982	0.894451	0.868261	7.23803	-6.61492
AGGATAATCCTTCTTC-6	MHC-II-hi_Resident_macrophages	FALSE	0.253658	FALSE	0.94938	0.863256	0.659324	6.16938	-3.8802
AGTAACCGTAATACCC-6	MHC-II-hi_Resident_macrophages	FALSE	0.0011064	FALSE	0.99868	0.776259	0.745163	6.97206	-5.69191
AGTACCAAGAAGGGAT-6	MHC-II-hi_Resident_macrophages	FALSE	0.00219754	FALSE	0.999165	0.785508	0.710484	6.63694	-5.52942
AGTAGTCCAGTGTGGA-6	MHC-II-hi_Resident_macrophages	FALSE	0.000567751	TRUE	0.999682	0.806102	0.860599	7.07804	-6.36244
ATGGGTTTCTATCCAT-6	Mrc1_Resident_macrophages	FALSE	0.253863	FALSE	0.0596311	0.833525	0.417987	5.65232	3.64383
ATTCCATTCTCGAACA-6	Mki67_Resident_macrophages	FALSE	0.0622143	FALSE	0.991781	0.728882	0.664114	2.0171	-7.88603
CAGATACCAGGGAGAG-6	Mrc1_Resident_macrophages	FALSE	0.0256813	FALSE	0.45184	0.784918	0.405954	5.54661	3.50225
CAGCAGCAGGTGCTAG-6	MHC-II-hi_Resident_macrophages	FALSE	0.0727098	FALSE	0.990894	0.80356	0.686312	6.65426	-4.28294
CATCGCTCAGGGCTTC-6	MHC-II-hi_Resident_macrophages	FALSE	0.0413456	FALSE	0.959805	0.51204	0.522146	-4.41639	9.41551
CATGGATGTCACTACA-6	MHC-II-hi_Resident_macrophages	FALSE	0.000208341	TRUE	0.999771	0.873714	0.808578	7.12807	-5.96209
CCTAACCAGGTAAACT-6	MHC-II-hi_Resident_macrophages	FALSE	0.395124	FALSE	0.944922	0.867971	0.665403	5.84515	-4.01118
CGATGGCGTAACCCTA-6	MHC-II-hi_Resident_macrophages	FALSE	0.193844	FALSE	0.939099	0.850356	0.654531	5.6798	-4.37363
CGCCATTGTCCGCAGT-6	Fn1_Resident_macrophages	FALSE	0.056369	FALSE	0.886505	0.377902	0.379392	1.73408	-0.989174
CGGACACGTACAGTCT-6	MHC-II-hi_Resident_macrophages	FALSE	0.346712	FALSE	0.624692	0.430042	0.34351	-4.56351	9.37127
CTCTCAGGTTACACAC-6	Mrc1_Resident_macrophages	FALSE	0.157709	FALSE	0.0747952	0.79626	0.392544	5.42038	3.54413
CTGCATCAGACCAGCA-6	MHC-II-hi_Resident_macrophages	FALSE	0.0005668	TRUE	0.999894	0.81505	0.746831	6.35682	-6.32309
CTGGTCTTCTAGATCG-6	Fn1_Resident_macrophages	FALSE	0.326305	FALSE	0.403037	0.237373	0.194895	2.14635	0.0196981
CTGTAGACATGCCGGT-6	Arg1_Resident_macrophages	FALSE	0.340733	FALSE	0.156726	0.438072	0.148645	5.6513	0.0343021
CTTCTCTTCACACCGG-6	MHC-II-hi_Resident_macrophages	FALSE	0.000222641	TRUE	0.999723	0.87142	0.816629	7.56282	-5.85529
CTTTCAAGTGAATTGA-6	MHC-II-hi_Resident_macrophages	FALSE	0.371609	FALSE	0.960206	0.878344	0.661179	5.70948	-4.23478
GAACGTTGTCCCGTGA-6	MHC-II-hi_Resident_macrophages	FALSE	0.00082573	TRUE	0.999783	0.79511	0.762878	6.65057	-5.70003
GAAGCGAGTACAGAAT-6	MHC-II-hi_Resident_macrophages	FALSE	0.156664	FALSE	0.983315	0.864249	0.667035	5.58176	-4.59564
GAATCACTCCATCCGT-6	MHC-II-hi_Resident_macrophages	FALSE	0.000100681	FALSE	0.999593	0.954313	0.859672	7.79771	-6.51335
GACCCAGAGCTCGCAC-6	Mrc1_Resident_macrophages	FALSE	0.127179	FALSE	0.20697	0.819658	0.412107	5.46305	3.47224
GACCTTCAGTAAGCAT-6	MHC-II-hi_Resident_macrophages	FALSE	0.000219191	FALSE	0.999573	0.926736	0.919173	8.84556	-4.66762
GACTCAAAGAAGTGTT-6	MHC-II-hi_Resident_macrophages	FALSE	0.02382	FALSE	0.965327	0.638278	0.560471	6.399	-6.36735
GAGTCATAGGGTAATT-6	MHC-II-hi_Resident_macrophages	FALSE	0.00102524	FALSE	0.999575	0.794289	0.745213	6.58517	-6.01817
GAGTGTTCATCTCATT-6	MHC-II-hi_Resident_macrophages	FALSE	0.00069758	FALSE	0.999318	0.762968	0.741622	6.7441	-6.4042
GATCAGTTCCTACGAA-6	MHC-II-hi_Resident_macrophages	FALSE	0.0319415	FALSE	0.99542	0.84506	0.691381	6.0693	-4.79499
GATGACTGTACCTAGT-6	Fn1_Resident_macrophages	FALSE	0.0566883	FALSE	0.596276	0.347874	0.124318	-2.88315	-3.8181
GCACGTGAGAGTCACG-6	MHC-II-hi_Resident_macrophages	FALSE	0.305706	FALSE	0.970513	0.867042	0.649553	5.81358	-4.522
GCATCTCAGGTTGTTC-6	MHC-II-hi_Resident_macrophages	FALSE	0.000816688	FALSE	0.999575	0.790651	0.755724	6.30146	-6.34627
GCTGGGTAGGACGGAG-6	MHC-II-hi_Resident_macrophages	FALSE	0.00276527	FALSE	0.998746	0.750852	0.681412	7.5721	-5.47774
GGATGTTAGGGATCTG-6	Mrc1_Resident_macrophages	FALSE	0.125992	FALSE	0.104736	0.82878	0.427267	5.56539	4.01493
GTAGATCCAGAACGCA-6	MHC-II-hi_Resident_macrophages	FALSE	0.00352111	FALSE	0.998938	0.797725	0.702533	6.59763	-5.36776
GTGAGTTCATGTGGTT-6	MHC-II-hi_Resident_macrophages	FALSE	0.114531	FALSE	0.954897	0.647746	0.524119	5.3307	-5.51062
GTGGAAGCATGGATCT-6	MHC-II-hi_Resident_macrophages	FALSE	0.000368888	FALSE	0.998526	0.895984	0.96203	8.15629	-5.81177
GTTCCGTCACTGCACG-6	MHC-II-hi_Resident_macrophages	FALSE	0.000228429	FALSE	0.999222	0.953649	0.977405	7.75854	-6.53993
GTTGCTCCAACGACAG-6	MHC-II-hi_Resident_macrophages	FALSE	0.00014613	FALSE	0.999662	0.913777	0.896531	7.39965	-6.22039
GTTTGGAAGGCGACAT-6	Mrc1_Resident_macrophages	FALSE	0.270035	FALSE	0.0961217	0.818721	0.41629	5.6038	3.54981
TAACGACGTACCAGAG-6	Mrc1_Resident_macrophages	FALSE	0.00330934	FALSE	0.580617	0.745123	0.399639	4.98088	3.30134
TACTGCCAGTGATGGC-6	Fn1_Resident_macrophages	FALSE	0.0289768	FALSE	0.66518	0.309972	0.17072	3.26369	0.616308
TATCCTACAGATCACT-6	MHC-II-hi_Resident_macrophages	FALSE	0.00440631	FALSE	0.998601	0.767655	0.702723	5.77175	-6.22437
TATTGCTGTCGATTAC-6	MHC-II-hi_Resident_macrophages	FALSE	0.00114591	FALSE	0.999085	0.782826	0.73003	6.51274	-5.57753
TCAAGACGTCGCAGTC-6	MHC-II-hi_Resident_macrophages	FALSE	0.00476654	FALSE	0.997326	0.79749	0.695189	6.2906	-5.33537
TCAAGTGAGAGGTCGT-6	Mrc1_Resident_macrophages	FALSE	0.00307447	FALSE	0.652972	0.73769	0.395271	5.08303	2.84993
TCACACCAGTCTGCAT-6	MHC-II-hi_Resident_macrophages	FALSE	0.0228956	FALSE	0.994697	0.822322	0.693934	6.69491	-4.78289
TGAGGTTGTACCCACG-6	MHC-II-hi_Resident_macrophages	FALSE	0.0987174	FALSE	0.970362	0.745506	0.518363	5.51367	-5.58841
TGATGCATCGAGCCTG-6	Arg1_Resident_macrophages	FALSE	0.336563	FALSE	0.143987	0.441301	0.145328	5.56193	0.0326946
TGCTGAAGTCAGGTAG-6	MHC-II-hi_Resident_macrophages	FALSE	0.00137304	FALSE	0.998945	0.779446	0.843362	8.15751	-5.62844
TGGATCAAGGTGATAT-6	MHC-II-hi_Resident_macrophages	FALSE	0.0177272	FALSE	0.996677	0.834863	0.704064	6.13833	-5.69787
TGGCGTGAGCCTCGTG-6	MHC-II-hi_Resident_macrophages	FALSE	0.000162707	FALSE	0.999588	0.903969	0.886707	7.3278	-6.78277
TGTTCCGAGCCATCCG-6	MHC-II-hi_Resident_macrophages	FALSE	0.0416057	FALSE	0.989485	0.828296	0.676728	6.7365	-5.22908
TTGAACGCATGACCCG-6	MHC-II-hi_Resident_macrophages	FALSE	0.0599027	FALSE	0.840706	0.842766	0.646475	6.8626	-4.33002
TTGATGGTCCGTGTAA-6	MHC-II-hi_Resident_macrophages	FALSE	0.000197643	FALSE	0.999557	0.884957	0.906905	7.36096	-6.63254
TTTCATGGTCTCTCAC-6	Mki67_Resident_macrophages	FALSE	0.0419824	FALSE	0.782316	0.393345	0.203344	1.33274	-8.33478
AAAGGATAGCATTGAA-7	Mrc1_Resident_macrophages	FALSE	0.00487291	FALSE	0.520806	0.73858	0.394995	4.85513	3.23619
AACAACCGTATACGGG-7	Fn1_Resident_macrophages	FALSE	0.0453036	FALSE	0.666266	0.385803	0.1452	-3.05892	-4.67326
AATGGAAGTCAGGCAA-7	Mki67_Resident_macrophages	FALSE	0.0841839	FALSE	0.985281	0.859851	0.645128	1.97255	-9.19993
ACCTACCGTTGAGGAC-7	MHC-II-hi_Resident_macrophages	FALSE	9.52407e-05	TRUE	0.999779	0.945637	0.98083	7.40021	-6.67376
ACGATCAAGAGTGTTA-7	MHC-II-hi_Resident_macrophages	FALSE	0.320396	FALSE	0.95575	0.858481	0.656899	6.24898	-4.35043
ACGGTTACATTGGCAT-7	MHC-II-hi_Resident_macrophages	FALSE	0.00115712	FALSE	0.996623	0.778911	0.799378	8.02905	-5.56449
ACGTAACTCCCGTTGT-7	Fn1_Resident_macrophages	FALSE	0.197407	FALSE	0.62502	0.593168	0.316175	1.35255	-1.31032
ACTTTCATCATGGGAG-7	MHC-II-hi_Resident_macrophages	FALSE	0.000174752	FALSE	0.999604	0.933799	0.928811	7.31779	-5.92103
AGAGAATGTGGCTGAA-7	MHC-II-hi_Resident_macrophages	FALSE	0.00190344	FALSE	0.98546	0.723685	0.505782	5.30189	2.88017
AGATGCTCATGTCGTA-7	MHC-II-hi_Resident_macrophages	FALSE	0.0895686	FALSE	0.987541	0.868469	0.670232	6.29727	-4.35934
AGGATAAAGGTACATA-7	MHC-II-hi_Resident_macrophages	FALSE	0.000207537	TRUE	0.999717	0.888782	0.86469	6.97266	-6.20871
AGGTCATTCACCTTAT-7	MHC-II-hi_Resident_macrophages	FALSE	0.000106459	FALSE	0.999528	0.98462	0.966473	7.5573	-6.66562
AGTAGCTCACAATCTG-7	Mki67_Resident_macrophages	FALSE	0.11105	FALSE	0.984552	0.755618	0.672567	1.81656	-8.02612
AGTAGCTGTGAATTAG-7	Fn1_Resident_macrophages	FALSE	0.146936	FALSE	0.79352	0.285115	0.286327	2.24237	-0.581485
ATCCACCTCTTCCAGC-7	Fn1_Resident_macrophages	FALSE	0.172292	FALSE	0.668829	0.250069	0.25216	1.507	-1.0714
ATCTCTAAGCTGACAG-7	Mki67_Resident_macrophages	FALSE	0.183816	FALSE	0.971045	0.771619	0.623865	1.95996	-9.43181
ATCTTCAAGACTTCAC-7	MHC-II-hi_Resident_macrophages	FALSE	5.97972e-05	TRUE	0.999739	0.93945	0.958396	7.60198	-6.41936
ATGCCTCAGGATGGCT-7	MHC-II-hi_Resident_macrophages	FALSE	0.000106756	FALSE	0.999459	0.942785	0.948602	7.80553	-6.24539
ATTCCTATCATCCTGC-7	Mki67_Resident_macrophages	FALSE	0.0353749	FALSE	0.993967	0.692457	0.689983	2.13077	-8.06358
CACCGTTGTCGTTATG-7	MHC-II-hi_Resident_macrophages	FALSE	0.0201688	FALSE	0.997249	0.863759	0.713521	6.3788	-5.35635
CAGTTCCCAAGCAGGT-7	MHC-II-hi_Resident_macrophages	FALSE	0.112579	FALSE	0.983307	0.894193	0.695455	5.82543	-4.4025
CATCAAGCAGACCAAG-7	Mrc1_Resident_macrophages	FALSE	0.0417217	FALSE	0.393958	0.78689	0.400147	5.35326	3.6121
CATTCATCACCTGCTT-7	Fn1_Resident_macrophages	FALSE	0.194659	FALSE	0.722863	0.233544	0.232561	2.25362	-1.10843
CCTCACACAGCAGATG-7	MHC-II-hi_Resident_macrophages	FALSE	0.000283754	FALSE	0.998487	0.939435	0.986102	8.19286	-5.94249
CCTTGTGCAAGAGGTC-7	Mrc1_Resident_macrophages	FALSE	0.018425	FALSE	0.385162	0.785333	0.421831	5.27055	3.88276
CGCCAGAAGGTTTACC-7	Mki67_Resident_macrophages	FALSE	0.0357299	FALSE	0.89595	0.523993	0.478595	0.82129	-8.40918
CTAGGTAAGAGAAGGT-7	MHC-II-hi_Resident_macrophages	FALSE	0.00102354	TRUE	0.999976	0.82357	0.777087	6.16422	-6.22794
CTCATGCGTCGACGCT-7	Fn1_Resident_macrophages	FALSE	0.0503118	FALSE	0.89604	0.389006	0.411099	3.24869	0.501656
CTGCTCATCCTCTGCA-7	MHC-II-hi_Resident_macrophages	FALSE	0.101835	FALSE	0.894451	0.703751	0.612786	-4.56763	9.32798
CTGTCGTTCTCGGGAC-7	MHC-II-hi_Resident_macrophages	FALSE	0.0511186	FALSE	0.98983	0.890219	0.719896	5.56658	-5.73422
CTTGAGACATCGGTTA-7	MHC-II-hi_Resident_macrophages	FALSE	0.00012316	FALSE	0.999349	0.962217	0.933636	7.65139	-6.39547
CTTTCAACAGTCACGC-7	MHC-II-hi_Resident_macrophages	FALSE	0.0445224	FALSE	0.990396	0.859427	0.693662	6.15332	-4.69006
GAATAGACACTACCGG-7	MHC-II-hi_Resident_macrophages	FALSE	0.119318	FALSE	0.973075	0.756608	0.568386	5.49806	-5.63661
GATGAGGCATCGATCA-7	Fn1_Resident_macrophages	FALSE	0.142148	FALSE	0.799611	0.321433	0.403441	1.4021	-0.989689
GATTTCTTCAGTCATG-7	MHC-II-hi_Resident_macrophages	FALSE	0.212145	FALSE	0.976613	0.889893	0.674557	5.69041	-4.01983
GCCATGGAGATCACTC-7	Fn1_Resident_macrophages	FALSE	0.0700319	FALSE	0.895514	0.416548	0.481763	1.52565	-0.761584
GGGTATTAGTCGAAGC-7	MHC-II-hi_Resident_macrophages	FALSE	0.12523	FALSE	0.977473	0.889916	0.679721	5.87347	-4.07097
GTCATTTGTTGGCTAT-7	MHC-II-hi_Resident_macrophages	FALSE	0.189244	FALSE	0.975572	0.878556	0.67571	6.27753	-4.53285
GTCGTTCCACCAGTTA-7	MHC-II-hi_Resident_macrophages	FALSE	0.000119581	TRUE	0.99979	0.938341	0.971523	7.45281	-6.7646
GTCTAGAAGGGATCGT-7	Fn1_Resident_macrophages	FALSE	0.17092	FALSE	0.718216	0.25625	0.285707	1.66904	-0.817962
GTGATGTAGACAGCTG-7	MHC-II-hi_Resident_macrophages	FALSE	0.162776	FALSE	0.97965	0.881279	0.66448	6.05066	-4.12061
GTGTAACCACGTACTA-7	MHC-II-hi_Resident_macrophages	FALSE	0.0811818	FALSE	0.986885	0.87414	0.681576	5.69256	-4.57549
GTTACCCTCTGACAGT-7	MHC-II-hi_Resident_macrophages	FALSE	0.0644241	FALSE	0.98519	0.87463	0.684919	6.35679	-4.15162
TACCCACCAGCTCTGG-7	Fn1_Resident_macrophages	FALSE	0.0248007	FALSE	0.962661	0.471771	0.421303	3.68275	1.52396
TAGGAGGTCCTCTAGC-7	Mki67_Resident_macrophages	FALSE	0.000515052	FALSE	0.999084	0.874456	0.93506	2.29401	-8.64565
TCACACCTCTTCTGTA-7	Mrc1_Resident_macrophages	FALSE	0.412046	FALSE	0.00610565	0.83138	0.416745	5.8369	3.35683
TCACATTCAGTGTACT-7	MHC-II-hi_Resident_macrophages	FALSE	0.0267377	FALSE	0.965931	0.677579	0.575348	-2.43765	0.6983
TCAGGGCAGCAGTCTT-7	MHC-II-hi_Resident_macrophages	FALSE	0.000128975	TRUE	0.999821	0.896162	0.905991	6.69677	-6.62531
TCAGTTTAGTGCAGGT-7	MHC-II-hi_Resident_macrophages	FALSE	0.128364	FALSE	0.97436	0.885761	0.658519	5.62827	-4.64242
TCATGAGGTCCAAAGG-7	Mki67_Resident_macrophages	FALSE	0.0526427	FALSE	0.990372	0.777137	0.67657	2.09572	-8.75351
TCCGATCTCTCCCTAG-7	MHC-II-hi_Resident_macrophages	FALSE	0.00165187	TRUE	0.99973	0.810657	0.745228	6.8062	-5.60827
TCCGTGTGTCCCTAAA-7	MHC-II-hi_Resident_macrophages	FALSE	0.000359891	TRUE	0.999967	0.819088	0.817629	6.28721	-6.38351
TCGCAGGCAGAGATTA-7	MHC-II-hi_Resident_macrophages	FALSE	0.0915847	FALSE	0.982505	0.839276	0.655268	5.32091	-4.49162
TCTACCGAGAAGGGAT-7	MHC-II-hi_Resident_macrophages	FALSE	0.052692	FALSE	0.989999	0.877317	0.694898	6.23202	-4.64094
TGAGGTTAGCCATGCC-7	Mki67_Resident_macrophages	FALSE	0.0262225	FALSE	0.887383	0.502775	0.441163	1.54409	-8.72496
TGCACGGTCAACGAGG-7	MHC-II-hi_Resident_macrophages	FALSE	0.000223921	FALSE	0.998911	0.947801	0.947678	7.70912	-6.32719
TGCATCCCACCCATAA-7	MHC-II-hi_Resident_macrophages	FALSE	0.000412172	FALSE	0.998481	0.908737	0.921524	8.86759	-4.71205
TGGTGATAGCCTTTGA-7	MHC-II-hi_Resident_macrophages	FALSE	0.211604	FALSE	0.968825	0.836688	0.629296	5.87632	-3.99557
TTCTGTACAGTGGTGA-7	Mrc1_Resident_macrophages	FALSE	0.012392	FALSE	0.486434	0.743305	0.395749	4.96374	3.34673
TTGAGTGTCAGTCACA-7	MHC-II-hi_Resident_macrophages	FALSE	0.0470392	FALSE	0.992072	0.846778	0.680487	5.50413	-5.72234
AAAGGGCTCCTCACTG-8	Fn1_Resident_macrophages	TRUE	0.769322	FALSE	0.318872	0.0391888	0.0633817	2.75575	0.251034
AAAGGTAAGTAACCGG-8	Fn1_Resident_macrophages	FALSE	0.235998	FALSE	0.237459	0.176718	0.00736568	3.69542	-0.432315
AAAGTGACATGTGTCA-8	Fn1_Resident_macrophages	FALSE	0.0319816	FALSE	0.619636	0.560286	0.306251	4.13634	1.84326
AAATGGAGTAGCTAAA-8	Fn1_Resident_macrophages	FALSE	0.0131888	FALSE	0.719688	0.565804	0.292441	3.84398	1.3511
AACCCAAAGTGCTAGG-8	MHC-II-hi_Resident_macrophages	FALSE	0.00039051	FALSE	0.998816	0.787409	0.793899	8.01822	-6.08646
AACCCAATCACTGCTC-8	Mki67_Resident_macrophages	TRUE	0.58157	FALSE	0.473162	0.105692	0.253115	1.57759	-8.08164
AACCTGAGTAAGATCA-8	Mrc1_Resident_macrophages	FALSE	0.141359	FALSE	0.326035	0.727318	0.363582	-2.66255	13.0528
AACCTGAGTCGAGTGA-8	Fn1_Resident_macrophages	FALSE	0.437828	FALSE	0.366567	0.122164	0.0657017	1.69925	-1.44346
AACGAAAGTATGGTTC-8	MHC-II-hi_Resident_macrophages	FALSE	0.217732	FALSE	0.968872	0.781403	0.649182	6.29941	-3.98272
AACGTCACATACACCA-8	MHC-II-hi_Resident_macrophages	FALSE	0.0219837	FALSE	0.996285	0.704262	0.714235	6.47246	-5.65603
AAGGAATCACTGCGTG-8	MHC-II-hi_Resident_macrophages	FALSE	0.0714423	FALSE	0.989298	0.84019	0.670904	6.4899	-4.15902
AAGTACCCATGGATCT-8	MHC-II-hi_Resident_macrophages	FALSE	0.171112	FALSE	0.97386	0.843267	0.646752	6.14447	-4.0599
AATAGAGTCTTCCCAG-8	Mrc1_Resident_macrophages	FALSE	0.173449	FALSE	0.0497599	0.827526	0.40042	5.86233	2.75069
AATCACGAGGTATTGA-8	Fn1_Resident_macrophages	FALSE	0.0372887	FALSE	0.540866	0.545445	0.285817	4.27316	1.76867
AATCGACTCAAAGACA-8	Mki67_Resident_macrophages	FALSE	0.173189	FALSE	0.965595	0.672107	0.624491	1.96319	-9.34123
AATGAAGAGTGCGACA-8	Mki67_Resident_macrophages	FALSE	0.0643264	FALSE	0.489279	0.538532	0.240673	1.70042	-8.65745
AATGACCGTCACCCTT-8	Mrc1_Resident_macrophages	FALSE	0.00241264	FALSE	0.929318	0.673747	0.358505	4.92331	3.0191
AATTTCCGTCATCGGC-8	Mki67_Resident_macrophages	FALSE	0.0021186	FALSE	0.997996	0.757165	0.851704	2.2266	-8.6235
ACACAGTCAAGAATAC-8	Fn1_Resident_macrophages	FALSE	0.076087	FALSE	0.890163	0.295156	0.452154	2.27933	0.191249
ACACTGACATTGAAAG-8	Mki67_Resident_macrophages	FALSE	0.221098	FALSE	0.7532	0.324813	0.286892	1.6063	-8.68124
ACCCTCATCCCAGCGA-8	MHC-II-hi_Resident_macrophages	FALSE	0.00106183	FALSE	0.997018	0.802226	0.797102	8.0256	-5.88236
ACCTGAACATCCGCGA-8	MHC-II-hi_Resident_macrophages	FALSE	0.00569194	FALSE	0.998976	0.732949	0.71591	6.55793	-6.05875
ACCTGAACATTACGGT-8	Fn1_Resident_macrophages	FALSE	0.135214	FALSE	0.713695	0.176974	0.235859	2.25802	0.308096
ACGCACGAGAGCAACC-8	MHC-II-hi_Resident_macrophages	FALSE	0.000914376	FALSE	0.999475	0.776214	0.715827	6.79878	-5.35144
ACGGAAGGTACCCGCA-8	MHC-II-hi_Resident_macrophages	FALSE	0.0494824	FALSE	0.994156	0.657198	0.735362	7.73646	-5.11844
ACGGGTCCAGAAATTG-8	Fn1_Resident_macrophages	FALSE	0.088857	FALSE	0.75238	0.335525	0.258397	1.64591	0.0957438
ACGTCCTTCAGTGATC-8	Fn1_Resident_macrophages	FALSE	0.358537	FALSE	0.321209	0.0862425	0.0874476	7.02801	-3.85112
ACGTTCCTCAACACCA-8	MHC-II-hi_Resident_macrophages	FALSE	0.0237564	FALSE	0.996858	0.707898	0.746686	6.81063	-5.40601
ACTATCTAGGCGCTCT-8	MHC-II-hi_Resident_macrophages	FALSE	0.011159	FALSE	0.989985	0.592143	0.577094	7.77564	-4.72165
ACTATCTGTTTACCTT-8	MHC-II-hi_Resident_macrophages	FALSE	0.111723	FALSE	0.822634	0.403802	0.340715	-4.49237	9.36609
ACTCTCGCATATGGCT-8	Fn1_Resident_macrophages	FALSE	0.0228111	FALSE	0.670302	0.558683	0.309186	4.21043	1.79151
AGAACAAGTGACTAAA-8	Fn1_Resident_macrophages	FALSE	0.117742	FALSE	0.486939	0.519226	0.245146	4.38041	2.00619
AGAACCTGTCGAGCTC-8	MHC-II-hi_Resident_macrophages	FALSE	0.0635846	FALSE	0.907437	0.499382	0.51599	6.23445	-6.18198
AGACAAATCAAACCCA-8	Fn1_Resident_macrophages	TRUE	0.749169	FALSE	0.37588	0.038573	0.0775161	3.45637	0.605753
AGACTCAAGGGTTAAT-8	Mki67_Resident_macrophages	FALSE	0.270893	FALSE	0.978204	0.673448	0.638721	1.87696	-7.89214
AGAGCCCCAAGTGGTG-8	MHC-II-hi_Resident_macrophages	FALSE	0.0256971	FALSE	0.994825	0.851972	0.687507	6.31517	-4.31438
AGCCACGAGAAATCCA-8	Fn1_Resident_macrophages	FALSE	0.0522782	FALSE	0.63938	0.573923	0.314446	7.61683	1.63841
AGCGATTCACCCAATA-8	Mki67_Resident_macrophages	FALSE	0.0158846	FALSE	0.996043	0.665839	0.722701	2.12659	-8.96491
AGCGATTCAGCCTATA-8	Fn1_Resident_macrophages	FALSE	0.225429	FALSE	0.172833	0.222353	0.0222506	3.5734	-0.623308
AGCGTCGGTACGGATG-8	MHC-II-hi_Resident_macrophages	FALSE	0.076927	FALSE	0.984436	0.845172	0.663259	5.55929	-4.44651
AGGACGAAGTGATAAC-8	Mki67_Resident_macrophages	FALSE	0.00293071	FALSE	0.998905	0.726733	0.672741	2.23055	-8.87157
AGGATAATCAATCAGC-8	MHC-II-hi_Resident_macrophages	FALSE	0.127404	FALSE	0.726343	0.742226	0.506917	5.78607	-3.90205
AGGGCCTTCCTAAGTG-8	Mrc1_Resident_macrophages	FALSE	0.0921812	FALSE	0.490565	0.568717	0.288695	4.62167	2.75728
AGGGTTTAGAAGATCT-8	Fn1_Resident_macrophages	FALSE	0.00356208	FALSE	0.778269	0.628813	0.320137	3.72271	1.37765
AGTAACCTCATTCGGA-8	Fn1_Resident_macrophages	FALSE	0.0131124	FALSE	0.5961	0.515958	0.200691	-2.95522	-4.56704
AGTACTGCACTGCATA-8	MHC-II-hi_Resident_macrophages	FALSE	0.00530367	FALSE	0.998346	0.796845	0.688122	6.194	-5.1699
AGTAGCTAGAGTCAGC-8	Mki67_Resident_macrophages	FALSE	0.404478	FALSE	0.946447	0.654025	0.611701	2.0419	-7.79355
AGTCACAAGCCATGCC-8	MHC-II-hi_Resident_macrophages	FALSE	0.00286045	FALSE	0.990185	0.689152	0.547609	5.77238	-6.01375
AGTCACAAGCTCGACC-8	MHC-II-hi_Resident_macrophages	FALSE	0.0414427	FALSE	0.99197	0.786957	0.663246	6.06994	-6.17394
ATACTTCTCTCACTCG-8	Fn1_Resident_macrophages	TRUE	0.687721	FALSE	0.443037	0.0826601	0.153363	2.12972	0.00503162
ATATCCTGTCGGTACC-8	Fn1_Resident_macrophages	FALSE	0.0635793	FALSE	0.594606	0.282725	0.184709	3.11631	-0.679657
ATCACTTCACAGACGA-8	MHC-II-hi_Resident_macrophages	FALSE	0.121819	FALSE	0.984596	0.835584	0.667571	6.16576	-4.07772
ATCCACCAGATGTTCC-8	Fn1_Resident_macrophages	FALSE	0.32661	FALSE	0.444383	0.126843	0.126902	2.74584	0.294855
ATCCCTGAGAATCGCG-8	Fn1_Resident_macrophages	FALSE	0.492636	FALSE	0.557636	0.112539	0.189662	2.54875	-0.0811506
ATCCGTCCAGTTGGTT-8	MHC-II-hi_Resident_macrophages	FALSE	0.00296903	FALSE	0.99834	0.703017	0.704014	6.65422	-6.48126
ATCCTATCATTGACCA-8	MHC-II-hi_Resident_macrophages	FALSE	0.000696229	FALSE	0.998562	0.840721	0.846404	8.71212	-4.84568
ATCGGCGAGAGAGTGA-8	Mki67_Resident_macrophages	FALSE	0.0308898	FALSE	0.639273	0.468649	0.234869	1.65385	-9.03604
ATCGGCGAGGTCACTT-8	Fn1_Resident_macrophages	FALSE	0.25544	FALSE	0.576568	0.212889	0.210951	2.2987	0.222404
ATCGGCGTCTACCCAC-8	Fn1_Resident_macrophages	TRUE	0.56492	FALSE	0.418619	0.0627261	0.0995082	3.42397	0.654939
ATCGTGAGTGCGGCTT-8	Mrc1_Resident_macrophages	FALSE	0.205197	FALSE	0.204094	0.770505	0.382746	5.66017	3.81396
ATCTCTACATAGCTGT-8	Fn1_Resident_macrophages	FALSE	0.0199167	FALSE	0.580061	0.605896	0.330936	4.31091	1.91607
ATCTTCACAATTCTCT-8	MHC-II-hi_Resident_macrophages	FALSE	0.000308648	TRUE	0.999875	0.816623	0.879138	7.1494	-5.73755
ATGACCATCGCGCCAA-8	Fn1_Resident_macrophages	TRUE	0.669867	FALSE	0.500022	0.097245	0.197426	2.22026	0.0171317
ATGAGTCTCGCGGACT-8	Fn1_Resident_macrophages	FALSE	0.109527	FALSE	0.364323	0.572583	0.270227	5.29002	2.2438
ATGCATGAGCTTTCTT-8	Mki67_Resident_macrophages	FALSE	0.139158	FALSE	0.990843	0.690724	0.695557	2.17863	-7.77339
ATGCGATCATGACTAC-8	Fn1_Resident_macrophages	FALSE	0.00456269	FALSE	0.786192	0.585095	0.29504	4.02406	1.96812
ATGGATCTCCATAGGT-8	Fn1_Resident_macrophages	FALSE	0.053902	FALSE	0.580123	0.593588	0.327697	7.51561	1.62593
ATGGGAGAGCTCTGTA-8	MHC-II-hi_Resident_macrophages	FALSE	0.000660267	FALSE	0.999325	0.754297	0.696765	6.62684	-4.49607
ATGTCCCAGCAACAAT-8	MHC-II-hi_Resident_macrophages	FALSE	0.141029	FALSE	0.98358	0.676413	0.639045	6.19488	-4.4651
ATTATCCGTAGATGTA-8	Fn1_Resident_macrophages	FALSE	0.29116	FALSE	0.629714	0.132182	0.158494	3.31588	0.439784
ATTCACTTCTGTAACG-8	Fn1_Resident_macrophages	TRUE	0.844215	FALSE	0.319736	0.101516	0.0819927	2.34056	-1.22447
ATTCCCGCACTACGGC-8	MHC-II-hi_Resident_macrophages	FALSE	0.0286859	FALSE	0.991719	0.796916	0.699628	6.37252	-4.35166
ATTCGTTTCCACGAAT-8	Fn1_Resident_macrophages	FALSE	0.169434	FALSE	0.197949	0.273121	0.0769024	3.87465	-0.16283
ATTCTACGTCGGCACT-8	Fn1_Resident_macrophages	FALSE	0.189256	FALSE	0.806076	0.272936	0.418095	1.98619	0.107861
ATTCTACTCCATTTAC-8	Fn1_Resident_macrophages	FALSE	0.0176603	FALSE	0.591624	0.668643	0.36021	4.10581	1.93803
CAACAACCAGGTTTAC-8	MHC-II-hi_Resident_macrophages	FALSE	0.0411775	FALSE	0.991533	0.820813	0.668975	5.97467	-4.78382
CAACCAATCCAGCTCT-8	Mrc1_Resident_macrophages	FALSE	0.0308937	FALSE	0.336546	0.797953	0.418433	5.5	4.08988
CAACCTCCAATGTTGC-8	Fn1_Resident_macrophages	FALSE	0.259	FALSE	0.703917	0.202519	0.28431	2.40222	0.139359
CAACGATGTTACAGCT-8	Mrc1_Resident_macrophages	FALSE	0.169893	FALSE	0.0938411	0.799167	0.390279	5.52726	3.69697
CAACGGCCAGTTGTTG-8	MHC-II-hi_Resident_macrophages	FALSE	0.00653928	FALSE	0.99747	0.710549	0.722463	5.65394	-5.97183
CAAGCTATCAAGTGGG-8	Mrc1_Resident_macrophages	FALSE	0.243254	FALSE	0.0614045	0.816017	0.402587	5.84883	2.98192
CAAGGGACACAGCCAC-8	MHC-II-hi_Resident_macrophages	FALSE	0.0263692	FALSE	0.994183	0.716724	0.690889	6.75422	-5.88641
CAATACGTCTTGGATG-8	Fn1_Resident_macrophages	FALSE	0.0555555	FALSE	0.837064	0.32312	0.341016	2.06471	-0.691567
CACACAAAGTCTCCTC-8	MHC-II-hi_Resident_macrophages	FALSE	0.0178201	FALSE	0.997077	0.67451	0.729148	7.05663	-6.03568
CACACAATCTCTGAGA-8	Mki67_Resident_macrophages	FALSE	0.0386425	FALSE	0.99163	0.649618	0.660845	2.06874	-7.7483
CACAGGCTCAGCCCAG-8	Mrc1_Resident_macrophages	FALSE	0.141938	FALSE	0.0217201	0.832328	0.429175	5.55887	4.19269
CACTGAACACCGTGCA-8	Mrc1_Resident_macrophages	FALSE	0.0793174	FALSE	0.465271	0.606169	0.307198	4.76932	2.61864
CACTTCGCACGCTATA-8	Fn1_Resident_macrophages	FALSE	0.0283732	FALSE	0.683051	0.356578	0.118299	-3.03901	-4.38911
CAGCACGCAGTGGCTC-8	MHC-II-hi_Resident_macrophages	FALSE	0.000996492	FALSE	0.998655	0.796362	0.788234	6.58481	-5.96434
CAGTTAGCAGAGGCAT-8	MHC-II-hi_Resident_macrophages	FALSE	7.22743e-05	FALSE	0.999305	0.938322	0.959099	7.64939	-6.49904
CAGTTAGCATTCGATG-8	Mrc1_Resident_macrophages	FALSE	0.0128017	FALSE	0.480587	0.748215	0.383339	5.39675	4.18115
CATAAGCAGCAGTCTT-8	MHC-II-hi_Resident_macrophages	FALSE	0.00467807	FALSE	0.995397	0.671494	0.665351	7.14925	-6.63374
CATACAGTCGCAGTCG-8	Mki67_Resident_macrophages	TRUE	0.589588	FALSE	0.426978	0.283782	0.208866	1.91765	-9.33792
CATACTTAGACTGAGC-8	MHC-II-hi_Resident_macrophages	FALSE	0.00102177	FALSE	0.999298	0.756202	0.707253	7.29012	-6.11132
CATCCACGTAACCCTA-8	Fn1_Resident_macrophages	FALSE	0.00296156	FALSE	0.731418	0.593433	0.285533	3.81567	1.59619
CATCCGTAGGCACTAG-8	Mrc1_Resident_macrophages	FALSE	0.211954	FALSE	0.0396237	0.827158	0.401867	5.87594	2.98627
CATGCTCTCGCTTAAG-8	MHC-II-hi_Resident_macrophages	FALSE	0.124198	FALSE	0.980417	0.834603	0.65611	5.62516	-4.50384
CATGGTACATGTGCCG-8	MHC-II-hi_Resident_macrophages	FALSE	0.00115613	FALSE	0.998713	0.765932	0.740432	6.67636	-6.7171
CCAATGATCGCTTAAG-8	Fn1_Resident_macrophages	FALSE	0.00346684	FALSE	0.890088	0.571319	0.298851	3.50046	1.2611
CCACAAAGTAGCTTAC-8	Mrc1_Resident_macrophages	FALSE	0.0029645	FALSE	0.698531	0.59413	0.306453	4.60259	3.01194
CCACGTTTCTTTACAC-8	MHC-II-hi_Resident_macrophages	FALSE	0.00281282	FALSE	0.998635	0.781552	0.691298	7.27799	-5.82298
CCACTTGGTTGGTGTT-8	Mrc1_Resident_macrophages	FALSE	0.0765522	FALSE	0.216138	0.823631	0.415062	5.80942	3.58809
CCCGAAGGTCGTCATA-8	MHC-II-hi_Resident_macrophages	FALSE	0.00479201	FALSE	0.998359	0.754664	0.677992	6.79719	-5.68455
CCCGGAAGTTAGGAGC-8	Fn1_Resident_macrophages	FALSE	0.0125177	FALSE	0.928072	0.513407	0.280843	2.7048	-0.388818
CCCTCAATCAATCTCT-8	Mki67_Resident_macrophages	FALSE	0.0713764	FALSE	0.885018	0.52236	0.48665	0.173125	-8.52674
CCCTTAGGTTACGTAC-8	Mrc1_Resident_macrophages	FALSE	0.00434537	FALSE	0.617689	0.704959	0.382704	4.66359	3.10901
CCGAACGAGCAGCAGT-8	MHC-II-hi_Resident_macrophages	FALSE	0.00556646	FALSE	0.998842	0.787094	0.697357	6.85131	-5.7323
CCGGTGAGTTCGGCTG-8	MHC-II-hi_Resident_macrophages	FALSE	0.117496	FALSE	0.984371	0.736956	0.66972	5.94628	-4.87244
CCGGTGATCTGACGCG-8	Fn1_Resident_macrophages	FALSE	0.0440676	FALSE	0.894972	0.373868	0.374507	-0.245185	-1.01658
CCTACGTAGCAGATAT-8	Mki67_Resident_macrophages	FALSE	0.106187	FALSE	0.18084	0.721911	0.350142	1.68836	-9.04465
CCTCAACGTGGATGAC-8	Mrc1_Resident_macrophages	FALSE	0.266627	FALSE	0.0537791	0.810008	0.398992	5.66611	3.3825
CCTCCAAAGCGTGCTC-8	MHC-II-hi_Resident_macrophages	FALSE	0.00114849	FALSE	0.998759	0.778656	0.776769	8.77878	-4.75543
CCTTCAGCACACCGCA-8	Mki67_Resident_macrophages	FALSE	0.139378	FALSE	0.989981	0.702462	0.699892	2.04348	-7.98976
CGAAGGATCAAGGTGG-8	Fn1_Resident_macrophages	FALSE	0.107006	FALSE	0.244447	0.243596	0.0340837	3.98061	-0.164919
CGACAGCGTACAGAGC-8	Fn1_Resident_macrophages	FALSE	0.0181491	FALSE	0.714775	0.40109	0.161734	-3.05154	-4.68798
CGAGGAATCAATGCAC-8	MHC-II-hi_Resident_macrophages	FALSE	0.00253466	FALSE	0.998752	0.76228	0.702184	7.34117	-5.7392
CGAGTGCAGACTCTTG-8	MHC-II-hi_Resident_macrophages	FALSE	0.002879	FALSE	0.996113	0.705812	0.686045	7.14041	-5.82529
CGATCGGCAAGCTACT-8	MHC-II-hi_Resident_macrophages	FALSE	0.000844703	FALSE	0.997074	0.737739	0.658023	8.08077	-6.40525
CGATGCGCAACGTATC-8	Mki67_Resident_macrophages	FALSE	0.0448179	FALSE	0.991938	0.68018	0.651144	2.0717	-8.54162
CGGAACCAGGTCACAG-8	Fn1_Resident_macrophages	FALSE	0.363242	FALSE	0.481394	0.203817	0.117569	3.48496	0.794303
CGGAGAAGTCACCTTC-8	Fn1_Resident_macrophages	TRUE	0.596188	FALSE	0.369039	0.0486018	0.0362425	3.3125	0.521126
CGGGTCATCGCTAGCG-8	Fn1_Resident_macrophages	FALSE	0.136531	FALSE	0.484281	0.218327	0.135073	2.53763	-0.5616
CGTAAGTAGGGTGAAA-8	MHC-II-hi_Resident_macrophages	FALSE	0.0488883	FALSE	0.992913	0.775278	0.67592	6.35718	-5.25479
CGTGATAGTATGTCTG-8	MHC-II-hi_Resident_macrophages	FALSE	0.0659035	FALSE	0.988883	0.870281	0.684664	5.49576	-5.25514
CGTGCTTCAGAGCCCT-8	MHC-II-hi_Resident_macrophages	FALSE	0.00125707	FALSE	0.999123	0.770662	0.686746	6.37768	-6.22396
CGTTGGGCACATGTTG-8	Mrc1_Resident_macrophages	FALSE	0.229931	FALSE	0.0426518	0.812341	0.397716	5.81301	3.29974
CTACAGAAGATGATTG-8	Mki67_Resident_macrophages	FALSE	0.0133623	FALSE	0.994229	0.653289	0.650188	1.99852	-9.31807
CTACCCAAGTGATCGG-8	MHC-II-hi_Resident_macrophages	FALSE	0.0556444	FALSE	0.992128	0.768068	0.681241	5.85143	-5.61419
CTACTATGTGTTGCCG-8	MHC-II-hi_Resident_macrophages	FALSE	0.197706	FALSE	0.985228	0.67524	0.67447	6.52751	-4.86578
CTCAACCCAGTATACC-8	MHC-II-hi_Resident_macrophages	FALSE	0.00151513	FALSE	0.99951	0.737251	0.767937	6.66056	-6.30129
CTCAATTTCCATGATG-8	Fn1_Resident_macrophages	FALSE	0.00799794	FALSE	0.690976	0.451944	0.153589	-3.02027	-4.57946
CTCAGGGGTCTCACAA-8	MHC-II-hi_Resident_macrophages	FALSE	0.324334	FALSE	0.900336	0.847588	0.63342	5.66765	-4.11657
CTCAGTCAGCCGTTGC-8	Mki67_Resident_macrophages	FALSE	0.0967459	FALSE	0.992305	0.666388	0.690864	2.12331	-8.448
CTCAGTCGTGCGACAA-8	MHC-II-hi_Resident_macrophages	FALSE	0.0597054	FALSE	0.993789	0.695601	0.680131	6.36197	-5.89073
CTCATCGTCTGGCCGA-8	MHC-II-hi_Resident_macrophages	FALSE	0.00357673	FALSE	0.998861	0.713433	0.866463	7.5668	-6.43086
CTCATTACACCTTCCA-8	Mrc1_Resident_macrophages	FALSE	0.0877968	FALSE	0.0975718	0.843766	0.416111	5.74802	3.20465
CTCCATGCATTAAGCC-8	Fn1_Resident_macrophages	FALSE	0.210049	FALSE	0.687023	0.17627	0.269767	2.09487	-0.435658
CTCCTTTAGCTGGTGA-8	MHC-II-hi_Resident_macrophages	FALSE	0.000132936	TRUE	0.999678	0.898505	0.952582	2.42332	-8.685
CTCGAGGAGACAACAT-8	MHC-II-hi_Resident_macrophages	FALSE	0.00438033	FALSE	0.997752	0.687846	0.698671	2.31345	-7.71291
CTCTCAGGTGACTGAG-8	Fn1_Resident_macrophages	FALSE	0.0686009	FALSE	0.397145	0.271732	0.0841651	3.92958	-0.235541
CTCTGGTTCCCAAGCG-8	Fn1_Resident_macrophages	FALSE	0.44313	FALSE	0.488464	0.124911	0.149809	2.10053	-0.0776408
CTGCATCGTCATGCAT-8	Fn1_Resident_macrophages	FALSE	0.0540855	FALSE	0.636666	0.273881	0.173517	2.19677	-0.914589
CTGCCATAGTTGCTGT-8	MHC-II-hi_Resident_macrophages	FALSE	0.0082469	FALSE	0.997123	0.822287	0.684738	6.21323	-4.78303
CTGCCATTCCGGACTG-8	Arg1_Resident_macrophages	FALSE	0.517273	FALSE	0.168795	0.344631	0.114836	5.37708	0.205803
CTGCGAGGTCGTCTCT-8	Fn1_Resident_macrophages	FALSE	0.252116	FALSE	0.324053	0.43884	0.238019	4.67349	1.91288
CTGGTCTCAGTCTTCC-8	MHC-II-hi_Resident_macrophages	FALSE	0.173875	FALSE	0.940718	0.829149	0.633889	6.24484	-4.30571
CTGTACCAGACCATTC-8	Fn1_Resident_macrophages	TRUE	0.526971	FALSE	0.317737	0.0570218	0.0804151	2.29311	-0.349275
CTGTGAACATGACTTG-8	Mki67_Resident_macrophages	FALSE	0.10189	FALSE	0.985406	0.703465	0.647503	2.11522	-8.70958
CTGTGAAGTAACAGTA-8	Mrc1_Resident_macrophages	FALSE	0.0596432	FALSE	0.293131	0.809522	0.405975	5.40362	3.15919
CTTACCGCACATAACC-8	MHC-II-hi_Resident_macrophages	FALSE	0.220772	FALSE	0.890073	0.509527	0.507699	6.85766	-4.37204
CTTGATTCACGGTAGA-8	MHC-II-hi_Resident_macrophages	FALSE	0.00137611	FALSE	0.999237	0.768991	0.69944	6.80625	-5.7804
CTTTCGGGTTGGTACT-8	MHC-II-hi_Resident_macrophages	FALSE	0.0526988	FALSE	0.984928	0.802446	0.669213	5.73903	-4.67284
GAACGTTTCAGACATC-8	Fn1_Resident_macrophages	FALSE	0.100994	FALSE	0.841729	0.309697	0.41494	1.89552	-6.13576e-05
GACACGCCACCTATCC-8	MHC-II-hi_Resident_macrophages	FALSE	0.00118818	FALSE	0.998212	0.778308	0.765608	7.31059	-5.58794
GACCCAGGTAGCTGTT-8	MHC-II-hi_Resident_macrophages	FALSE	0.000181715	TRUE	0.999869	0.88789	0.846036	5.86371	-5.90438
GAGAAATAGGATTCAA-8	Fn1_Resident_macrophages	FALSE	0.0830464	FALSE	0.518336	0.457453	0.207046	3.92338	1.87902
GAGACTTAGACCAACG-8	Mki67_Resident_macrophages	FALSE	0.0253401	FALSE	0.876687	0.451378	0.37156	1.21944	-8.27453
GAGATGGCAGCAGAAC-8	Mrc1_Resident_macrophages	FALSE	0.0524729	FALSE	0.402338	0.741452	0.3777	5.56165	3.14424
GAGCTGCGTGAGTTGG-8	Mki67_Resident_macrophages	FALSE	0.0978919	FALSE	0.469643	0.512679	0.232657	1.76081	-9.2614
GAGGCCTGTAGAATGT-8	MHC-II-hi_Resident_macrophages	FALSE	0.00131844	FALSE	0.998284	0.787823	0.835734	8.80455	-4.70268
GAGTCTACATTCGGGC-8	Mki67_Resident_macrophages	FALSE	0.108709	FALSE	0.966537	0.695738	0.615907	1.9332	-9.24833
GAGTTGTTCACCTACC-8	Fn1_Resident_macrophages	FALSE	0.378315	FALSE	0.29652	0.0923239	0.0704579	2.50552	-0.280861
GATCACACAAGCGGAT-8	MHC-II-hi_Resident_macrophages	FALSE	0.0161688	FALSE	0.986737	0.771596	0.663811	6.38598	-5.50406
GATCACACACGAAGAC-8	Fn1_Resident_macrophages	FALSE	0.0533903	FALSE	0.759597	0.514693	0.347425	-2.84858	-4.43135
GATCGTAAGAGAGTGA-8	Fn1_Resident_macrophages	FALSE	0.187951	FALSE	0.425623	0.475364	0.251164	4.1689	1.64716
GATGACTGTTCCTAGA-8	Mki67_Resident_macrophages	FALSE	0.272768	FALSE	0.940391	0.690814	0.610261	2.05641	-7.97459
GATGGAGCAGAGCTAG-8	Fn1_Resident_macrophages	FALSE	0.0624403	FALSE	0.82583	0.29506	0.282538	8.73374	-4.69129
GATGGAGTCTGGCCGA-8	MHC-II-hi_Resident_macrophages	FALSE	0.122805	FALSE	0.987376	0.652022	0.677492	6.88228	-5.10331
GCACATACACTTTAGG-8	Fn1_Resident_macrophages	FALSE	0.0152529	FALSE	0.736166	0.660102	0.34124	5.19547	2.28215
GCACTAAAGTTCTACG-8	Mki67_Resident_macrophages	FALSE	0.00140944	FALSE	0.998604	0.766678	0.86426	2.36673	-8.76382
GCAGTTACAACAGCTT-8	MHC-II-hi_Resident_macrophages	FALSE	0.0286067	FALSE	0.991011	0.756222	0.668651	6.5948	-5.18376
GCATCGGAGACCTTTG-8	MHC-II-hi_Resident_macrophages	FALSE	0.0118328	FALSE	0.994557	0.662724	0.736959	7.88821	-5.84494
GCATCGGAGATGACCG-8	Mki67_Resident_macrophages	FALSE	0.365008	FALSE	0.855189	0.474826	0.472371	1.72928	-8.74266
GCCAGCATCCTATGGA-8	MHC-II-hi_Resident_macrophages	FALSE	6.7493e-05	FALSE	0.999423	0.964794	0.980843	7.47736	-5.87399
GCCTGTTAGAAAGTCT-8	MHC-II-hi_Resident_macrophages	FALSE	0.000273705	FALSE	0.999201	0.853332	0.797785	7.47732	-6.01786
GCGGATCTCCAAGCCG-8	MHC-II-hi_Resident_macrophages	FALSE	0.0281718	FALSE	0.995384	0.820718	0.687361	6.41242	-4.91128
GCGTGCATCACCTCGT-8	Mrc1_Resident_macrophages	FALSE	0.00665305	FALSE	0.537358	0.759488	0.406521	5.52986	2.96276
GCGTGCATCGGAGCAA-8	Mrc1_Resident_macrophages	FALSE	0.0413854	FALSE	0.482533	0.687211	0.363824	4.72438	3.02996
GCTACCTCAGCACGAA-8	Mki67_Resident_macrophages	FALSE	0.161896	FALSE	0.987356	0.701853	0.673637	2.05087	-7.85684
GCTCAAAAGAAACTCA-8	MHC-II-hi_Resident_macrophages	FALSE	0.0991161	FALSE	0.867188	0.77974	0.564275	6.54867	-3.82942
GCTGCAGCAGTTAGAA-8	Fn1_Resident_macrophages	FALSE	0.137721	FALSE	0.56234	0.258014	0.105817	3.91643	0.0421009
GCTTGGGTCCAGCAAT-8	Mrc1_Resident_macrophages	FALSE	0.0766639	FALSE	0.148317	0.839481	0.419775	5.42339	3.78883
GCTTTCGCAGCGTTGC-8	Fn1_Resident_macrophages	FALSE	0.157408	FALSE	0.449267	0.349222	0.132439	4.1143	-0.127607
GGAACCCTCAGATTGC-8	Fn1_Resident_macrophages	FALSE	0.184635	FALSE	0.628271	0.207224	0.198368	2.00016	0.127646
GGACGTCAGCGTCAGA-8	Fn1_Resident_macrophages	FALSE	0.223012	FALSE	0.288403	0.414575	0.200046	5.03969	1.57577
GGAGCAACAACCCGCA-8	Fn1_Resident_macrophages	FALSE	0.135448	FALSE	0.688933	0.236447	0.198739	3.04068	0.288104
GGAGCAATCTCTAGGA-8	Mki67_Resident_macrophages	FALSE	0.0698016	FALSE	0.528403	0.522232	0.268224	1.83106	-9.07773
GGAGGATAGTAACGAT-8	MHC-II-hi_Resident_macrophages	FALSE	0.105611	FALSE	0.960267	0.692651	0.502458	5.62933	-4.53006
GGCGTCATCTTCTGTA-8	MHC-II-hi_Resident_macrophages	FALSE	0.00242276	FALSE	0.998147	0.771402	0.800668	8.40637	-5.19393
GGGAAGTGTCTGTGCG-8	Arg1_Resident_macrophages	FALSE	0.218	FALSE	0.511478	0.481352	0.26036	5.51496	-0.0304305
GGGATGACACGGGCTT-8	Fn1_Resident_macrophages	FALSE	0.0678686	FALSE	0.457331	0.2241	0.0531415	3.80268	-0.239338
GGGCTACTCCATTGGA-8	Fn1_Resident_macrophages	FALSE	0.0447285	FALSE	0.488155	0.544172	0.267763	4.60502	2.12635
GGGTCACGTAAGATAC-8	MHC-II-hi_Resident_macrophages	FALSE	0.00123208	FALSE	0.999463	0.76604	0.708163	6.40153	-5.78734
GGTCACGTCTCGCGTT-8	Fn1_Resident_macrophages	FALSE	0.0299604	FALSE	0.714958	0.370291	0.130986	-2.90371	-4.46837
GGTCTGGCAGACCAGA-8	Fn1_Resident_macrophages	FALSE	0.416474	FALSE	0.497869	0.0990432	0.191906	2.24401	0.023937
GGTGAAGCAATCGCCG-8	Fn1_Resident_macrophages	TRUE	0.690836	FALSE	0.408048	0.0779442	0.129464	2.47047	-0.20368
GTACAACCATACGCAT-8	Mki67_Resident_macrophages	FALSE	0.178138	FALSE	0.983006	0.641124	0.62865	2.0988	-8.28327
GTAGAAATCGGTCGAC-8	Mki67_Resident_macrophages	FALSE	0.00504712	FALSE	0.997487	0.658576	0.698763	1.82501	-7.87777
GTAGGTTGTTTCTTAC-8	Fn1_Resident_macrophages	FALSE	0.0158058	FALSE	0.688838	0.473998	0.198611	3.64872	1.44173
GTAGTACTCACGGAGA-8	MHC-II-hi_Resident_macrophages	FALSE	0.000983622	FALSE	0.998595	0.745855	0.69488	6.95346	-4.98832
GTCATCCGTGTCTAAC-8	Mrc1_Resident_macrophages	FALSE	0.0864102	FALSE	0.268919	0.801723	0.400411	5.70265	2.98689
GTCCTCAGTCTGCCTT-8	Mki67_Resident_macrophages	FALSE	0.0491377	FALSE	0.993515	0.673679	0.659845	1.91691	-8.08625
GTGAGGACAGCGCTTG-8	MHC-II-hi_Resident_macrophages	FALSE	0.0773117	FALSE	0.83241	0.725907	0.58149	5.80633	-3.8507
GTGAGTTTCGATTGAC-8	Mki67_Resident_macrophages	FALSE	0.152934	FALSE	0.815594	0.405822	0.339134	1.42955	-8.61036
GTGCAGCGTAACAGGC-8	Mki67_Resident_macrophages	FALSE	0.0072893	FALSE	0.996976	0.67273	0.714271	1.96901	-7.87276
GTGTGATCACACCTTC-8	Mki67_Resident_macrophages	FALSE	0.107921	FALSE	0.989966	0.677406	0.639939	1.92022	-8.425
GTTACAGGTGTGTACT-8	Fn1_Resident_macrophages	FALSE	0.0240722	FALSE	0.727418	0.514273	0.22903	4.38517	1.94283
GTTAGACTCGTAGCCG-8	Mki67_Resident_macrophages	FALSE	0.036236	FALSE	0.993063	0.670825	0.655018	1.92653	-8.22898
GTTAGACTCTTCGATT-8	MHC-II-hi_Resident_macrophages	FALSE	0.000194755	FALSE	0.999597	0.921536	0.872184	7.80435	-6.42521
GTTAGTGTCGGTGTAT-8	Fn1_Resident_macrophages	FALSE	0.149373	FALSE	0.767524	0.230935	0.238868	2.22948	0.0250518
GTTCATTTCATTGTTC-8	MHC-II-hi_Resident_macrophages	FALSE	0.0299558	FALSE	0.991257	0.697922	0.695926	6.03786	-5.7298
GTTCTATGTTTAGACC-8	Mki67_Resident_macrophages	FALSE	0.0376329	FALSE	0.855674	0.485835	0.406861	1.21066	-8.48973
GTTGCTCTCGGAGCAA-8	MHC-II-hi_Resident_macrophages	FALSE	0.00574759	FALSE	0.992006	0.627648	0.567032	8.00121	-6.25856
TAACTTCTCCACTAGA-8	Mrc1_Resident_macrophages	FALSE	0.0663344	FALSE	0.0519081	0.833076	0.426831	5.15645	3.31593
TAAGCGTGTTGTCAGT-8	Fn1_Resident_macrophages	TRUE	1	FALSE	0.200545	0.0205916	0	1.6871	-1.5838
TAATCTCAGCGTGCTC-8	MHC-II-hi_Resident_macrophages	FALSE	0.0580295	FALSE	0.988688	0.666892	0.679468	6.32189	-5.5329
TACAACGAGTGATGGC-8	MHC-II-hi_Resident_macrophages	FALSE	0.00207128	FALSE	0.999046	0.760594	0.699044	6.77204	-5.96916
TACACCCAGGCTGAAC-8	MHC-II-hi_Resident_macrophages	FALSE	0.493147	FALSE	0.627775	0.235652	0.350079	7.4026	-4.0143
TACCCACTCCCTTGGT-8	Mrc1_Resident_macrophages	FALSE	0.0328556	FALSE	0.36818	0.709629	0.364551	5.16025	3.30448
TACGTCCCATTGGGAG-8	MHC-II-hi_Resident_macrophages	FALSE	0.000460318	FALSE	0.999656	0.791208	0.749687	6.70284	-6.045
TACTTACCAGTGACCC-8	Fn1_Resident_macrophages	FALSE	0.00740312	FALSE	0.670902	0.613093	0.325401	4.697	2.16027
TACTTGTGTATCGTGT-8	MHC-II-hi_Resident_macrophages	FALSE	0.000100251	FALSE	0.999542	0.925055	0.904878	7.32025	-5.98234
TAGACTGCAGTAGAAT-8	Fn1_Resident_macrophages	FALSE	0.295324	FALSE	0.258005	0.0659209	0.0302349	2.31187	0.0162951
TAGGTACGTAATCAGA-8	Mrc1_Resident_macrophages	FALSE	0.170702	FALSE	0.231132	0.640685	0.318338	5.87876	3.12633
TAGGTACGTCAGATTC-8	Mrc1_Resident_macrophages	FALSE	0.0705761	FALSE	0.461868	0.694295	0.350315	4.78068	2.92433
TAGGTACGTTATCTGG-8	MHC-II-hi_Resident_macrophages	FALSE	0.0664609	FALSE	0.9872	0.844689	0.683144	6.31973	-4.10288
TATGTTCTCACTCACC-8	MHC-II-hi_Resident_macrophages	FALSE	0.0936418	FALSE	0.977209	0.85769	0.681407	6.41288	-4.33418
TATGTTCTCTCTAGGA-8	Fn1_Resident_macrophages	FALSE	0.229477	FALSE	0.584688	0.160332	0.176373	2.51452	-0.41045
TCAATCTGTAGAGATT-8	Fn1_Resident_macrophages	FALSE	0.485643	FALSE	0.479307	0.14561	0.139425	1.49807	-0.748468
TCACAAGCAGGCACAA-8	Mki67_Resident_macrophages	TRUE	0.724777	FALSE	0.560615	0.219053	0.294286	1.36375	-8.3683
TCAGGTACATGCAGCC-8	MHC-II-hi_Resident_macrophages	FALSE	0.0130639	FALSE	0.997377	0.693979	0.783184	7.66747	-4.82566
TCAGTTTCAACAACAA-8	MHC-II-hi_Resident_macrophages	FALSE	0.0684762	FALSE	0.98766	0.858591	0.675193	6.34781	-4.30034
TCATACTAGGTGCTGA-8	MHC-II-hi_Resident_macrophages	FALSE	0.00378084	FALSE	0.998892	0.769457	0.854614	7.57175	-6.67923
TCATCATTCGCTACGG-8	Mrc1_Resident_macrophages	FALSE	0.218054	FALSE	0.0652989	0.789049	0.392211	5.72455	3.40698
TCATGGACACAGCTTA-8	Fn1_Resident_macrophages	FALSE	0.384955	FALSE	0.370953	0.0866371	0.0344478	3.34879	0.184326
TCATGGAGTGCTCTTC-8	Mki67_Resident_macrophages	FALSE	0.0388277	FALSE	0.520269	0.579664	0.302848	1.65565	-9.05137
TCATTTGCATGGTACT-8	MHC-II-hi_Resident_macrophages	FALSE	0.152671	FALSE	0.970841	0.854231	0.61405	7.02717	-4.33383
TCATTTGCATTCCTAT-8	Mki67_Resident_macrophages	FALSE	0.146752	FALSE	0.930241	0.714298	0.61469	1.91008	-9.18193
TCCTCCCAGAGTCCGA-8	Mrc1_Resident_macrophages	FALSE	0.125315	FALSE	0.438459	0.607536	0.305634	4.8818	2.6913
TCCTTTCTCGTGCTCT-8	MHC-II-hi_Resident_macrophages	FALSE	0.0839186	FALSE	0.988873	0.762166	0.679464	6.62356	-4.61253
TCGCTTGCATACCGTA-8	MHC-II-hi_Resident_macrophages	FALSE	0.00752285	FALSE	0.994181	0.658022	0.600874	8.51766	-4.83049
TCGGGTGGTGCCTATA-8	Mki67_Resident_macrophages	FALSE	0.0104948	FALSE	0.788242	0.502126	0.274955	7.62355	1.63482
TCTACCGAGAAATTGC-8	MHC-II-hi_Resident_macrophages	FALSE	0.000517757	TRUE	0.999718	0.832258	0.858999	6.99037	-5.87905
TCTATCAAGTAAGACT-8	Fn1_Resident_macrophages	FALSE	0.0952346	FALSE	0.750423	0.269943	0.232824	3.35075	0.699361
TCTATCAGTCCAATCA-8	Fn1_Resident_macrophages	FALSE	0.00294801	FALSE	0.734606	0.663619	0.354104	3.95114	1.87398
TCTGGCTGTAATCAGA-8	MHC-II-hi_Resident_macrophages	FALSE	0.0026688	FALSE	0.992994	0.706838	0.665353	7.84151	-5.80639
TCTTGCGCACCGGCTA-8	MHC-II-hi_Resident_macrophages	FALSE	0.00613157	FALSE	0.986381	0.590947	0.50434	7.95423	-5.61286
TCTTTGATCGTTCGCT-8	Fn1_Resident_macrophages	FALSE	0.279347	FALSE	0.379264	0.156278	0.0520411	2.53201	-0.589692
TGAGGTTGTCCGTACG-8	Mki67_Resident_macrophages	FALSE	0.051082	FALSE	0.721208	0.374156	0.165287	1.21554	-8.37995
TGAGTCACATCCTAAG-8	MHC-II-hi_Resident_macrophages	FALSE	0.000743994	FALSE	0.99849	0.789944	0.874138	8.49187	-4.95479
TGATTCTTCGAACGCC-8	MHC-II-hi_Resident_macrophages	FALSE	0.00668915	FALSE	0.981126	0.645904	0.53876	6.29318	-6.2106
TGATTTCGTACGACAG-8	Mki67_Resident_macrophages	FALSE	0.110759	FALSE	0.412959	0.50938	0.238861	1.73388	-8.41619
TGCAGATAGCGACAGT-8	Fn1_Resident_macrophages	TRUE	0.879283	FALSE	0.271814	0.0209106	0.035434	1.7568	-1.62006
TGCGGCACAAGCGAGT-8	Mrc1_Resident_macrophages	FALSE	0.0566499	FALSE	0.271483	0.811843	0.406933	5.62514	4.1292
TGCGGCACACAACGAG-8	MHC-II-hi_Resident_macrophages	FALSE	0.000129029	TRUE	0.999692	0.89453	0.849427	7.22389	-6.26631
TGCTGAATCTTCCAGC-8	Fn1_Resident_macrophages	FALSE	0.392397	FALSE	0.662527	0.149092	0.247016	2.23672	0.292167
TGGATCATCTGCGGCA-8	Fn1_Resident_macrophages	FALSE	0.0547198	FALSE	0.586671	0.295657	0.0814053	-2.79161	-4.04084
TGGATCATCTGGGCGT-8	MHC-II-hi_Resident_macrophages	FALSE	0.0107915	FALSE	0.997925	0.760602	0.689469	6.47711	-4.68696
TGGGATTTCTCTCGCA-8	MHC-II-hi_Resident_macrophages	FALSE	0.00705323	FALSE	0.969062	0.608903	0.460773	5.63051	3.41768
TGGGCTGCAACTACGT-8	Mki67_Resident_macrophages	FALSE	0.00623488	FALSE	0.996246	0.662252	0.733635	1.92895	-8.56571
TGGGTTACATAGGTAA-8	MHC-II-hi_Resident_macrophages	FALSE	0.00420489	FALSE	0.998091	0.796816	0.691353	5.73289	-4.70579
TGGGTTATCATCCTGC-8	Mki67_Resident_macrophages	FALSE	0.0566213	FALSE	0.993433	0.669066	0.661774	2.11111	-8.5792
TGGTACATCTCTTAAC-8	Fn1_Resident_macrophages	TRUE	0.52448	FALSE	0.34766	0.393396	0.209547	4.51605	1.58462
TGGTAGTTCATGAGGG-8	Mki67_Resident_macrophages	FALSE	0.0399693	FALSE	0.993924	0.661153	0.738305	1.98222	-8.02247
TGGTGATGTTCGGCTG-8	Mki67_Resident_macrophages	FALSE	0.00820631	FALSE	0.997052	0.668465	0.708037	1.98149	-8.54745
TGGTTAGAGTATAACG-8	Fn1_Resident_macrophages	FALSE	0.0777357	FALSE	0.47841	0.48444	0.202559	4.17211	1.65897
TGTAACGGTATGAGGC-8	Fn1_Resident_macrophages	FALSE	0.214831	FALSE	0.00722972	0.334654	0.0449068	4.01913	-0.203224
TGTACAGCATGCCGAC-8	Mrc1_Resident_macrophages	FALSE	0.0505322	FALSE	0.303447	0.808762	0.409849	5.45137	3.9832
TGTGGCGGTCCGGACT-8	Fn1_Resident_macrophages	FALSE	0.453385	FALSE	0.701952	0.207764	0.298636	1.67591	-8.14231
TGTTCCGTCACCTCAC-8	MHC-II-hi_Resident_macrophages	FALSE	0.0010691	FALSE	0.998346	0.742019	0.733598	7.83121	-5.82593
TTACCATCAATCTCGA-8	Fn1_Resident_macrophages	FALSE	0.184599	FALSE	0.090432	0.219474	0.027036	3.86113	-0.324427
TTAGGCATCGAGTTGT-8	MHC-II-hi_Resident_macrophages	FALSE	0.000868019	FALSE	0.999013	0.776434	0.721661	5.77072	-6.19708
TTAGTCTTCTGGCCGA-8	MHC-II-hi_Resident_macrophages	FALSE	0.00305679	FALSE	0.995352	0.685809	0.65769	6.80895	-6.65941
TTCACCGAGCACTCGC-8	Mki67_Resident_macrophages	FALSE	0.0659986	FALSE	0.948386	0.566686	0.437687	1.671	-8.44707
TTCATTGCACGGCTAC-8	Fn1_Resident_macrophages	FALSE	0.02557	FALSE	0.652294	0.422285	0.167003	-2.77496	-4.3685
TTCCACGCACAACGTT-8	MHC-II-hi_Resident_macrophages	FALSE	0.00237369	FALSE	0.996838	0.681276	0.635337	6.39004	-6.56491
TTCCACGCATTGCTTT-8	Fn1_Resident_macrophages	FALSE	0.188814	FALSE	0.73732	0.257031	0.241791	2.38612	-0.588686
TTCCGGTAGATGGCAC-8	Fn1_Resident_macrophages	FALSE	0.0593931	FALSE	0.490145	0.472449	0.216465	1.68121	-9.04687
TTCCTCTGTCCAGCAC-8	MHC-II-hi_Resident_macrophages	FALSE	0.00605202	FALSE	0.997017	0.687712	0.847254	7.16513	-6.81661
TTGAGTGTCTGATGGT-8	Mrc1_Resident_macrophages	FALSE	0.0434417	FALSE	0.375331	0.793906	0.406028	5.55152	3.5037
TTGCCTGAGACTTCCA-8	Mrc1_Resident_macrophages	FALSE	0.159727	FALSE	0.113888	0.793301	0.393552	5.42441	4.0762
TTGCCTGAGAGAGTTT-8	Fn1_Resident_macrophages	FALSE	0.503366	FALSE	0.549688	0.131326	0.231249	2.19497	0.1371
TTGCTGCAGGGCTAAC-8	Fn1_Resident_macrophages	TRUE	0.790996	FALSE	0.417013	0.0719756	0.14106	2.40799	0.206559
TTGGGTAAGCGATGGT-8	MHC-II-hi_Resident_macrophages	FALSE	0.0156594	FALSE	0.996884	0.844568	0.695519	6.27482	-4.42708
TTGTGGACAGGGTCTC-8	Fn1_Resident_macrophages	FALSE	0.00357094	FALSE	0.709398	0.601669	0.319939	4.46937	2.43302
TTGTTCAGTTGTAGCT-8	Mki67_Resident_macrophages	FALSE	0.173342	FALSE	0.985845	0.684572	0.649388	2.01719	-7.90089
TTGTTGTTCGTAGGGA-8	Fn1_Resident_macrophages	FALSE	0.312105	FALSE	0.511347	0.178738	0.137914	1.28282	-1.86995
TTTCAGTGTCGCAACC-8	Fn1_Resident_macrophages	FALSE	0.0198496	FALSE	0.616817	0.573238	0.301648	4.07994	1.75354
TTTGACTAGCGACTGA-8	Mki67_Resident_macrophages	FALSE	0.00330602	FALSE	0.998094	0.677701	0.728728	1.9476	-7.8696
AAAGTGAAGATTGTGA-9	MHC-II-hi_Resident_macrophages	FALSE	0.000335847	TRUE	0.999891	0.825612	0.848278	5.99364	-6.39077
AAAGTGATCCCAGGCA-9	Mrc1_Resident_macrophages	FALSE	0.117854	FALSE	0.719613	0.706048	0.411315	5.63496	3.03013
AACCACACAACCGCCA-9	MHC-II-hi_Resident_macrophages	FALSE	0.000339073	FALSE	0.999651	0.819241	0.757593	7.05312	-6.15612
AACCACAGTCTTGCGG-9	Mrc1_Resident_macrophages	FALSE	0.036887	FALSE	0.381185	0.758519	0.380512	5.51725	4.09802
AAGACAAAGATTGCGG-9	Fn1_Resident_macrophages	FALSE	0.0577421	FALSE	0.68026	0.454285	0.231039	3.82093	1.31218
AAGTCGTGTCGGCCTA-9	MHC-II-hi_Resident_macrophages	FALSE	0.00152336	FALSE	0.997376	0.789457	0.800007	6.59357	-6.53569
AATGCCAAGCTCGCAC-9	MHC-II-hi_Resident_macrophages	FALSE	0.00169083	FALSE	0.999383	0.776716	0.699844	7.08594	-5.43063
ACGATCACAGAGTGAC-9	Fn1_Resident_macrophages	FALSE	0.0263457	FALSE	0.710023	0.565481	0.319415	3.96606	1.59039
ACTATTCGTCAAAGAT-9	Fn1_Resident_macrophages	FALSE	0.0538871	FALSE	0.81498	0.362123	0.243153	2.32454	-0.825652
ACTCCCAGTCGTATTG-9	Mrc1_Resident_macrophages	FALSE	0.229947	FALSE	0.261803	0.706573	0.351395	5.24005	3.41334
AGAGCCCGTGCAACGA-9	MHC-II-hi_Resident_macrophages	FALSE	0.000692528	TRUE	0.999677	0.778204	0.744204	6.31272	-6.16043
AGTAACCTCAGTGATC-9	MHC-II-hi_Resident_macrophages	FALSE	0.00283977	FALSE	0.999161	0.800714	0.72836	6.31909	-5.82654
AGTGATCAGTGTAGTA-9	MHC-II-hi_Resident_macrophages	FALSE	0.000279681	FALSE	0.999463	0.80269	0.788208	6.4083	-6.22927
ATAGAGATCGTGGTAT-9	Mki67_Resident_macrophages	FALSE	0.0697647	FALSE	0.88592	0.500963	0.47508	1.12513	-8.52352
ATCCTATAGTGACCTT-9	Mki67_Resident_macrophages	FALSE	0.00891043	FALSE	0.600379	0.643378	0.342589	7.64029	1.65592
ATCTCTAAGCTAAATG-9	MHC-II-hi_Resident_macrophages	FALSE	0.00174689	FALSE	0.998011	0.785172	0.80112	6.6913	-5.93953
CAACCAACACCCTGTT-9	Mrc1_Resident_macrophages	FALSE	0.0958956	FALSE	0.279767	0.787577	0.403237	5.61517	3.85399
CAAGACTGTGGTCTTA-9	MHC-II-hi_Resident_macrophages	FALSE	0.000804657	FALSE	0.998701	0.844929	0.763397	7.49277	-6.73863
CACTGGGTCATTGCTT-9	Fn1_Resident_macrophages	TRUE	0.626851	FALSE	0.47307	0.145225	0.21234	3.35617	0.597608
CAGATCAGTGGCGCTT-9	Fn1_Resident_macrophages	FALSE	0.292188	FALSE	0.70151	0.23217	0.303521	0.408047	-0.893973
CAGGTATAGACAGCTG-9	Fn1_Resident_macrophages	FALSE	0.0483066	FALSE	0.835103	0.600282	0.388469	4.73279	2.43052
CATCGGGTCCGCAGTG-9	Mrc1_Resident_macrophages	FALSE	0.189458	FALSE	0.212595	0.789447	0.396215	5.64902	3.96451
CATTCCGCATGGGCAA-9	MHC-II-hi_Resident_macrophages	FALSE	0.0845864	FALSE	0.693792	0.783003	0.413629	7.38714	-5.30555
CCCTCAAGTCCGATCG-9	MHC-II-hi_Resident_macrophages	FALSE	0.000397779	FALSE	0.99905	0.924955	0.939488	7.60679	-6.66419
CCTCATGAGACCATGG-9	MHC-II-hi_Resident_macrophages	FALSE	0.128375	FALSE	0.731641	0.811202	0.585144	6.8403	-4.34857
CCTTTGGCACATAACC-9	Fn1_Resident_macrophages	FALSE	0.14121	FALSE	0.51995	0.536597	0.280425	2.25708	0.0914226
CCTTTGGTCCTTCTTC-9	MHC-II-hi_Resident_macrophages	FALSE	0.115753	FALSE	0.827462	0.835856	0.630888	6.49045	-4.967
CGGGCATTCTGTTGGA-9	Fn1_Resident_macrophages	FALSE	0.0251869	FALSE	0.745092	0.44924	0.18406	3.54859	1.29386
CTACCTGTCGATTTCT-9	MHC-II-hi_Resident_macrophages	FALSE	0.000574923	FALSE	0.999404	0.827673	0.779829	7.36773	-5.90784
CTCAACCGTACTTCCC-9	Mrc1_Resident_macrophages	FALSE	0.0802555	FALSE	0.272923	0.829934	0.414251	5.37337	3.72723
CTGTGGGTCTAGTGTG-9	Fn1_Resident_macrophages	FALSE	0.162113	FALSE	0.441952	0.516172	0.250434	4.27214	1.91997
CTTCAATTCTTACACT-9	Fn1_Resident_macrophages	FALSE	0.12717	FALSE	0.691516	0.322609	0.232856	2.50422	-0.646075
GAAATGACACTAGTAC-9	Mrc1_Resident_macrophages	FALSE	0.00623908	FALSE	0.535093	0.757161	0.412478	5.10893	3.2972
GAAGTAACATACCGTA-9	MHC-II-hi_Resident_macrophages	FALSE	0.000325557	FALSE	0.998631	0.832547	0.853337	8.06093	-6.20274
GAATAGACAAGCCATT-9	Mki67_Resident_macrophages	FALSE	0.107766	FALSE	0.232525	0.70138	0.331387	1.67316	-8.96792
GAGATGGCAATTTCTC-9	MHC-II-hi_Resident_macrophages	FALSE	0.000611274	FALSE	0.999054	0.798383	0.769425	6.58285	-6.08153
GATAGCTCATGACGGA-9	MHC-II-hi_Resident_macrophages	FALSE	0.00533484	FALSE	0.997114	0.739018	0.711513	6.56996	-5.91798
GCCAGGTTCGCTGATA-9	Mrc1_Resident_macrophages	FALSE	0.0229441	FALSE	0.463112	0.764898	0.399062	5.54921	4.19402
GCCGATGGTCTTGTCC-9	MHC-II-hi_Resident_macrophages	FALSE	0.000786633	FALSE	0.998379	0.824623	0.786138	7.70687	-5.35661
GCCGTGAGTGAGACCA-9	Fn1_Resident_macrophages	FALSE	0.0279348	FALSE	0.956915	0.54112	0.457888	1.83473	-0.732464
GGCTTGGGTACAAACA-9	Fn1_Resident_macrophages	FALSE	0.126145	FALSE	0.0261809	0.336355	0.0647995	3.93958	-0.141787
GGGCCATTCTTCTAAC-9	Fn1_Resident_macrophages	FALSE	0.138559	FALSE	0.565493	0.460307	0.238702	3.53843	0.888391
GGGTTTAAGCACAAAT-9	Mrc1_Resident_macrophages	FALSE	0.397096	FALSE	0.0372563	0.797975	0.399776	5.67154	3.4041
GTCGTTCAGCAGGTCA-9	Fn1_Resident_macrophages	FALSE	0.0449141	FALSE	0.578721	0.548394	0.280639	4.11032	1.70457
GTGAGTTAGTTTGGCT-9	MHC-II-hi_Resident_macrophages	FALSE	0.000243695	FALSE	0.999432	0.885469	0.887244	7.79942	-5.89953
GTGTGGCGTTGCCAAT-9	Fn1_Resident_macrophages	FALSE	0.186807	FALSE	0.0123994	0.241376	0.0455631	3.89925	-0.602486
GTTAGTGTCTCAACCC-9	Fn1_Resident_macrophages	TRUE	0.603257	FALSE	0.455396	0.119405	0.127201	1.96852	-1.39322
TACTGCCTCGTAACAC-9	Fn1_Resident_macrophages	FALSE	0.0393211	FALSE	0.807536	0.452772	0.359992	-2.89873	-4.49304
TACTTCAGTATGCGGA-9	Fn1_Resident_macrophages	FALSE	0.482985	FALSE	0.284765	0.133388	0.0793053	3.34099	0.685072
TACTTGTTCGGTGTTA-9	Fn1_Resident_macrophages	FALSE	0.46571	FALSE	0.341912	0.305102	0.209347	4.52203	1.77288
TAGGTACTCGCTTGCT-9	MHC-II-hi_Resident_macrophages	FALSE	0.0213855	FALSE	0.965684	0.79195	0.742618	7.28377	-5.82033
TCACAAGCACCATATG-9	MHC-II-hi_Resident_macrophages	FALSE	0.00192825	FALSE	0.99808	0.787509	0.835827	-2.3443	0.335254
TCACAAGTCCTGTAAG-9	Mrc1_Resident_macrophages	FALSE	0.0053036	FALSE	0.603084	0.743499	0.393918	5.00026	2.96748
TCCACCAAGGCGTTAG-9	MHC-II-hi_Resident_macrophages	FALSE	0.0233411	FALSE	0.970605	0.780319	0.714306	6.63385	-5.42653
TCCACCATCCGACAGC-9	Fn1_Resident_macrophages	FALSE	0.0260035	FALSE	0.663788	0.337114	0.0884287	-3.04382	-4.61095
TCGGATATCTCTATGT-9	Fn1_Resident_macrophages	FALSE	0.172873	FALSE	0.22833	0.348253	0.144651	2.35524	0.150627
TCTCTGGGTACTGTTG-9	MHC-II-hi_Resident_macrophages	FALSE	0.000226067	TRUE	0.999724	0.811807	0.788992	6.6657	-6.52975
TCTTAGTAGCGTCTGC-9	MHC-II-hi_Resident_macrophages	FALSE	0.0354296	FALSE	0.992429	0.846323	0.6845	5.63396	-4.8206
TGAGGAGTCATCCTGC-9	Mrc1_Resident_macrophages	FALSE	0.0806169	FALSE	0.289809	0.792897	0.398139	5.57385	3.39424
TGATTCTGTACCGTCG-9	Mrc1_Resident_macrophages	FALSE	0.159627	FALSE	0.134493	0.740603	0.397071	5.62398	3.31648
TGCAGATAGGATCATA-9	Mrc1_Resident_macrophages	FALSE	0.00474517	FALSE	0.541015	0.767123	0.421498	5.40867	3.00123
TGCGATAAGGGACCAT-9	MHC-II-hi_Resident_macrophages	FALSE	0.00046392	TRUE	0.99986	0.810936	0.838576	6.49194	-6.05025
TGCTTCGTCTTCCACG-9	Mrc1_Resident_macrophages	FALSE	0.138199	FALSE	0.0938627	0.767671	0.389832	5.21247	2.92174
TGGAGGATCAGCAGAG-9	Fn1_Resident_macrophages	FALSE	0.271852	FALSE	0.389946	0.426906	0.238577	4.02637	1.6742
TTACCGCAGCCTGGAA-9	MHC-II-hi_Resident_macrophages	FALSE	0.00143534	TRUE	0.999751	0.787338	0.739127	6.48036	-5.56457
TTCCTTCTCTAGCAAC-9	MHC-II-hi_Resident_macrophages	FALSE	0.14046	FALSE	0.481081	0.680013	0.370818	-4.58287	9.32369
[truncated: 228 more rows]

## Sheet: Table 5
	clusters	initial_states	initial_states_probs	terminal_states	terminal_states_probs	latent_time	velocity_pseudotime	UMAP_1	UMAP_2
[truncated: 1,109 more rows]
